# Supplementary material for: A Dual-Gene Signature of PMAIP1 and GADD45A for Early Detection of Intrahepatic Cholangiocarcinoma in the Context of Primary Sclerosing Cholangitis
Source: Int J Mol Sci. 2026 May 27;27(11):4826. doi: 10.3390/ijms27114826 (PMC13256877; doi:10.3390/ijms27114826)
Supplement: Supplementary file 1 [file ijms-27-04826-s001.zip]

Archive with 64 entries (64 files):
- Fig.S1.pdf
- Fig.S10.pdf
- Fig.S11.pdf
- Fig.S12.pdf
- Fig.S13.pdf
- Fig.S14.pdf
- Fig.S15.pdf
- Fig.S16.pdf
- Fig.S17.pdf
- Fig.S18.pdf
- Fig.S19.pdf
- Fig.S2.pdf
- Fig.S20.pdf
- Fig.S21.pdf
- Fig.S22.pdf
- Fig.S23.pdf
- Fig.S24.pdf
- Fig.S25.pdf
- Fig.S26.pdf
- Fig.S27.pdf
- Fig.S28.pdf
- Fig.S29.tif
- Fig.S3.pdf
- Fig.S30.pdf
- Fig.S31.tif
- Fig.S32.pdf
- Fig.S33.tif
- Fig.S4.pdf
- Fig.S5.pdf
- Fig.S6.pdf
- Fig.S7.pdf
- Fig.S8.pdf
- Fig.S9.pdf
- Table.S1.xlsx
- Table.S10.xlsx
- Table.S11.xlsx
- Table.S12.xlsx
- Table.S13.xlsx
- Table.S14.xlsx
- Table.S15.xlsx
- Table.S16.xlsx
- Table.S17.xlsx
- Table.S18.xlsx
- Table.S19.xlsx
- Table.S2.xlsx
- Table.S20.xlsx
- Table.S21.xlsx
- Table.S22.xlsx
- Table.S23.xlsx
- Table.S24.xlsx
- Table.S25.xlsx
- Table.S26.xlsx
- Table.S27.csv
- Table.S28.xlsx
- Table.S29.csv
- Table.S3.xlsx
- Table.S30.tsv
- Table.S31.xlsx
- Table.S4.xlsx
- Table.S5.xlsx
- Table.S6.xlsx
- Table.S7.xlsx
- Table.S8.xlsx
- Table.S9.xlsx
