# Supplementary material for: A Dual-Gene Signature of PMAIP1 and GADD45A for Early Detection of Intrahepatic Cholangiocarcinoma in the Context of Primary Sclerosing Cholangitis
Source: Int J Mol Sci. 2026 May 27;27(11):4826. doi: 10.3390/ijms27114826 (PMC13256877; doi:10.3390/ijms27114826)
Supplement: Supplementary file 1 [file ijms-27-04826-s001.zip › Table.S1.xlsx]

## Sheet: Table.S1
Table .S1 Complete List of Differentially Expressed Genes (DEGs) in Cholangiocytes Among Three Groups.
p_val	avg_log2FC	pct.1	pct.2	p_val_adj	cluster	gene	celltype
0	5.48806	0.956	0.175	0	ICC_paracancer	ALB	Cholangiocyte
0	6.4145	0.786	0.052	0	ICC_paracancer	AMBP	Cholangiocyte
0	5.04472	0.735	0.019	0	ICC_paracancer	APOC3	Cholangiocyte
0	4.18332	0.697	0.024	0	ICC_paracancer	APOA2	Cholangiocyte
0	3.62455	0.923	0.296	0	ICC_paracancer	FXYD2	Cholangiocyte
0	10.6399	0.611	0.002	0	ICC_paracancer	SCGN	Cholangiocyte
0	4.55355	0.661	0.076	0	ICC_paracancer	MT1G	Cholangiocyte
0	4.83272	0.738	0.155	0	ICC_paracancer	C8orf4	Cholangiocyte
0	5.04052	0.658	0.078	0	ICC_paracancer	RBP4	Cholangiocyte
0	4.64231	0.608	0.058	0	ICC_paracancer	FABP1	Cholangiocyte
0	4.49962	0.683	0.141	0	ICC_paracancer	GATM	Cholangiocyte
0	11.1668	0.54	0.001	0	ICC_paracancer	BEX1	Cholangiocyte
0	5.51837	0.576	0.04	0	ICC_paracancer	AKAP7	Cholangiocyte
0	4.18328	0.603	0.092	0	ICC_paracancer	TTR	Cholangiocyte
0	3.07813	0.908	0.411	0	ICC_paracancer	TM4SF4	Cholangiocyte
0	4.86406	0.591	0.094	0	ICC_paracancer	MT1F	Cholangiocyte
0	4.00944	0.525	0.031	0	ICC_paracancer	APOA1	Cholangiocyte
0	8.62332	0.496	0.006	0	ICC_paracancer	IGLL5	Cholangiocyte
0	4.83164	0.572	0.089	0	ICC_paracancer	CPM	Cholangiocyte
0	5.83626	0.491	0.035	0	ICC_paracancer	AQP1	Cholangiocyte
0	4.92548	0.485	0.04	0	ICC_paracancer	CPB2	Cholangiocyte
0	5.35252	0.476	0.038	0	ICC_paracancer	CHST4	Cholangiocyte
0	6.11726	0.425	0.02	0	ICC_paracancer	SFRP5	Cholangiocyte
0	10.2626	0.402	0.001	0	ICC_paracancer	ANGPTL1	Cholangiocyte
0	9.64544	0.378	0	0	ICC_paracancer	SLC2A2	Cholangiocyte
0	5.33658	0.345	0.007	0	ICC_paracancer	ALDOB	Cholangiocyte
0	12.9157	0.274	0	0	ICC_paracancer	KCNJ15	Cholangiocyte
0	-1.76578	0.959	0.991	0	ICC_paracancer	RPL30	Cholangiocyte
5.00E-305	6.74366	0.291	0.009	1.86E-300	ICC_paracancer	LGALS2	Cholangiocyte
2.78E-303	9.49478	0.226	0	1.03E-298	ICC_paracancer	MUC6	Cholangiocyte
4.97E-302	7.3034	0.242	0.002	1.85E-297	ICC_paracancer	HMGCS2	Cholangiocyte
7.20E-299	1.77706	1	0.984	2.68E-294	ICC_paracancer	B2M	Cholangiocyte
2.39E-293	5.90337	0.322	0.015	8.88E-289	ICC_paracancer	SLC17A4	Cholangiocyte
5.77E-289	8.98998	0.234	0.002	2.14E-284	ICC_paracancer	FAM150A	Cholangiocyte
8.53E-279	7.14706	0.242	0.004	3.17E-274	ICC_paracancer	ARHGAP24	Cholangiocyte
1.81E-278	6.63489	0.23	0.003	6.71E-274	ICC_paracancer	AGXT	Cholangiocyte
1.21E-276	2.91861	0.929	0.764	4.51E-272	ICC_paracancer	ANXA4	Cholangiocyte
1.91E-271	3.78188	0.769	0.28	7.10E-267	ICC_paracancer	CA2	Cholangiocyte
3.81E-264	3.82884	0.59	0.121	1.41E-259	ICC_paracancer	SERPINA5	Cholangiocyte
1.26E-256	-2.19195	0.802	0.971	4.66E-252	ICC_paracancer	GAPDH	Cholangiocyte
3.77E-255	-1.61137	0.987	0.993	1.40E-250	ICC_paracancer	TMSB10	Cholangiocyte
1.31E-254	3.65149	0.674	0.173	4.88E-250	ICC_paracancer	APCS	Cholangiocyte
1.27E-250	7.58922	0.189	0	4.70E-246	ICC_paracancer	C6	Cholangiocyte
9.85E-246	3.9656	0.531	0.099	3.66E-241	ICC_paracancer	RNASE4	Cholangiocyte
8.26E-245	5.69822	0.277	0.014	3.07E-240	ICC_paracancer	FAM150B	Cholangiocyte
2.02E-243	3.73536	0.553	0.111	7.50E-239	ICC_paracancer	PAH	Cholangiocyte
4.41E-240	2.68706	0.821	0.383	1.64E-235	ICC_paracancer	SERPING1	Cholangiocyte
1.06E-239	11.9013	0.176	0	3.93E-235	ICC_paracancer	TEX26	Cholangiocyte
5.55E-239	3.28766	0.76	0.298	2.06E-234	ICC_paracancer	AGT	Cholangiocyte
5.86E-238	5.27241	0.191	0.002	2.18E-233	ICC_paracancer	HBB	Cholangiocyte
7.25E-235	5.94905	0.346	0.032	2.69E-230	ICC_paracancer	PIGR	Cholangiocyte
3.82E-233	1.36081	0.984	0.973	1.42E-228	ICC_paracancer	RPL21	Cholangiocyte
4.55E-231	1.79471	0.978	0.891	1.69E-226	ICC_paracancer	HLA-A	Cholangiocyte
4.38E-230	6.10704	0.224	0.007	1.63E-225	ICC_paracancer	SPG20	Cholangiocyte
1.70E-223	-1.13575	0.956	0.994	6.33E-219	ICC_paracancer	RPL28	Cholangiocyte
4.33E-217	2.31267	0.916	0.699	1.61E-212	ICC_paracancer	DEFB1	Cholangiocyte
6.58E-217	2.35583	0.904	0.668	2.45E-212	ICC_paracancer	CLU	Cholangiocyte
4.38E-215	4.95995	0.191	0.004	1.63E-210	ICC_paracancer	DNASE1L3	Cholangiocyte
1.35E-214	-0.99364	0.993	0.996	5.01E-210	ICC_paracancer	RPLP1	Cholangiocyte
9.10E-214	11.7447	0.157	0	3.38E-209	ICC_paracancer	SLC6A19	Cholangiocyte
5.87E-213	3.42305	0.763	0.378	2.18E-208	ICC_paracancer	SEPP1	Cholangiocyte
8.71E-210	11.6117	0.154	0	3.24E-205	ICC_paracancer	LINC00261	Cholangiocyte
3.93E-208	7.54793	0.166	0.001	1.46E-203	ICC_paracancer	CYP2E1	Cholangiocyte
3.39E-206	1.28568	0.99	0.971	1.26E-201	ICC_paracancer	H3F3B	Cholangiocyte
1.75E-205	3.61452	0.473	0.09	6.49E-201	ICC_paracancer	BEX4	Cholangiocyte
2.09E-205	8.99181	0.153	0	7.76E-201	ICC_paracancer	ADH4	Cholangiocyte
2.52E-204	3.68566	0.518	0.116	9.35E-200	ICC_paracancer	SOD3	Cholangiocyte
2.84E-202	4.25689	0.582	0.171	1.05E-197	ICC_paracancer	FGGY	Cholangiocyte
2.81E-200	3.07215	0.716	0.302	1.04E-195	ICC_paracancer	SH3YL1	Cholangiocyte
1.54E-199	-2.13436	0.929	0.962	5.71E-195	ICC_paracancer	S100A6	Cholangiocyte
5.23E-199	2.69906	0.77	0.337	1.94E-194	ICC_paracancer	GC	Cholangiocyte
4.13E-198	6.56897	0.156	0.001	1.53E-193	ICC_paracancer	ARG1	Cholangiocyte
2.03E-196	-5.55505	0.076	0.723	7.54E-192	ICC_paracancer	FXYD3	Cholangiocyte
2.29E-195	1.60956	0.967	0.781	8.51E-191	ICC_paracancer	HLA-B	Cholangiocyte
2.15E-189	-1.72225	0.776	0.964	7.97E-185	ICC_paracancer	EEF1D	Cholangiocyte
3.02E-189	5.43275	0.164	0.003	1.12E-184	ICC_paracancer	FCN3	Cholangiocyte
6.27E-188	11.4475	0.138	0	2.33E-183	ICC_paracancer	PPAPDC1A	Cholangiocyte
6.53E-188	2.79247	0.718	0.302	2.42E-183	ICC_paracancer	APOC1	Cholangiocyte
8.04E-188	-1.18152	0.945	0.98	2.99E-183	ICC_paracancer	RPS16	Cholangiocyte
2.76E-187	-0.942791	0.993	0.991	1.03E-182	ICC_paracancer	RPS19	Cholangiocyte
1.23E-183	4.91812	0.291	0.03	4.56E-179	ICC_paracancer	ANPEP	Cholangiocyte
1.91E-182	1.65698	0.932	0.878	7.08E-178	ICC_paracancer	HLA-C	Cholangiocyte
2.25E-182	-1.20242	0.955	0.985	8.36E-178	ICC_paracancer	RPS2	Cholangiocyte
6.35E-182	-1.6445	0.865	0.966	2.36E-177	ICC_paracancer	RPS11	Cholangiocyte
7.15E-182	-2.95742	0.114	0.762	2.65E-177	ICC_paracancer	HIST1H2BK	Cholangiocyte
1.24E-180	5.23564	0.231	0.015	4.59E-176	ICC_paracancer	ADH1B	Cholangiocyte
3.81E-179	0.760668	1	0.991	1.41E-174	ICC_paracancer	RPL34	Cholangiocyte
3.40E-175	-0.970647	0.93	0.987	1.26E-170	ICC_paracancer	RPL7A	Cholangiocyte
2.72E-173	1.54273	0.93	0.874	1.01E-168	ICC_paracancer	RPL17	Cholangiocyte
4.63E-173	-1.61812	0.958	0.983	1.72E-168	ICC_paracancer	RPL8	Cholangiocyte
6.33E-172	7.17486	0.151	0.003	2.35E-167	ICC_paracancer	C21orf62	Cholangiocyte
6.72E-171	8.95791	0.137	0.001	2.50E-166	ICC_paracancer	LINC00671	Cholangiocyte
9.78E-171	2.93521	0.543	0.152	3.63E-166	ICC_paracancer	SERPINA4	Cholangiocyte
1.56E-170	2.92732	0.902	0.826	5.79E-166	ICC_paracancer	JUN	Cholangiocyte
1.17E-169	3.93268	0.444	0.099	4.34E-165	ICC_paracancer	TPPP3	Cholangiocyte
1.90E-169	-0.844008	0.993	0.99	7.05E-165	ICC_paracancer	RPL39	Cholangiocyte
8.90E-169	2.01802	0.834	0.49	3.30E-164	ICC_paracancer	CLDN10	Cholangiocyte
1.15E-168	7.2142	0.137	0.001	4.29E-164	ICC_paracancer	CADM1	Cholangiocyte
1.32E-167	-3.21424	0.13	0.726	4.90E-163	ICC_paracancer	ASPH	Cholangiocyte
1.54E-166	-0.782271	0.983	0.989	5.71E-162	ICC_paracancer	RPS15	Cholangiocyte
8.01E-166	9.94526	0.124	0	2.98E-161	ICC_paracancer	DPYS	Cholangiocyte
3.66E-164	11.266	0.121	0	1.36E-159	ICC_paracancer	RALYL	Cholangiocyte
6.18E-163	7.1794	0.13	0.001	2.29E-158	ICC_paracancer	SNHG18	Cholangiocyte
1.23E-162	1.406	0.911	0.894	4.58E-158	ICC_paracancer	ITM2B	Cholangiocyte
5.37E-162	-2.23567	0.776	0.954	2.00E-157	ICC_paracancer	NEAT1	Cholangiocyte
1.16E-161	-1.67211	0.626	0.941	4.30E-157	ICC_paracancer	HSPB1	Cholangiocyte
2.37E-161	-3.08121	0.082	0.697	8.82E-157	ICC_paracancer	NAPRT1	Cholangiocyte
2.51E-158	-1.82477	0.619	0.916	9.32E-154	ICC_paracancer	PRDX1	Cholangiocyte
1.74E-156	-1.08953	0.908	0.98	6.47E-152	ICC_paracancer	RPLP0	Cholangiocyte
5.91E-156	-6.23628	0.019	0.603	2.20E-151	ICC_paracancer	SFN	Cholangiocyte
5.81E-155	-0.845815	0.945	0.984	2.16E-150	ICC_paracancer	RPL18	Cholangiocyte
2.87E-154	0.905071	0.999	0.997	1.07E-149	ICC_paracancer	EEF1A1	Cholangiocyte
1.78E-152	-3.09481	0.058	0.659	6.62E-148	ICC_paracancer	C4orf48	Cholangiocyte
6.03E-152	-0.782983	0.983	0.979	2.24E-147	ICC_paracancer	RPL35	Cholangiocyte
2.69E-151	-1.79645	0.338	0.871	1.00E-146	ICC_paracancer	MTDH	Cholangiocyte
9.73E-151	4.31598	0.284	0.037	3.62E-146	ICC_paracancer	RP1-60O19.1	Cholangiocyte
1.85E-149	-1.80701	0.361	0.857	6.87E-145	ICC_paracancer	SEPW1	Cholangiocyte
1.58E-148	-4.70145	0.089	0.643	5.87E-144	ICC_paracancer	FABP5	Cholangiocyte
8.37E-147	3.63707	0.444	0.116	3.11E-142	ICC_paracancer	PHGDH	Cholangiocyte
8.86E-147	-2.38632	0.204	0.778	3.29E-142	ICC_paracancer	ID1	Cholangiocyte
6.70E-146	-2.13689	0.306	0.825	2.49E-141	ICC_paracancer	S100A16	Cholangiocyte
5.70E-145	1.79781	0.822	0.405	2.12E-140	ICC_paracancer	VTN	Cholangiocyte
7.44E-145	1.66187	0.859	0.83	2.76E-140	ICC_paracancer	CIRBP	Cholangiocyte
1.10E-143	2.48319	0.541	0.167	4.10E-139	ICC_paracancer	ALDH1A1	Cholangiocyte
2.84E-143	3.55309	0.394	0.089	1.05E-138	ICC_paracancer	FAM3B	Cholangiocyte
8.73E-143	-1.91936	0.472	0.871	3.24E-138	ICC_paracancer	GPX1	Cholangiocyte
1.79E-142	-2.48246	0.215	0.753	6.64E-138	ICC_paracancer	MAL2	Cholangiocyte
1.03E-141	-3.64843	0.086	0.633	3.82E-137	ICC_paracancer	C19orf33	Cholangiocyte
2.03E-141	2.17257	0.767	0.546	7.54E-137	ICC_paracancer	GABARAP	Cholangiocyte
2.24E-141	4.43239	0.234	0.025	8.34E-137	ICC_paracancer	SCD5	Cholangiocyte
3.33E-141	-1.57163	0.466	0.903	1.24E-136	ICC_paracancer	YWHAZ	Cholangiocyte
3.50E-141	3.42107	0.44	0.115	1.30E-136	ICC_paracancer	HSD17B2	Cholangiocyte
1.72E-140	-1.51805	0.831	0.953	6.37E-136	ICC_paracancer	S100A11	Cholangiocyte
3.22E-140	-1.25531	0.79	0.947	1.20E-135	ICC_paracancer	COX6C	Cholangiocyte
5.56E-140	-0.729963	0.98	0.991	2.06E-135	ICC_paracancer	RPS8	Cholangiocyte
2.90E-139	4.25412	0.304	0.049	1.08E-134	ICC_paracancer	NR0B2	Cholangiocyte
3.91E-139	-4.01423	0.281	0.785	1.45E-134	ICC_paracancer	LGALS1	Cholangiocyte
1.92E-138	3.44225	0.434	0.115	7.12E-134	ICC_paracancer	ANG	Cholangiocyte
2.01E-138	-2.0502	0.386	0.834	7.48E-134	ICC_paracancer	PKM	Cholangiocyte
1.55E-136	10.8566	0.1	0	5.77E-132	ICC_paracancer	MUM1L1	Cholangiocyte
1.72E-136	-3.48027	0.033	0.586	6.38E-132	ICC_paracancer	SLC16A3	Cholangiocyte
4.56E-135	3.25	0.742	0.556	1.69E-130	ICC_paracancer	RHOB	Cholangiocyte
1.75E-134	-1.58429	0.242	0.824	6.51E-130	ICC_paracancer	SMIM22	Cholangiocyte
4.28E-134	1.56282	0.744	0.292	1.59E-129	ICC_paracancer	LDHB	Cholangiocyte
6.91E-134	5.14385	0.198	0.017	2.57E-129	ICC_paracancer	IGJ	Cholangiocyte
2.41E-133	-8.39064	0.004	0.532	8.97E-129	ICC_paracancer	SNCG	Cholangiocyte
8.17E-133	1.14052	0.939	0.935	3.03E-128	ICC_paracancer	UBB	Cholangiocyte
1.55E-132	2.8629	0.646	0.293	5.77E-128	ICC_paracancer	CXCL6	Cholangiocyte
3.10E-132	3.98845	0.268	0.038	1.15E-127	ICC_paracancer	ARSE	Cholangiocyte
4.63E-132	1.783	0.82	0.796	1.72E-127	ICC_paracancer	PEBP1	Cholangiocyte
1.78E-131	3.45756	0.396	0.097	6.61E-127	ICC_paracancer	APOH	Cholangiocyte
1.20E-130	2.92843	0.138	0.005	4.48E-126	ICC_paracancer	MT1H	Cholangiocyte
6.94E-130	-1.85453	0.464	0.874	2.58E-125	ICC_paracancer	SLPI	Cholangiocyte
2.13E-129	-1.57356	0.482	0.885	7.89E-125	ICC_paracancer	LDHA	Cholangiocyte
1.41E-128	-4.66117	0.028	0.548	5.22E-124	ICC_paracancer	NQO1	Cholangiocyte
1.92E-128	4.43453	0.263	0.039	7.15E-124	ICC_paracancer	STXBP6	Cholangiocyte
6.45E-128	-1.33644	0.464	0.906	2.40E-123	ICC_paracancer	MZT2B	Cholangiocyte
1.25E-127	-2.01533	0.119	0.685	4.64E-123	ICC_paracancer	GRINA	Cholangiocyte
3.83E-127	3.69963	0.36	0.082	1.42E-122	ICC_paracancer	UGT2A3	Cholangiocyte
4.22E-127	-1.60713	0.485	0.892	1.57E-122	ICC_paracancer	GPX4	Cholangiocyte
1.23E-126	-1.01675	0.98	0.962	4.56E-122	ICC_paracancer	RPS20	Cholangiocyte
1.84E-126	3.61779	0.274	0.042	6.83E-122	ICC_paracancer	CA9	Cholangiocyte
1.18E-125	0.685533	0.996	0.983	4.37E-121	ICC_paracancer	RPS6	Cholangiocyte
2.24E-124	-2.44483	0.189	0.7	8.31E-120	ICC_paracancer	TKT	Cholangiocyte
2.33E-124	-1.65753	0.352	0.865	8.66E-120	ICC_paracancer	IFI27	Cholangiocyte
3.80E-124	5.00595	0.246	0.034	1.41E-119	ICC_paracancer	EGOT	Cholangiocyte
6.46E-124	3.72658	0.367	0.087	2.40E-119	ICC_paracancer	FGFR2	Cholangiocyte
6.72E-124	3.29866	0.344	0.073	2.50E-119	ICC_paracancer	A1CF	Cholangiocyte
2.44E-123	-2.12711	0.226	0.741	9.06E-119	ICC_paracancer	CLTB	Cholangiocyte
5.08E-123	-3.14758	0.073	0.594	1.89E-118	ICC_paracancer	TGM2	Cholangiocyte
5.42E-123	-2.1273	0.132	0.677	2.01E-118	ICC_paracancer	TSTA3	Cholangiocyte
7.85E-123	-2.58831	0.115	0.66	2.92E-118	ICC_paracancer	CEBPD	Cholangiocyte
1.43E-122	-0.725	0.991	0.99	5.30E-118	ICC_paracancer	RPS14	Cholangiocyte
3.03E-122	-2.82001	0.058	0.586	1.13E-117	ICC_paracancer	PLEC	Cholangiocyte
2.26E-121	-0.612299	0.997	0.99	8.38E-117	ICC_paracancer	RPS18	Cholangiocyte
4.27E-121	2.86237	0.36	0.081	1.58E-116	ICC_paracancer	GYPC	Cholangiocyte
3.64E-120	-1.5966	0.221	0.787	1.35E-115	ICC_paracancer	PTMS	Cholangiocyte
4.30E-120	-1.44687	0.33	0.853	1.60E-115	ICC_paracancer	S100A13	Cholangiocyte
6.29E-120	6.54636	0.112	0.003	2.34E-115	ICC_paracancer	KCNJ16	Cholangiocyte
9.77E-120	-1.64172	0.208	0.759	3.63E-115	ICC_paracancer	NME1	Cholangiocyte
1.91E-119	6.3093	0.111	0.003	7.10E-115	ICC_paracancer	TRPV6	Cholangiocyte
1.08E-117	-1.95016	0.769	0.932	4.03E-113	ICC_paracancer	TXN	Cholangiocyte
3.06E-117	-0.661849	0.985	0.99	1.14E-112	ICC_paracancer	RPLP2	Cholangiocyte
2.07E-116	-1.59262	0.329	0.811	7.69E-112	ICC_paracancer	TIMM13	Cholangiocyte
5.35E-116	-1.7844	0.197	0.742	1.99E-111	ICC_paracancer	CKS1B	Cholangiocyte
1.57E-114	2.30007	0.716	0.531	5.84E-110	ICC_paracancer	WSB1	Cholangiocyte
3.58E-114	3.63119	0.303	0.061	1.33E-109	ICC_paracancer	PROC	Cholangiocyte
6.78E-114	2.97496	0.556	0.259	2.52E-109	ICC_paracancer	ACAA2	Cholangiocyte
6.14E-113	5.67062	0.127	0.006	2.28E-108	ICC_paracancer	AC004862.6	Cholangiocyte
1.01E-112	-8.2418	0.004	0.476	3.74E-108	ICC_paracancer	CSTA	Cholangiocyte
1.24E-112	0.940938	0.92	0.8	4.60E-108	ICC_paracancer	SERPINA1	Cholangiocyte
2.06E-112	-10.1809	0.004	0.474	7.65E-108	ICC_paracancer	S100P	Cholangiocyte
2.77E-112	-2.21981	0.143	0.657	1.03E-107	ICC_paracancer	LAPTM4B	Cholangiocyte
4.10E-112	-9.37554	0.01	0.478	1.52E-107	ICC_paracancer	S100A2	Cholangiocyte
1.20E-111	-1.73978	0.269	0.755	4.47E-107	ICC_paracancer	ARPC1B	Cholangiocyte
2.49E-111	-6.5672	0.016	0.482	9.24E-107	ICC_paracancer	SYT8	Cholangiocyte
7.22E-111	-1.74177	0.31	0.822	2.68E-106	ICC_paracancer	RPL22L1	Cholangiocyte
2.18E-110	-1.28881	0.332	0.852	8.08E-106	ICC_paracancer	MZT2A	Cholangiocyte
3.26E-110	-0.86117	0.817	0.969	1.21E-105	ICC_paracancer	PPIA	Cholangiocyte
6.54E-110	-1.08306	0.652	0.923	2.43E-105	ICC_paracancer	UQCRH	Cholangiocyte
1.20E-109	-12.707	0	0.463	4.47E-105	ICC_paracancer	LY6D	Cholangiocyte
1.56E-109	-13.1164	0	0.462	5.78E-105	ICC_paracancer	PSCA	Cholangiocyte
2.24E-109	-6.45601	0.007	0.471	8.33E-105	ICC_paracancer	TSPAN1	Cholangiocyte
1.21E-108	3.95939	0.112	0.004	4.50E-104	ICC_paracancer	TF	Cholangiocyte
1.62E-108	1.67945	0.796	0.747	6.03E-104	ICC_paracancer	CYB5A	Cholangiocyte
2.65E-108	-2.38149	0.185	0.665	9.84E-104	ICC_paracancer	HMGA1	Cholangiocyte
3.67E-108	-1.36036	0.659	0.956	1.36E-103	ICC_paracancer	PABPC1	Cholangiocyte
9.90E-108	-1.97853	0.105	0.62	3.68E-103	ICC_paracancer	SLC39A4	Cholangiocyte
1.21E-106	3.41023	0.349	0.087	4.49E-102	ICC_paracancer	GSTA1	Cholangiocyte
1.96E-106	-5.39252	0.012	0.468	7.30E-102	ICC_paracancer	GPRC5A	Cholangiocyte
1.11E-105	-4.04433	0.082	0.531	4.11E-101	ICC_paracancer	ADIRF	Cholangiocyte
2.26E-105	4.0999	0.242	0.04	8.39E-101	ICC_paracancer	SLC5A1	Cholangiocyte
2.89E-105	3.44466	0.346	0.089	1.07E-100	ICC_paracancer	NDRG2	Cholangiocyte
5.15E-105	-1.33971	0.489	0.909	1.91E-100	ICC_paracancer	ENY2	Cholangiocyte
1.15E-104	-2.34177	0.07	0.563	4.26E-100	ICC_paracancer	PPP1R14B	Cholangiocyte
1.32E-103	-4.30978	0.017	0.472	4.91E-99	ICC_paracancer	PKP3	Cholangiocyte
1.36E-103	2.95487	0.406	0.127	5.07E-99	ICC_paracancer	SERPINA6	Cholangiocyte
3.39E-103	-11.6969	0	0.443	1.26E-98	ICC_paracancer	ALDH3A1	Cholangiocyte
3.92E-103	-3.74862	0.035	0.493	1.46E-98	ICC_paracancer	EFHD2	Cholangiocyte
5.49E-103	3.65645	0.316	0.075	2.04E-98	ICC_paracancer	BEX2	Cholangiocyte
6.71E-103	-2.8873	0.035	0.5	2.49E-98	ICC_paracancer	TMC5	Cholangiocyte
3.01E-102	-1.56934	0.544	0.889	1.12E-97	ICC_paracancer	LGALS3	Cholangiocyte
1.17E-101	4.69556	0.172	0.018	4.33E-97	ICC_paracancer	GABRP	Cholangiocyte
1.21E-101	4.58153	0.213	0.031	4.48E-97	ICC_paracancer	SNORD3A	Cholangiocyte
3.64E-101	3.44961	0.719	0.566	1.35E-96	ICC_paracancer	HES1	Cholangiocyte
3.78E-101	-1.67742	0.055	0.537	1.40E-96	ICC_paracancer	MUC1	Cholangiocyte
3.92E-101	0.615813	0.997	0.989	1.46E-96	ICC_paracancer	RPS27	Cholangiocyte
4.73E-101	2.41736	0.664	0.477	1.76E-96	ICC_paracancer	APP	Cholangiocyte
1.40E-100	-3.67444	0.057	0.504	5.19E-96	ICC_paracancer	GPX3	Cholangiocyte
4.35E-100	-2.8572	0.077	0.541	1.62E-95	ICC_paracancer	RHOD	Cholangiocyte
5.03E-100	-11.0317	0	0.434	1.87E-95	ICC_paracancer	MIR205HG	Cholangiocyte
5.21E-100	-1.60276	0.329	0.781	1.94E-95	ICC_paracancer	PHLDA2	Cholangiocyte
5.27E-100	2.01288	0.527	0.201	1.96E-95	ICC_paracancer	TSPAN8	Cholangiocyte
3.81E-99	-1.36937	0.231	0.751	1.41E-94	ICC_paracancer	HN1	Cholangiocyte
5.94E-99	-0.682862	0.981	0.989	2.20E-94	ICC_paracancer	RPS24	Cholangiocyte
1.23E-98	2.62417	0.627	0.401	4.58E-94	ICC_paracancer	CLDN3	Cholangiocyte
2.62E-98	-1.40119	0.309	0.791	9.73E-94	ICC_paracancer	PLP2	Cholangiocyte
9.02E-98	-1.54034	0.269	0.756	3.35E-93	ICC_paracancer	KDELR2	Cholangiocyte
5.28E-97	-1.80613	0.146	0.638	1.96E-92	ICC_paracancer	SRCAP	Cholangiocyte
6.63E-97	-4.0252	0.087	0.532	2.46E-92	ICC_paracancer	S100A9	Cholangiocyte
1.03E-96	4.99085	0.166	0.018	3.82E-92	ICC_paracancer	WLS	Cholangiocyte
1.86E-96	-1.65816	0.156	0.655	6.91E-92	ICC_paracancer	C19orf24	Cholangiocyte
1.50E-95	-11.4978	0	0.42	5.57E-91	ICC_paracancer	KRT6A	Cholangiocyte
3.07E-95	-10.1504	0	0.419	1.14E-90	ICC_paracancer	FAM83A	Cholangiocyte
5.24E-95	3.08603	0.502	0.236	1.95E-90	ICC_paracancer	MPC1	Cholangiocyte
5.25E-95	5.67347	0.13	0.01	1.95E-90	ICC_paracancer	PALMD	Cholangiocyte
6.89E-95	4.67287	0.173	0.021	2.56E-90	ICC_paracancer	FOXA2	Cholangiocyte
7.90E-95	-3.39513	0.057	0.49	2.94E-90	ICC_paracancer	G6PD	Cholangiocyte
8.51E-95	-2.19591	0.086	0.556	3.16E-90	ICC_paracancer	GGCT	Cholangiocyte
2.21E-94	-6.58686	0.009	0.428	8.21E-90	ICC_paracancer	CP	Cholangiocyte
4.21E-94	2.95159	0.693	0.527	1.56E-89	ICC_paracancer	CYR61	Cholangiocyte
8.19E-94	-0.559361	0.971	0.977	3.04E-89	ICC_paracancer	RPL37A	Cholangiocyte
2.21E-93	4.26442	0.103	0.005	8.21E-89	ICC_paracancer	TDO2	Cholangiocyte
3.05E-93	-1.82818	0.304	0.72	1.13E-88	ICC_paracancer	S100A14	Cholangiocyte
1.45E-92	-1.86591	0.079	0.551	5.40E-88	ICC_paracancer	FXYD5	Cholangiocyte
1.97E-92	-1.14013	0.461	0.872	7.33E-88	ICC_paracancer	NOP10	Cholangiocyte
2.37E-92	4.54767	0.198	0.03	8.82E-88	ICC_paracancer	H3F3C	Cholangiocyte
2.65E-92	-1.47393	0.226	0.715	9.83E-88	ICC_paracancer	POLD4	Cholangiocyte
2.32E-91	0.91649	0.898	0.94	8.61E-87	ICC_paracancer	PPDPF	Cholangiocyte
3.66E-91	-1.53579	0.167	0.658	1.36E-86	ICC_paracancer	FAM49B	Cholangiocyte
4.06E-91	4.24342	0.115	0.007	1.51E-86	ICC_paracancer	CCDC141	Cholangiocyte
5.06E-91	-1.69419	0.578	0.862	1.88E-86	ICC_paracancer	ALDOA	Cholangiocyte
5.40E-91	-6.43029	0.006	0.414	2.00E-86	ICC_paracancer	PLAT	Cholangiocyte
1.31E-90	-1.06694	0.814	0.958	4.87E-86	ICC_paracancer	OAZ1	Cholangiocyte
3.41E-90	-3.73564	0.015	0.43	1.27E-85	ICC_paracancer	PHLDA3	Cholangiocyte
1.09E-89	-3.76078	0.047	0.458	4.06E-85	ICC_paracancer	EMP1	Cholangiocyte
6.73E-89	-2.82153	0.058	0.487	2.50E-84	ICC_paracancer	NMB	Cholangiocyte
2.20E-88	-1.42454	0.233	0.717	8.16E-84	ICC_paracancer	MRPL13	Cholangiocyte
3.88E-88	-1.46415	0.263	0.734	1.44E-83	ICC_paracancer	MDK	Cholangiocyte
4.09E-88	-8.11081	0.001	0.398	1.52E-83	ICC_paracancer	MALL	Cholangiocyte
1.30E-87	3.15932	0.29	0.071	4.84E-83	ICC_paracancer	PDZK1	Cholangiocyte
1.86E-87	-1.90865	0.103	0.552	6.93E-83	ICC_paracancer	CNN2	Cholangiocyte
1.03E-86	0.901284	0.904	0.92	3.82E-82	ICC_paracancer	HMGB1	Cholangiocyte
1.29E-86	-0.674039	0.897	0.965	4.80E-82	ICC_paracancer	RPL27	Cholangiocyte
2.10E-86	-2.27647	0.191	0.643	7.81E-82	ICC_paracancer	CTSC	Cholangiocyte
3.21E-86	-1.20971	0.537	0.888	1.19E-81	ICC_paracancer	NDUFB9	Cholangiocyte
8.13E-86	-1.25047	0.371	0.8	3.02E-81	ICC_paracancer	CYC1	Cholangiocyte
8.99E-86	5.09967	0.151	0.017	3.34E-81	ICC_paracancer	FAM134B	Cholangiocyte
1.60E-85	-5.16623	0.015	0.408	5.93E-81	ICC_paracancer	EREG	Cholangiocyte
3.46E-85	-1.20431	0.443	0.83	1.29E-80	ICC_paracancer	ETFB	Cholangiocyte
9.76E-84	-10.6542	0	0.381	3.63E-79	ICC_paracancer	KRT16	Cholangiocyte
2.66E-83	-0.665446	0.975	0.989	9.90E-79	ICC_paracancer	RPL37	Cholangiocyte
4.92E-83	1.76795	0.876	0.855	1.83E-78	ICC_paracancer	FOS	Cholangiocyte
6.21E-83	-1.9918	0.202	0.617	2.31E-78	ICC_paracancer	S100A4	Cholangiocyte
1.06E-82	-0.608439	0.958	0.978	3.93E-78	ICC_paracancer	RPS9	Cholangiocyte
4.52E-82	-0.731531	0.879	0.952	1.68E-77	ICC_paracancer	RPL23	Cholangiocyte
5.24E-82	-0.824514	0.879	0.969	1.94E-77	ICC_paracancer	RPS5	Cholangiocyte
5.24E-82	-3.10629	0.052	0.452	1.95E-77	ICC_paracancer	FSCN1	Cholangiocyte
6.42E-82	3.60388	0.243	0.053	2.38E-77	ICC_paracancer	GPRC5B	Cholangiocyte
9.73E-82	4.72671	0.159	0.021	3.61E-77	ICC_paracancer	TMEM86B	Cholangiocyte
1.51E-81	-1.57125	0.148	0.6	5.61E-77	ICC_paracancer	CAPG	Cholangiocyte
2.42E-81	-4.34795	0.108	0.47	9.00E-77	ICC_paracancer	AKR1C2	Cholangiocyte
4.35E-81	4.47066	0.153	0.019	1.62E-76	ICC_paracancer	RP11-244H3.4	Cholangiocyte
4.42E-81	-2.41219	0.077	0.483	1.64E-76	ICC_paracancer	AKR1B10	Cholangiocyte
5.17E-81	-1.45563	0.164	0.614	1.92E-76	ICC_paracancer	MRPS12	Cholangiocyte
1.79E-80	-3.57085	0.022	0.409	6.64E-76	ICC_paracancer	TGFBI	Cholangiocyte
7.85E-80	-1.31322	0.164	0.631	2.92E-75	ICC_paracancer	PTPRF	Cholangiocyte
1.10E-79	-2.52035	0.087	0.49	4.07E-75	ICC_paracancer	PGD	Cholangiocyte
1.22E-79	-1.0339	0.402	0.838	4.54E-75	ICC_paracancer	COX5A	Cholangiocyte
1.64E-79	4.55784	0.132	0.014	6.10E-75	ICC_paracancer	DLC1	Cholangiocyte
2.28E-79	-2.36326	0.108	0.525	8.46E-75	ICC_paracancer	NDRG1	Cholangiocyte
3.00E-79	-2.38827	0.045	0.446	1.11E-74	ICC_paracancer	ITGB4	Cholangiocyte
3.18E-79	1.861	0.64	0.412	1.18E-74	ICC_paracancer	MMP7	Cholangiocyte
3.61E-79	0.999487	0.872	0.658	1.34E-74	ICC_paracancer	SPP1	Cholangiocyte
6.70E-79	-2.90024	0.192	0.547	2.49E-74	ICC_paracancer	ANXA1	Cholangiocyte
8.82E-79	0.7703	0.923	0.953	3.28E-74	ICC_paracancer	MYL12A	Cholangiocyte
9.80E-79	-4.33476	0.016	0.39	3.64E-74	ICC_paracancer	FHL2	Cholangiocyte
1.05E-78	-1.71335	0.09	0.516	3.88E-74	ICC_paracancer	NPM3	Cholangiocyte
2.65E-78	1.84424	0.802	0.739	9.83E-74	ICC_paracancer	ZFP36	Cholangiocyte
2.68E-78	3.58216	0.195	0.034	9.95E-74	ICC_paracancer	BAAT	Cholangiocyte
3.75E-78	-6.74782	0.004	0.369	1.39E-73	ICC_paracancer	LYNX1	Cholangiocyte
5.21E-78	1.46612	0.754	0.683	1.94E-73	ICC_paracancer	HMGN3	Cholangiocyte
1.91E-77	-8.30781	0	0.36	7.09E-73	ICC_paracancer	PITX1	Cholangiocyte
2.40E-77	3.03588	0.295	0.083	8.92E-73	ICC_paracancer	C14orf105	Cholangiocyte
5.00E-77	2.87501	0.167	0.025	1.86E-72	ICC_paracancer	VCAN	Cholangiocyte
5.55E-77	-3.41061	0.026	0.403	2.06E-72	ICC_paracancer	SRD5A3	Cholangiocyte
5.76E-77	-1.44848	0.146	0.591	2.14E-72	ICC_paracancer	PSMG3	Cholangiocyte
6.06E-77	-1.22751	0.192	0.652	2.25E-72	ICC_paracancer	CAPNS1	Cholangiocyte
9.94E-77	-1.34307	0.093	0.519	3.69E-72	ICC_paracancer	ATP1B3	Cholangiocyte
1.48E-76	-0.533287	0.991	0.981	5.50E-72	ICC_paracancer	RPL13A	Cholangiocyte
1.54E-76	-1.37915	0.156	0.607	5.72E-72	ICC_paracancer	NME4	Cholangiocyte
1.83E-76	-0.851574	0.726	0.929	6.81E-72	ICC_paracancer	TOMM7	Cholangiocyte
1.87E-76	-1.83784	0.087	0.502	6.95E-72	ICC_paracancer	COMTD1	Cholangiocyte
2.85E-76	-1.97476	0.076	0.482	1.06E-71	ICC_paracancer	CKS2	Cholangiocyte
5.65E-76	-4.00268	0.026	0.395	2.10E-71	ICC_paracancer	KRT23	Cholangiocyte
6.94E-76	-1.2136	0.263	0.714	2.58E-71	ICC_paracancer	YBX3	Cholangiocyte
7.03E-76	-1.42283	0.301	0.703	2.61E-71	ICC_paracancer	CD9	Cholangiocyte
7.45E-76	1.29145	0.776	0.818	2.77E-71	ICC_paracancer	ANXA5	Cholangiocyte
1.29E-75	-1.36212	0.392	0.78	4.79E-71	ICC_paracancer	CTSD	Cholangiocyte
1.32E-75	-1.09566	0.188	0.662	4.90E-71	ICC_paracancer	CNIH4	Cholangiocyte
1.42E-75	1.50383	0.731	0.736	5.29E-71	ICC_paracancer	SAP18	Cholangiocyte
2.11E-75	-8.9965	0	0.352	7.85E-71	ICC_paracancer	MUC4	Cholangiocyte
2.35E-75	-8.79862	0	0.352	8.73E-71	ICC_paracancer	TMPRSS4	Cholangiocyte
5.17E-75	-1.54744	0.068	0.459	1.92E-70	ICC_paracancer	AGR2	Cholangiocyte
6.55E-75	4.02289	0.135	0.016	2.43E-70	ICC_paracancer	ZFHX4	Cholangiocyte
1.15E-74	-2.3887	0.067	0.451	4.26E-70	ICC_paracancer	COTL1	Cholangiocyte
2.31E-74	-1.25392	0.351	0.754	8.60E-70	ICC_paracancer	CHCHD10	Cholangiocyte
2.57E-74	2.74176	0.403	0.165	9.55E-70	ICC_paracancer	C11orf54	Cholangiocyte
2.80E-74	-4.10396	0.032	0.395	1.04E-69	ICC_paracancer	AGR3	Cholangiocyte
3.32E-74	-2.32944	0.049	0.433	1.23E-69	ICC_paracancer	EIF3B	Cholangiocyte
3.38E-74	-1.34449	0.16	0.602	1.26E-69	ICC_paracancer	TATDN1	Cholangiocyte
9.91E-74	-1.27417	0.106	0.525	3.68E-69	ICC_paracancer	CLEC2B	Cholangiocyte
1.31E-73	-2.66971	0.047	0.424	4.88E-69	ICC_paracancer	RRAS	Cholangiocyte
1.58E-73	-1.04953	0.252	0.729	5.87E-69	ICC_paracancer	MRPL14	Cholangiocyte
1.71E-73	-4.64739	0.012	0.364	6.36E-69	ICC_paracancer	FBXO32	Cholangiocyte
2.50E-73	3.32338	0.258	0.066	9.28E-69	ICC_paracancer	FILIP1L	Cholangiocyte
3.22E-73	4.41366	0.242	0.059	1.19E-68	ICC_paracancer	RP11-386I14.4	Cholangiocyte
4.15E-73	-0.923147	0.841	0.938	1.54E-68	ICC_paracancer	IFITM3	Cholangiocyte
4.83E-73	-0.983952	0.493	0.868	1.79E-68	ICC_paracancer	GUK1	Cholangiocyte
5.55E-73	1.47566	0.76	0.763	2.06E-68	ICC_paracancer	ATP5J	Cholangiocyte
6.89E-73	0.840742	0.897	0.92	2.56E-68	ICC_paracancer	SKP1	Cholangiocyte
6.95E-73	-3.45294	0.031	0.391	2.58E-68	ICC_paracancer	SLC2A1	Cholangiocyte
2.03E-72	2.23018	0.732	0.731	7.53E-68	ICC_paracancer	IER2	Cholangiocyte
2.40E-72	-3.629	0.02	0.377	8.91E-68	ICC_paracancer	PDLIM7	Cholangiocyte
2.76E-72	-4.3623	0.009	0.358	1.03E-67	ICC_paracancer	RAMP1	Cholangiocyte
3.14E-72	-2.46505	0.044	0.417	1.17E-67	ICC_paracancer	AHR	Cholangiocyte
4.54E-72	-3.56993	0.013	0.365	1.69E-67	ICC_paracancer	NBL1	Cholangiocyte
1.02E-71	2.94962	0.32	0.104	3.77E-67	ICC_paracancer	PDGFD	Cholangiocyte
1.16E-71	0.724585	0.916	0.932	4.31E-67	ICC_paracancer	MYL12B	Cholangiocyte
1.64E-71	-1.67493	0.146	0.566	6.08E-67	ICC_paracancer	HIST1H1C	Cholangiocyte
2.76E-71	0.703397	0.926	0.949	1.03E-66	ICC_paracancer	HNRNPA1	Cholangiocyte
3.29E-71	-1.63438	0.116	0.526	1.22E-66	ICC_paracancer	TSPAN15	Cholangiocyte
4.94E-71	-1.49088	0.106	0.517	1.83E-66	ICC_paracancer	RAB34	Cholangiocyte
9.65E-71	1.46598	0.683	0.442	3.59E-66	ICC_paracancer	C12orf75	Cholangiocyte
1.15E-70	4.47333	0.105	0.009	4.29E-66	ICC_paracancer	AKR7A3	Cholangiocyte
1.73E-70	-2.35448	0.089	0.463	6.44E-66	ICC_paracancer	LAMB3	Cholangiocyte
1.98E-70	-2.47928	0.042	0.407	7.34E-66	ICC_paracancer	DUSP5	Cholangiocyte
2.34E-70	1.55842	0.684	0.571	8.69E-66	ICC_paracancer	SON	Cholangiocyte
2.39E-70	-2.04469	0.087	0.471	8.88E-66	ICC_paracancer	ZBTB43	Cholangiocyte
2.87E-70	-1.58894	0.092	0.494	1.06E-65	ICC_paracancer	PAFAH1B3	Cholangiocyte
3.26E-70	-3.93184	0.019	0.365	1.21E-65	ICC_paracancer	ST3GAL4	Cholangiocyte
3.39E-70	-1.1833	0.213	0.654	1.26E-65	ICC_paracancer	MAF1	Cholangiocyte
3.89E-70	-8.58921	0	0.333	1.45E-65	ICC_paracancer	TNNT1	Cholangiocyte
5.30E-70	-2.1997	0.1	0.48	1.97E-65	ICC_paracancer	TXNRD1	Cholangiocyte
5.92E-70	-0.976194	0.364	0.811	2.20E-65	ICC_paracancer	PCBD1	Cholangiocyte
7.99E-70	-8.77351	0	0.332	2.97E-65	ICC_paracancer	SERPINB5	Cholangiocyte
1.04E-69	-1.14744	0.175	0.612	3.87E-65	ICC_paracancer	SHARPIN	Cholangiocyte
1.35E-69	-1.36949	0.352	0.725	5.02E-65	ICC_paracancer	TALDO1	Cholangiocyte
1.48E-69	-8.23491	0	0.331	5.49E-65	ICC_paracancer	MYEOV	Cholangiocyte
2.65E-69	-1.16769	0.154	0.583	9.85E-65	ICC_paracancer	CISD1	Cholangiocyte
3.56E-69	-6.86828	0.001	0.332	1.32E-64	ICC_paracancer	DHRS9	Cholangiocyte
4.32E-69	-2.37315	0.041	0.401	1.61E-64	ICC_paracancer	FAM83H	Cholangiocyte
4.34E-69	-1.12694	0.132	0.555	1.61E-64	ICC_paracancer	LTBR	Cholangiocyte
4.82E-69	-2.0036	0.061	0.434	1.79E-64	ICC_paracancer	ITGA3	Cholangiocyte
7.38E-69	-0.911159	0.445	0.847	2.74E-64	ICC_paracancer	BSG	Cholangiocyte
1.74E-68	4.16474	0.114	0.011	6.46E-64	ICC_paracancer	HAMP	Cholangiocyte
2.27E-68	-1.66241	0.096	0.49	8.45E-64	ICC_paracancer	SLC52A2	Cholangiocyte
2.43E-68	-0.835881	0.721	0.934	9.04E-64	ICC_paracancer	YBX1	Cholangiocyte
4.80E-68	-0.826992	0.08	0.477	1.78E-63	ICC_paracancer	CRIP1	Cholangiocyte
8.61E-68	2.24137	0.472	0.24	3.20E-63	ICC_paracancer	TACC1	Cholangiocyte
8.98E-68	-2.38063	0.045	0.403	3.33E-63	ICC_paracancer	THEM6	Cholangiocyte
9.58E-68	3.15419	0.226	0.053	3.56E-63	ICC_paracancer	CFTR	Cholangiocyte
1.03E-67	-6.94273	0.001	0.327	3.81E-63	ICC_paracancer	KCNN4	Cholangiocyte
1.35E-67	-0.805057	0.67	0.92	5.00E-63	ICC_paracancer	HSPE1	Cholangiocyte
2.16E-67	-0.92206	0.431	0.837	8.02E-63	ICC_paracancer	LSM7	Cholangiocyte
2.35E-67	-0.95828	0.159	0.591	8.74E-63	ICC_paracancer	C11orf83	Cholangiocyte
3.22E-67	-3.56419	0.047	0.389	1.20E-62	ICC_paracancer	THOP1	Cholangiocyte
3.86E-67	-1.16985	0.263	0.684	1.43E-62	ICC_paracancer	SERINC2	Cholangiocyte
5.13E-67	-5.23632	0.007	0.334	1.91E-62	ICC_paracancer	TRIM29	Cholangiocyte
5.30E-67	-1.02533	0.456	0.848	1.97E-62	ICC_paracancer	POLR2K	Cholangiocyte
7.01E-67	-1.5174	0.143	0.54	2.60E-62	ICC_paracancer	TMED3	Cholangiocyte
1.02E-66	-6.7936	0.001	0.323	3.78E-62	ICC_paracancer	C16orf74	Cholangiocyte
1.08E-66	-1.70523	0.153	0.545	4.03E-62	ICC_paracancer	IL18	Cholangiocyte
1.33E-66	-1.18688	0.652	0.913	4.94E-62	ICC_paracancer	EIF3E	Cholangiocyte
1.70E-66	-3.50515	0.02	0.356	6.30E-62	ICC_paracancer	TPM2	Cholangiocyte
2.25E-66	-1.46429	0.163	0.578	8.37E-62	ICC_paracancer	ISG15	Cholangiocyte
2.32E-66	-1.10492	0.173	0.602	8.61E-62	ICC_paracancer	RCN1	Cholangiocyte
2.85E-66	-1.06284	0.191	0.625	1.06E-61	ICC_paracancer	RPL26L1	Cholangiocyte
3.40E-66	4.40904	0.127	0.016	1.26E-61	ICC_paracancer	C4orf19	Cholangiocyte
3.50E-66	-2.27871	0.093	0.473	1.30E-61	ICC_paracancer	MT-ND6	Cholangiocyte
4.16E-66	1.02557	0.889	0.915	1.55E-61	ICC_paracancer	KRT8	Cholangiocyte
4.25E-66	-1.8546	0.054	0.417	1.58E-61	ICC_paracancer	ADAM15	Cholangiocyte
4.84E-66	-9.47995	0	0.318	1.80E-61	ICC_paracancer	CTHRC1	Cholangiocyte
7.55E-66	0.696906	0.787	0.518	2.81E-61	ICC_paracancer	CD74	Cholangiocyte
9.89E-66	-0.422279	0.996	0.99	3.67E-61	ICC_paracancer	RPS15A	Cholangiocyte
1.19E-65	-3.25337	0.044	0.384	4.42E-61	ICC_paracancer	CES1	Cholangiocyte
1.58E-65	0.922095	0.948	0.947	5.89E-61	ICC_paracancer	ACTG1	Cholangiocyte
1.82E-65	-0.903877	0.584	0.889	6.77E-61	ICC_paracancer	EIF3H	Cholangiocyte
1.85E-65	-1.02302	0.611	0.855	6.88E-61	ICC_paracancer	TSPO	Cholangiocyte
2.03E-65	0.798171	0.929	0.942	7.54E-61	ICC_paracancer	CALM2	Cholangiocyte
2.40E-65	3.04871	0.25	0.068	8.90E-61	ICC_paracancer	AC073218.2	Cholangiocyte
2.56E-65	-1.03591	0.278	0.713	9.51E-61	ICC_paracancer	C9orf16	Cholangiocyte
2.84E-65	-1.80765	0.096	0.469	1.06E-60	ICC_paracancer	GPI	Cholangiocyte
4.61E-65	-0.892523	0.263	0.712	1.71E-60	ICC_paracancer	H2AFV	Cholangiocyte
6.22E-65	-3.68596	0.032	0.366	2.31E-60	ICC_paracancer	IGFBP3	Cholangiocyte
1.31E-64	-1.08574	0.271	0.707	4.86E-60	ICC_paracancer	PGAM1	Cholangiocyte
2.15E-64	-0.92263	0.53	0.873	7.98E-60	ICC_paracancer	PSMA7	Cholangiocyte
2.34E-64	-8.37428	0	0.312	8.70E-60	ICC_paracancer	PTGES	Cholangiocyte
3.21E-64	-1.08579	0.205	0.635	1.19E-59	ICC_paracancer	TMEM165	Cholangiocyte
4.10E-64	-0.882033	0.329	0.763	1.52E-59	ICC_paracancer	MRPL23	Cholangiocyte
4.36E-64	-1.05923	0.166	0.58	1.62E-59	ICC_paracancer	TYMP	Cholangiocyte
5.26E-64	-1.20764	0.188	0.59	1.95E-59	ICC_paracancer	MIR4435-1HG	Cholangiocyte
5.43E-64	-1.43633	0.122	0.514	2.02E-59	ICC_paracancer	TM9SF3	Cholangiocyte
8.00E-64	4.25765	0.119	0.014	2.97E-59	ICC_paracancer	LAYN	Cholangiocyte
9.25E-64	-1.07305	0.153	0.569	3.44E-59	ICC_paracancer	NUDT5	Cholangiocyte
1.64E-63	-1.16063	0.154	0.563	6.09E-59	ICC_paracancer	NAA10	Cholangiocyte
3.35E-63	-10.5585	0	0.307	1.24E-58	ICC_paracancer	PI3	Cholangiocyte
4.53E-63	-1.61854	0.09	0.461	1.68E-58	ICC_paracancer	UBE2H	Cholangiocyte
4.93E-63	2.00527	0.579	0.428	1.83E-58	ICC_paracancer	EEF1G	Cholangiocyte
7.86E-63	4.64019	0.127	0.017	2.92E-58	ICC_paracancer	LINC00478	Cholangiocyte
9.64E-63	5.04274	0.1	0.01	3.58E-58	ICC_paracancer	CYP2C8	Cholangiocyte
9.87E-63	-1.19326	0.164	0.567	3.67E-58	ICC_paracancer	HNRNPAB	Cholangiocyte
1.05E-62	-1.3412	0.148	0.541	3.90E-58	ICC_paracancer	GLRX3	Cholangiocyte
1.39E-62	4.09893	0.153	0.026	5.15E-58	ICC_paracancer	AC004540.4	Cholangiocyte
1.41E-62	-0.966752	0.303	0.74	5.23E-58	ICC_paracancer	LSM5	Cholangiocyte
1.86E-62	-0.952251	0.169	0.587	6.92E-58	ICC_paracancer	MRPS16	Cholangiocyte
2.23E-62	-1.29832	0.118	0.507	8.30E-58	ICC_paracancer	EXOSC4	Cholangiocyte
2.29E-62	-4.04086	0.009	0.32	8.50E-58	ICC_paracancer	KYNU	Cholangiocyte
4.59E-62	-0.969935	0.24	0.666	1.71E-57	ICC_paracancer	MRPS34	Cholangiocyte
5.60E-62	-0.946958	0.32	0.745	2.08E-57	ICC_paracancer	PDCD5	Cholangiocyte
9.18E-62	-1.78114	0.156	0.535	3.41E-57	ICC_paracancer	GDF15	Cholangiocyte
1.09E-61	-2.18377	0.077	0.43	4.05E-57	ICC_paracancer	ZFAND2A	Cholangiocyte
1.58E-61	-1.80891	0.052	0.395	5.88E-57	ICC_paracancer	SHC1	Cholangiocyte
1.83E-61	-2.52914	0.035	0.362	6.81E-57	ICC_paracancer	LMTK3	Cholangiocyte
2.07E-61	-0.837016	0.266	0.719	7.69E-57	ICC_paracancer	RPS19BP1	Cholangiocyte
4.05E-61	-0.840406	0.329	0.771	1.50E-56	ICC_paracancer	TOMM20	Cholangiocyte
5.67E-61	-1.44229	0.082	0.441	2.11E-56	ICC_paracancer	ATP2A2	Cholangiocyte
1.40E-60	-1.7171	0.116	0.474	5.22E-56	ICC_paracancer	UGDH	Cholangiocyte
1.49E-60	-0.818254	0.371	0.793	5.52E-56	ICC_paracancer	TMEM147	Cholangiocyte
1.50E-60	-1.56796	0.06	0.403	5.58E-56	ICC_paracancer	LIPH	Cholangiocyte
1.73E-60	-1.6449	0.054	0.397	6.42E-56	ICC_paracancer	RBMS1	Cholangiocyte
2.42E-60	-1.25662	0.18	0.577	8.99E-56	ICC_paracancer	HIST1H2AC	Cholangiocyte
2.88E-60	-1.1836	0.095	0.466	1.07E-55	ICC_paracancer	RAC2	Cholangiocyte
3.28E-60	-1.07013	0.247	0.666	1.22E-55	ICC_paracancer	GPAA1	Cholangiocyte
3.34E-60	-1.60609	0.076	0.431	1.24E-55	ICC_paracancer	TMOD3	Cholangiocyte
3.38E-60	-1.04605	0.141	0.537	1.26E-55	ICC_paracancer	HSF1	Cholangiocyte
4.10E-60	7.41665	0.115	0.014	1.52E-55	ICC_paracancer	TFF2	Cholangiocyte
4.99E-60	-2.33287	0.541	0.756	1.85E-55	ICC_paracancer	LY6E	Cholangiocyte
6.40E-60	-0.749138	0.29	0.743	2.38E-55	ICC_paracancer	LAMTOR2	Cholangiocyte
7.18E-60	-0.829769	0.262	0.699	2.67E-55	ICC_paracancer	LSM4	Cholangiocyte
8.31E-60	-0.918829	0.322	0.746	3.09E-55	ICC_paracancer	PA2G4	Cholangiocyte
8.94E-60	-1.27475	0.579	0.823	3.32E-55	ICC_paracancer	MGST1	Cholangiocyte
1.04E-59	-1.02055	0.176	0.586	3.85E-55	ICC_paracancer	CNIH1	Cholangiocyte
1.37E-59	-1.97739	0.095	0.443	5.10E-55	ICC_paracancer	SLC20A1	Cholangiocyte
1.94E-59	-1.31255	0.217	0.62	7.22E-55	ICC_paracancer	CEBPB	Cholangiocyte
2.11E-59	-1.06048	0.144	0.54	7.82E-55	ICC_paracancer	DERL1	Cholangiocyte
2.48E-59	-2.30337	0.144	0.488	9.23E-55	ICC_paracancer	CAPS	Cholangiocyte
2.60E-59	-0.414818	0.975	0.984	9.66E-55	ICC_paracancer	RPS7	Cholangiocyte
3.71E-59	-1.15427	0.144	0.528	1.38E-54	ICC_paracancer	JUP	Cholangiocyte
4.25E-59	-0.985879	0.188	0.6	1.58E-54	ICC_paracancer	PPM1G	Cholangiocyte
4.40E-59	-4.4097	0.01	0.309	1.64E-54	ICC_paracancer	MBOAT2	Cholangiocyte
4.60E-59	-2.75953	0.022	0.332	1.71E-54	ICC_paracancer	PRKCDBP	Cholangiocyte
4.91E-59	-0.864498	0.291	0.718	1.82E-54	ICC_paracancer	NDUFS8	Cholangiocyte
6.08E-59	-1.24815	0.608	0.91	2.26E-54	ICC_paracancer	TIMP1	Cholangiocyte
6.12E-59	-0.552918	0.972	0.977	2.27E-54	ICC_paracancer	SERF2	Cholangiocyte
6.95E-59	1.94163	0.556	0.38	2.58E-54	ICC_paracancer	SAT2	Cholangiocyte
7.08E-59	2.43118	0.368	0.157	2.63E-54	ICC_paracancer	HOMER2	Cholangiocyte
7.66E-59	-1.30702	0.111	0.478	2.85E-54	ICC_paracancer	TOMM40	Cholangiocyte
9.71E-59	1.60032	0.671	0.642	3.61E-54	ICC_paracancer	COX6A1P2	Cholangiocyte
1.25E-58	0.880592	0.828	0.869	4.63E-54	ICC_paracancer	TMEM59	Cholangiocyte
1.31E-58	-6.79033	0.001	0.292	4.87E-54	ICC_paracancer	PLAU	Cholangiocyte
1.55E-58	-0.920207	0.22	0.631	5.75E-54	ICC_paracancer	ARPC5L	Cholangiocyte
1.57E-58	1.12455	0.77	0.763	5.84E-54	ICC_paracancer	EPCAM	Cholangiocyte
2.40E-58	2.80888	0.335	0.135	8.92E-54	ICC_paracancer	FBP1	Cholangiocyte
2.90E-58	0.459087	0.988	0.978	1.08E-53	ICC_paracancer	RPL15	Cholangiocyte
3.15E-58	1.06428	0.709	0.646	1.17E-53	ICC_paracancer	JUND	Cholangiocyte
3.68E-58	-2.11359	0.068	0.403	1.37E-53	ICC_paracancer	UBE2S	Cholangiocyte
4.93E-58	3.64699	0.163	0.032	1.83E-53	ICC_paracancer	EPHB6	Cholangiocyte
5.05E-58	-1.16296	0.089	0.445	1.88E-53	ICC_paracancer	REEP3	Cholangiocyte
6.16E-58	-2.17345	0.033	0.348	2.29E-53	ICC_paracancer	VMA21	Cholangiocyte
6.88E-58	-0.96839	0.326	0.729	2.56E-53	ICC_paracancer	RHOC	Cholangiocyte
7.06E-58	-1.29308	0.125	0.491	2.62E-53	ICC_paracancer	HIST2H2AA3	Cholangiocyte
7.67E-58	-0.981689	0.192	0.59	2.85E-53	ICC_paracancer	FAM213A	Cholangiocyte
8.71E-58	-1.26211	0.086	0.443	3.23E-53	ICC_paracancer	PNKP	Cholangiocyte
9.77E-58	-0.430377	0.972	0.988	3.63E-53	ICC_paracancer	RPL19	Cholangiocyte
1.08E-57	-1.17162	0.118	0.488	4.02E-53	ICC_paracancer	MPG	Cholangiocyte
1.17E-57	-1.63013	0.115	0.474	4.35E-53	ICC_paracancer	DCAF13	Cholangiocyte
1.22E-57	1.94055	0.597	0.489	4.54E-53	ICC_paracancer	VAMP2	Cholangiocyte
1.25E-57	-0.868293	0.227	0.653	4.64E-53	ICC_paracancer	DDX21	Cholangiocyte
1.47E-57	-8.08472	0	0.285	5.45E-53	ICC_paracancer	LY6K	Cholangiocyte
1.47E-57	-7.98675	0	0.285	5.45E-53	ICC_paracancer	GJB3	Cholangiocyte
1.53E-57	2.60179	0.371	0.166	5.67E-53	ICC_paracancer	MAOB	Cholangiocyte
1.54E-57	-0.657621	0.869	0.931	5.73E-53	ICC_paracancer	RPS10	Cholangiocyte
1.66E-57	-1.63728	0.07	0.4	6.18E-53	ICC_paracancer	PMAIP1	Cholangiocyte
1.77E-57	-9.17929	0	0.285	6.58E-53	ICC_paracancer	DKK1	Cholangiocyte
1.77E-57	-0.836103	0.214	0.634	6.58E-53	ICC_paracancer	PSMB4	Cholangiocyte
2.19E-57	2.53757	0.236	0.067	8.13E-53	ICC_paracancer	SNRPN	Cholangiocyte
2.62E-57	0.329031	1	0.982	9.73E-53	ICC_paracancer	RPL3	Cholangiocyte
2.66E-57	1.39813	0.394	0.156	9.89E-53	ICC_paracancer	FGA	Cholangiocyte
2.75E-57	-1.76618	0.07	0.409	1.02E-52	ICC_paracancer	BZW2	Cholangiocyte
3.42E-57	-8.8694	0	0.284	1.27E-52	ICC_paracancer	CST6	Cholangiocyte
3.64E-57	-1.23424	0.095	0.45	1.35E-52	ICC_paracancer	NANS	Cholangiocyte
4.28E-57	-1.6884	0.09	0.434	1.59E-52	ICC_paracancer	SPAG9	Cholangiocyte
4.40E-57	1.96899	0.466	0.249	1.64E-52	ICC_paracancer	KIF12	Cholangiocyte
6.34E-57	4.46822	0.141	0.024	2.36E-52	ICC_paracancer	SFTA2	Cholangiocyte
6.37E-57	-2.81986	0.042	0.355	2.37E-52	ICC_paracancer	PTTG1	Cholangiocyte
7.55E-57	-1.41737	0.074	0.413	2.81E-52	ICC_paracancer	TSPAN13	Cholangiocyte
7.78E-57	-1.36344	0.243	0.625	2.89E-52	ICC_paracancer	SERPINB1	Cholangiocyte
8.42E-57	-1.42844	0.121	0.479	3.13E-52	ICC_paracancer	SQLE	Cholangiocyte
9.86E-57	0.571692	0.999	0.996	3.66E-52	ICC_paracancer	TMSB4X	Cholangiocyte
1.24E-56	-2.87488	0.029	0.334	4.59E-52	ICC_paracancer	IGFBP6	Cholangiocyte
1.51E-56	-1.53697	0.092	0.433	5.61E-52	ICC_paracancer	ADM	Cholangiocyte
1.56E-56	-1.89653	0.156	0.508	5.81E-52	ICC_paracancer	ANKRD36C	Cholangiocyte
1.81E-56	-0.823457	0.269	0.694	6.73E-52	ICC_paracancer	RRBP1	Cholangiocyte
2.04E-56	-7.95488	0	0.28	7.56E-52	ICC_paracancer	GPR87	Cholangiocyte
3.04E-56	-0.939278	0.172	0.56	1.13E-51	ICC_paracancer	HEBP2	Cholangiocyte
3.12E-56	1.90051	0.6	0.495	1.16E-51	ICC_paracancer	CNN3	Cholangiocyte
3.28E-56	-0.527531	0.956	0.986	1.22E-51	ICC_paracancer	RPL29	Cholangiocyte
4.46E-56	-1.83367	0.138	0.48	1.66E-51	ICC_paracancer	TPD52	Cholangiocyte
5.09E-56	-3.34197	0.012	0.301	1.89E-51	ICC_paracancer	KLK10	Cholangiocyte
5.66E-56	-0.742688	0.782	0.907	2.10E-51	ICC_paracancer	TCEB2	Cholangiocyte
6.07E-56	-1.40044	0.077	0.418	2.25E-51	ICC_paracancer	C19orf48	Cholangiocyte
7.47E-56	2.01481	0.576	0.471	2.77E-51	ICC_paracancer	CD164	Cholangiocyte
8.49E-56	-0.950581	0.31	0.707	3.16E-51	ICC_paracancer	CAST	Cholangiocyte
9.74E-56	-1.17256	0.115	0.476	3.62E-51	ICC_paracancer	ETHE1	Cholangiocyte
1.04E-55	3.36065	0.124	0.019	3.86E-51	ICC_paracancer	REC8	Cholangiocyte
1.26E-55	-1.11995	0.323	0.717	4.68E-51	ICC_paracancer	NUPR1	Cholangiocyte
1.41E-55	-1.95319	0.093	0.423	5.22E-51	ICC_paracancer	RAP2B	Cholangiocyte
1.48E-55	-0.784283	0.291	0.713	5.51E-51	ICC_paracancer	SRI	Cholangiocyte
1.49E-55	-1.85249	0.073	0.401	5.52E-51	ICC_paracancer	UPP1	Cholangiocyte
1.60E-55	-2.28407	0.031	0.336	5.93E-51	ICC_paracancer	SKAP2	Cholangiocyte
1.83E-55	-0.966955	0.205	0.597	6.81E-51	ICC_paracancer	ARPC1A	Cholangiocyte
1.94E-55	-5.87067	0.001	0.279	7.20E-51	ICC_paracancer	CRNDE	Cholangiocyte
3.01E-55	-1.04822	0.157	0.54	1.12E-50	ICC_paracancer	CTTN	Cholangiocyte
3.12E-55	-1.37566	0.112	0.464	1.16E-50	ICC_paracancer	SERPINH1	Cholangiocyte
4.44E-55	-2.75695	0.029	0.327	1.65E-50	ICC_paracancer	CEACAM6	Cholangiocyte
7.30E-55	0.719266	0.77	0.57	2.71E-50	ICC_paracancer	MT1E	Cholangiocyte
7.97E-55	-0.940903	0.239	0.648	2.96E-50	ICC_paracancer	NFKBIZ	Cholangiocyte
1.05E-54	-0.773545	0.467	0.848	3.89E-50	ICC_paracancer	CD151	Cholangiocyte
1.17E-54	-2.14424	0.035	0.339	4.34E-50	ICC_paracancer	NUDT1	Cholangiocyte
1.39E-54	-0.895029	0.192	0.598	5.16E-50	ICC_paracancer	CACYBP	Cholangiocyte
1.49E-54	-1.16762	0.511	0.809	5.54E-50	ICC_paracancer	AKR1C3	Cholangiocyte
1.50E-54	-1.5993	0.063	0.385	5.59E-50	ICC_paracancer	CRELD2	Cholangiocyte
1.52E-54	-1.58206	0.068	0.392	5.65E-50	ICC_paracancer	PPL	Cholangiocyte
1.92E-54	-3.07557	0.063	0.365	7.12E-50	ICC_paracancer	SERPINE2	Cholangiocyte
1.93E-54	-1.32784	0.297	0.677	7.17E-50	ICC_paracancer	H1F0	Cholangiocyte
5.85E-54	-1.52331	0.071	0.399	2.17E-49	ICC_paracancer	ACSL3	Cholangiocyte
7.26E-54	-1.13762	0.515	0.82	2.70E-49	ICC_paracancer	SH3BGRL3	Cholangiocyte
7.55E-54	-1.33431	0.127	0.482	2.80E-49	ICC_paracancer	MTPN	Cholangiocyte
1.05E-53	-0.901215	0.344	0.73	3.92E-49	ICC_paracancer	AP2S1	Cholangiocyte
1.14E-53	-3.30054	0.015	0.297	4.23E-49	ICC_paracancer	MXD1	Cholangiocyte
1.24E-53	-0.359994	0.984	0.967	4.60E-49	ICC_paracancer	RPL27A	Cholangiocyte
1.34E-53	-1.21102	0.07	0.4	4.98E-49	ICC_paracancer	SRPK1	Cholangiocyte
1.56E-53	-2.46845	0.045	0.348	5.81E-49	ICC_paracancer	IER5	Cholangiocyte
1.61E-53	3.42326	0.162	0.034	5.97E-49	ICC_paracancer	HPD	Cholangiocyte
1.90E-53	-1.03591	0.173	0.554	7.08E-49	ICC_paracancer	MFSD10	Cholangiocyte
1.91E-53	-2.79279	0.028	0.317	7.08E-49	ICC_paracancer	FOSL1	Cholangiocyte
2.04E-53	1.2161	0.719	0.752	7.57E-49	ICC_paracancer	RPSAP58	Cholangiocyte
2.50E-53	-0.97446	0.178	0.558	9.28E-49	ICC_paracancer	POLE4	Cholangiocyte
2.64E-53	-0.893148	0.377	0.781	9.81E-49	ICC_paracancer	SRRM2	Cholangiocyte
2.82E-53	-1.09573	0.189	0.566	1.05E-48	ICC_paracancer	GSDMD	Cholangiocyte
4.00E-53	-7.93095	0	0.267	1.49E-48	ICC_paracancer	SLC7A11	Cholangiocyte
4.01E-53	-1.69513	0.086	0.413	1.49E-48	ICC_paracancer	GTF3C5	Cholangiocyte
4.36E-53	-0.847352	0.429	0.835	1.62E-48	ICC_paracancer	HSPD1	Cholangiocyte
5.75E-53	-0.656367	0.441	0.845	2.14E-48	ICC_paracancer	PHPT1	Cholangiocyte
5.76E-53	-8.69435	0	0.266	2.14E-48	ICC_paracancer	KLK6	Cholangiocyte
6.08E-53	-0.892871	0.467	0.84	2.26E-48	ICC_paracancer	VPS28	Cholangiocyte
7.36E-53	-0.988945	0.304	0.674	2.73E-48	ICC_paracancer	C20orf24	Cholangiocyte
8.46E-53	-1.50425	0.092	0.424	3.14E-48	ICC_paracancer	BAG3	Cholangiocyte
8.52E-53	-0.430154	0.958	0.988	3.17E-48	ICC_paracancer	RPS3	Cholangiocyte
9.15E-53	-1.15619	0.111	0.46	3.40E-48	ICC_paracancer	CSNK1E	Cholangiocyte
9.41E-53	3.75563	0.122	0.019	3.49E-48	ICC_paracancer	GNG7	Cholangiocyte
2.77E-52	-1.26091	0.086	0.419	1.03E-47	ICC_paracancer	AK1	Cholangiocyte
3.14E-52	-1.68965	0.058	0.37	1.17E-47	ICC_paracancer	SLC50A1	Cholangiocyte
3.34E-52	-3.29708	0.009	0.281	1.24E-47	ICC_paracancer	GNA15	Cholangiocyte
3.64E-52	-1.08908	0.205	0.588	1.35E-47	ICC_paracancer	RAD21	Cholangiocyte
3.80E-52	-0.708799	0.204	0.604	1.41E-47	ICC_paracancer	CHCHD5	Cholangiocyte
4.87E-52	-1.1906	0.119	0.469	1.81E-47	ICC_paracancer	AKR1B1	Cholangiocyte
1.01E-51	-4.12124	0.01	0.28	3.76E-47	ICC_paracancer	CDA	Cholangiocyte
1.41E-51	-0.727337	0.412	0.802	5.25E-47	ICC_paracancer	NDUFS6	Cholangiocyte
1.54E-51	-0.736862	0.173	0.564	5.74E-47	ICC_paracancer	TMEM167A	Cholangiocyte
1.89E-51	-0.885435	0.399	0.804	7.03E-47	ICC_paracancer	POLR2F	Cholangiocyte
1.91E-51	0.409575	0.994	0.97	7.08E-47	ICC_paracancer	RPL31	Cholangiocyte
2.62E-51	-0.776674	0.55	0.889	9.73E-47	ICC_paracancer	HSP90B1	Cholangiocyte
2.66E-51	-1.71631	0.051	0.351	9.90E-47	ICC_paracancer	SMAD3	Cholangiocyte
2.85E-51	-8.52267	0	0.259	1.06E-46	ICC_paracancer	SERPINE1	Cholangiocyte
2.85E-51	-0.966824	0.137	0.496	1.06E-46	ICC_paracancer	GSPT1	Cholangiocyte
3.03E-51	0.412797	0.991	0.976	1.12E-46	ICC_paracancer	RPL26	Cholangiocyte
3.25E-51	-1.21355	0.124	0.466	1.21E-46	ICC_paracancer	H1FX	Cholangiocyte
3.34E-51	-1.79833	0.058	0.362	1.24E-46	ICC_paracancer	QSOX1	Cholangiocyte
3.78E-51	-0.730118	0.247	0.66	1.41E-46	ICC_paracancer	EMP2	Cholangiocyte
4.73E-51	-1.18971	0.1	0.431	1.76E-46	ICC_paracancer	CD44	Cholangiocyte
4.86E-51	4.50929	0.105	0.014	1.80E-46	ICC_paracancer	PHYHD1	Cholangiocyte
6.67E-51	-1.95014	0.036	0.326	2.48E-46	ICC_paracancer	SYTL1	Cholangiocyte
7.05E-51	-1.93961	0.048	0.346	2.62E-46	ICC_paracancer	UXS1	Cholangiocyte
7.67E-51	-1.54642	0.057	0.364	2.85E-46	ICC_paracancer	BID	Cholangiocyte
1.01E-50	-0.815505	0.23	0.626	3.74E-46	ICC_paracancer	POLR2E	Cholangiocyte
1.02E-50	3.71349	0.157	0.034	3.81E-46	ICC_paracancer	FMO5	Cholangiocyte
1.09E-50	1.22778	0.683	0.653	4.07E-46	ICC_paracancer	PNRC1	Cholangiocyte
1.29E-50	-2.02477	0.076	0.383	4.77E-46	ICC_paracancer	RHOV	Cholangiocyte
1.30E-50	-2.31312	0.029	0.311	4.84E-46	ICC_paracancer	MYOF	Cholangiocyte
1.33E-50	-0.816556	0.185	0.565	4.95E-46	ICC_paracancer	OLA1	Cholangiocyte
1.72E-50	-1.34631	0.071	0.387	6.39E-46	ICC_paracancer	SLC22A18	Cholangiocyte
1.77E-50	-1.29962	0.106	0.442	6.58E-46	ICC_paracancer	PLIN3	Cholangiocyte
1.96E-50	-1.92951	0.048	0.343	7.27E-46	ICC_paracancer	HRAS	Cholangiocyte
2.15E-50	-0.707891	0.121	0.466	7.98E-46	ICC_paracancer	CD82	Cholangiocyte
2.29E-50	-0.97081	0.138	0.494	8.49E-46	ICC_paracancer	AZIN1	Cholangiocyte
3.24E-50	-0.768208	0.218	0.616	1.20E-45	ICC_paracancer	REXO2	Cholangiocyte
3.84E-50	-1.02014	0.128	0.477	1.43E-45	ICC_paracancer	EIF4EBP1	Cholangiocyte
4.01E-50	-0.871162	0.384	0.753	1.49E-45	ICC_paracancer	PRELID1	Cholangiocyte
4.81E-50	-0.93908	0.179	0.553	1.79E-45	ICC_paracancer	AP1S1	Cholangiocyte
5.21E-50	-3.4144	0.012	0.275	1.93E-45	ICC_paracancer	PVRL4	Cholangiocyte
5.35E-50	-3.1226	0.016	0.283	1.99E-45	ICC_paracancer	ASAP1	Cholangiocyte
5.85E-50	-1.05583	0.188	0.552	2.17E-45	ICC_paracancer	MRPL15	Cholangiocyte
6.18E-50	-0.827431	0.227	0.611	2.30E-45	ICC_paracancer	MRPS15	Cholangiocyte
6.28E-50	-0.950329	0.175	0.543	2.33E-45	ICC_paracancer	RNF145	Cholangiocyte
6.47E-50	-0.580979	0.307	0.749	2.40E-45	ICC_paracancer	POLR2J	Cholangiocyte
6.74E-50	-1.33532	0.115	0.446	2.50E-45	ICC_paracancer	CMBL	Cholangiocyte
7.26E-50	-2.11246	0.033	0.317	2.70E-45	ICC_paracancer	SCNN1A	Cholangiocyte
7.29E-50	-1.4824	0.064	0.37	2.71E-45	ICC_paracancer	UBR5	Cholangiocyte
7.43E-50	-1.50335	0.138	0.471	2.76E-45	ICC_paracancer	DAAM1	Cholangiocyte
7.44E-50	-0.954305	0.269	0.643	2.76E-45	ICC_paracancer	CSNK1A1	Cholangiocyte
7.89E-50	-0.802956	0.571	0.876	2.93E-45	ICC_paracancer	RAN	Cholangiocyte
9.61E-50	-1.8172	0.035	0.32	3.57E-45	ICC_paracancer	PFKP	Cholangiocyte
1.02E-49	4.19692	0.144	0.029	3.80E-45	ICC_paracancer	RCAN1	Cholangiocyte
1.02E-49	-1.22391	0.122	0.461	3.80E-45	ICC_paracancer	BRI3	Cholangiocyte
1.04E-49	-0.69826	0.447	0.817	3.85E-45	ICC_paracancer	CIB1	Cholangiocyte
1.28E-49	-3.34774	0.004	0.261	4.74E-45	ICC_paracancer	NRP2	Cholangiocyte
1.30E-49	-0.915031	0.096	0.425	4.84E-45	ICC_paracancer	TMEM54	Cholangiocyte
1.39E-49	-0.776586	0.406	0.814	5.16E-45	ICC_paracancer	ATF4	Cholangiocyte
1.50E-49	-1.25752	0.087	0.407	5.56E-45	ICC_paracancer	GALE	Cholangiocyte
1.54E-49	-0.96443	0.179	0.543	5.74E-45	ICC_paracancer	PMVK	Cholangiocyte
1.59E-49	-1.4767	0.108	0.425	5.91E-45	ICC_paracancer	PLAUR	Cholangiocyte
1.67E-49	-0.63422	0.195	0.587	6.20E-45	ICC_paracancer	POLR2H	Cholangiocyte
2.40E-49	-0.963993	0.14	0.486	8.93E-45	ICC_paracancer	EIF4G1	Cholangiocyte
2.96E-49	-0.716205	0.549	0.89	1.10E-44	ICC_paracancer	TAGLN2	Cholangiocyte
3.36E-49	-0.69192	0.14	0.487	1.25E-44	ICC_paracancer	MYC	Cholangiocyte
4.16E-49	-1.43212	0.146	0.47	1.55E-44	ICC_paracancer	KLF4	Cholangiocyte
4.98E-49	-1.39697	0.064	0.369	1.85E-44	ICC_paracancer	RHOF	Cholangiocyte
5.47E-49	-0.995827	0.351	0.75	2.03E-44	ICC_paracancer	DDX17	Cholangiocyte
5.50E-49	-1.60148	0.1	0.417	2.04E-44	ICC_paracancer	AVPI1	Cholangiocyte
5.67E-49	-0.617903	0.23	0.643	2.11E-44	ICC_paracancer	PDAP1	Cholangiocyte
5.74E-49	-0.750856	0.335	0.738	2.13E-44	ICC_paracancer	NHP2	Cholangiocyte
6.63E-49	-1.01449	0.087	0.409	2.46E-44	ICC_paracancer	SPCS3	Cholangiocyte
8.27E-49	-0.776527	0.352	0.754	3.07E-44	ICC_paracancer	PSMB2	Cholangiocyte
9.67E-49	0.904485	0.787	0.857	3.59E-44	ICC_paracancer	LAPTM4A	Cholangiocyte
1.21E-48	0.416267	0.988	0.983	4.50E-44	ICC_paracancer	EIF1	Cholangiocyte
1.33E-48	-1.08645	0.118	0.451	4.95E-44	ICC_paracancer	GCHFR	Cholangiocyte
1.50E-48	-0.543631	0.773	0.956	5.57E-44	ICC_paracancer	RPS26	Cholangiocyte
3.13E-48	-0.836039	0.189	0.556	1.16E-43	ICC_paracancer	SLC25A39	Cholangiocyte
3.73E-48	-0.669574	0.323	0.74	1.39E-43	ICC_paracancer	H2AFJ	Cholangiocyte
3.88E-48	-0.717563	0.54	0.874	1.44E-43	ICC_paracancer	SNRPG	Cholangiocyte
5.45E-48	-0.731174	0.402	0.798	2.03E-43	ICC_paracancer	VDAC1	Cholangiocyte
6.24E-48	-1.01994	0.114	0.446	2.32E-43	ICC_paracancer	ADK	Cholangiocyte
6.57E-48	-7.56664	0	0.245	2.44E-43	ICC_paracancer	RP11-65J3.1	Cholangiocyte
6.87E-48	-2.31457	0.038	0.313	2.55E-43	ICC_paracancer	LAMC2	Cholangiocyte
7.05E-48	-0.742099	0.176	0.549	2.62E-43	ICC_paracancer	NDUFA8	Cholangiocyte
8.16E-48	-1.25399	0.167	0.51	3.03E-43	ICC_paracancer	LYPLA1	Cholangiocyte
1.15E-47	-0.854881	0.173	0.536	4.28E-43	ICC_paracancer	METTL9	Cholangiocyte
1.20E-47	-0.786048	0.281	0.678	4.44E-43	ICC_paracancer	LSR	Cholangiocyte
1.35E-47	1.77078	0.215	0.063	5.02E-43	ICC_paracancer	IQGAP2	Cholangiocyte
2.85E-47	-0.321055	0.985	0.984	1.06E-42	ICC_paracancer	RPL35A	Cholangiocyte
3.10E-47	-0.761413	0.422	0.815	1.15E-42	ICC_paracancer	TCEB1	Cholangiocyte
3.25E-47	-0.671196	0.574	0.873	1.21E-42	ICC_paracancer	ATP5G3	Cholangiocyte
3.52E-47	-0.740748	0.172	0.54	1.31E-42	ICC_paracancer	RP11-345J4.5	Cholangiocyte
3.52E-47	1.21691	0.198	0.054	1.31E-42	ICC_paracancer	HP	Cholangiocyte
3.76E-47	-1.93388	0.036	0.31	1.40E-42	ICC_paracancer	OBFC1	Cholangiocyte
3.79E-47	-7.73595	0	0.242	1.41E-42	ICC_paracancer	TMEM40	Cholangiocyte
4.50E-47	-0.687455	0.383	0.795	1.67E-42	ICC_paracancer	LMAN2	Cholangiocyte
5.99E-47	-1.11259	0.084	0.395	2.22E-42	ICC_paracancer	PNPLA4	Cholangiocyte
9.52E-47	-4.63052	0.012	0.259	3.54E-42	ICC_paracancer	NPW	Cholangiocyte
1.07E-46	-5.87802	0.012	0.256	3.99E-42	ICC_paracancer	MEG3	Cholangiocyte
1.18E-46	-8.00166	0	0.24	4.38E-42	ICC_paracancer	C9orf169	Cholangiocyte
1.20E-46	-0.78615	0.598	0.879	4.46E-42	ICC_paracancer	CSTB	Cholangiocyte
1.56E-46	-1.94246	0.045	0.322	5.81E-42	ICC_paracancer	HERC4	Cholangiocyte
1.67E-46	-1.06671	0.112	0.438	6.22E-42	ICC_paracancer	MRPL37	Cholangiocyte
1.97E-46	-1.20845	0.066	0.361	7.31E-42	ICC_paracancer	TRABD	Cholangiocyte
2.02E-46	-0.826653	0.122	0.456	7.49E-42	ICC_paracancer	C9orf89	Cholangiocyte
2.38E-46	-0.954252	0.275	0.644	8.85E-42	ICC_paracancer	CD99	Cholangiocyte
2.40E-46	-1.02959	0.335	0.684	8.91E-42	ICC_paracancer	AHNAK	Cholangiocyte
2.55E-46	-1.56557	0.067	0.358	9.48E-42	ICC_paracancer	ATP6V1C1	Cholangiocyte
2.85E-46	-2.03584	0.031	0.297	1.06E-41	ICC_paracancer	TMEM189	Cholangiocyte
2.86E-46	-1.88511	0.039	0.311	1.06E-41	ICC_paracancer	UBAC1	Cholangiocyte
3.00E-46	-0.652543	0.358	0.75	1.11E-41	ICC_paracancer	DRAP1	Cholangiocyte
3.89E-46	-0.75892	0.191	0.561	1.45E-41	ICC_paracancer	MCTS1	Cholangiocyte
4.20E-46	-0.843982	0.183	0.552	1.56E-41	ICC_paracancer	MBNL1	Cholangiocyte
7.95E-46	-8.92204	0	0.236	2.95E-41	ICC_paracancer	KRT5	Cholangiocyte
8.01E-46	-1.30201	0.544	0.867	2.98E-41	ICC_paracancer	ITGB1	Cholangiocyte
8.06E-46	-0.624726	0.186	0.555	3.00E-41	ICC_paracancer	MRPL36	Cholangiocyte
9.71E-46	-0.965987	0.119	0.446	3.61E-41	ICC_paracancer	FNDC3B	Cholangiocyte
1.04E-45	-1.05551	0.115	0.436	3.87E-41	ICC_paracancer	YWHAG	Cholangiocyte
1.20E-45	0.748774	0.827	0.911	4.47E-41	ICC_paracancer	DDX5	Cholangiocyte
1.43E-45	-1.36114	0.064	0.352	5.33E-41	ICC_paracancer	FAM120A	Cholangiocyte
1.46E-45	-7.48711	0	0.235	5.41E-41	ICC_paracancer	CDH3	Cholangiocyte
1.77E-45	-5.37756	0.001	0.237	6.57E-41	ICC_paracancer	HRASLS2	Cholangiocyte
1.77E-45	-1.11821	0.074	0.372	6.58E-41	ICC_paracancer	MSRB1	Cholangiocyte
2.06E-45	-0.566696	0.189	0.562	7.66E-41	ICC_paracancer	CHCHD1	Cholangiocyte
2.24E-45	-1.97993	0.032	0.295	8.34E-41	ICC_paracancer	2026-09-11	Cholangiocyte
2.25E-45	-1.53501	0.045	0.318	8.37E-41	ICC_paracancer	LRRC8A	Cholangiocyte
2.30E-45	-1.61789	0.051	0.329	8.55E-41	ICC_paracancer	DESI1	Cholangiocyte
2.61E-45	-4.02644	0.017	0.263	9.68E-41	ICC_paracancer	PCSK1N	Cholangiocyte
2.86E-45	-1.73366	0.082	0.374	1.06E-40	ICC_paracancer	IFITM1	Cholangiocyte
3.27E-45	-1.67688	0.025	0.283	1.21E-40	ICC_paracancer	MISP	Cholangiocyte
3.27E-45	-0.993718	0.137	0.468	1.22E-40	ICC_paracancer	PDLIM5	Cholangiocyte
3.92E-45	3.30452	0.162	0.04	1.46E-40	ICC_paracancer	TMPRSS2	Cholangiocyte
4.31E-45	-0.824097	0.348	0.745	1.60E-40	ICC_paracancer	TXNDC17	Cholangiocyte
5.72E-45	-0.964008	0.412	0.72	2.12E-40	ICC_paracancer	BLVRB	Cholangiocyte
9.62E-45	-1.12746	0.09	0.384	3.58E-40	ICC_paracancer	SDCBP2	Cholangiocyte
9.81E-45	-0.595916	0.367	0.77	3.64E-40	ICC_paracancer	POLR2I	Cholangiocyte
1.28E-44	-0.816849	0.352	0.73	4.74E-40	ICC_paracancer	LINC00152	Cholangiocyte
1.38E-44	-0.826378	0.53	0.819	5.13E-40	ICC_paracancer	SLC25A5	Cholangiocyte
1.42E-44	-3.10306	0.01	0.25	5.26E-40	ICC_paracancer	GRAMD1A	Cholangiocyte
1.44E-44	-0.702681	0.185	0.545	5.37E-40	ICC_paracancer	MARCKS	Cholangiocyte
1.45E-44	-0.918667	0.134	0.465	5.39E-40	ICC_paracancer	BCL7C	Cholangiocyte
1.55E-44	-1.65597	0.077	0.363	5.76E-40	ICC_paracancer	AREG	Cholangiocyte
1.64E-44	-0.863871	0.355	0.695	6.11E-40	ICC_paracancer	AP2M1	Cholangiocyte
1.65E-44	-1.92989	0.047	0.314	6.13E-40	ICC_paracancer	MDM2	Cholangiocyte
1.89E-44	-1.13417	0.103	0.409	7.04E-40	ICC_paracancer	EMP3	Cholangiocyte
2.10E-44	-0.713058	0.201	0.564	7.80E-40	ICC_paracancer	DSP	Cholangiocyte
2.25E-44	-1.20136	0.122	0.431	8.38E-40	ICC_paracancer	CD55	Cholangiocyte
2.64E-44	-0.635569	0.194	0.561	9.79E-40	ICC_paracancer	MRPL11	Cholangiocyte
2.64E-44	-0.946103	0.115	0.434	9.81E-40	ICC_paracancer	GIPC1	Cholangiocyte
2.78E-44	0.654482	0.716	0.464	1.03E-39	ICC_paracancer	ID2	Cholangiocyte
2.94E-44	-7.82963	0	0.229	1.09E-39	ICC_paracancer	COL17A1	Cholangiocyte
3.01E-44	-1.13275	0.185	0.506	1.12E-39	ICC_paracancer	PLK3	Cholangiocyte
3.01E-44	-0.670874	0.208	0.573	1.12E-39	ICC_paracancer	MANF	Cholangiocyte
3.08E-44	-0.818039	0.221	0.582	1.14E-39	ICC_paracancer	AGPAT2	Cholangiocyte
3.40E-44	-1.0047	0.597	0.841	1.26E-39	ICC_paracancer	ENO1	Cholangiocyte
3.44E-44	-1.64371	0.661	0.788	1.28E-39	ICC_paracancer	KRT19	Cholangiocyte
4.18E-44	2.43891	0.376	0.198	1.55E-39	ICC_paracancer	BAMBI	Cholangiocyte
4.33E-44	-0.654098	0.479	0.836	1.61E-39	ICC_paracancer	SNRPF	Cholangiocyte
4.58E-44	-2.2492	0.022	0.271	1.70E-39	ICC_paracancer	MSLN	Cholangiocyte
4.62E-44	-2.47668	0.029	0.282	1.72E-39	ICC_paracancer	SEMA4B	Cholangiocyte
4.91E-44	-7.72492	0	0.228	1.82E-39	ICC_paracancer	KLK8	Cholangiocyte
5.29E-44	-1.07999	0.086	0.383	1.96E-39	ICC_paracancer	ERO1L	Cholangiocyte
6.89E-44	-0.564027	0.201	0.57	2.56E-39	ICC_paracancer	MSRB2	Cholangiocyte
7.73E-44	-0.65896	0.341	0.725	2.87E-39	ICC_paracancer	EIF6	Cholangiocyte
7.86E-44	-0.932889	0.121	0.438	2.92E-39	ICC_paracancer	RNF126	Cholangiocyte
8.00E-44	-3.77883	0.017	0.257	2.97E-39	ICC_paracancer	KDELR3	Cholangiocyte
8.26E-44	-0.633842	0.496	0.85	3.07E-39	ICC_paracancer	ZNF706	Cholangiocyte
8.56E-44	-0.945841	0.105	0.413	3.18E-39	ICC_paracancer	AHCY	Cholangiocyte
9.10E-44	-3.3335	0.01	0.247	3.38E-39	ICC_paracancer	F12	Cholangiocyte
9.70E-44	-7.71242	0	0.227	3.60E-39	ICC_paracancer	AHNAK2	Cholangiocyte
9.89E-44	-1.77111	0.038	0.299	3.67E-39	ICC_paracancer	NUDT8	Cholangiocyte
9.97E-44	-0.645371	0.15	0.492	3.70E-39	ICC_paracancer	ERCC1	Cholangiocyte
1.06E-43	-7.28937	0	0.227	3.92E-39	ICC_paracancer	HOXA10	Cholangiocyte
1.06E-43	-0.708845	0.245	0.613	3.95E-39	ICC_paracancer	SDC1	Cholangiocyte
1.16E-43	-2.82158	0.016	0.258	4.32E-39	ICC_paracancer	SULF2	Cholangiocyte
1.25E-43	-0.910024	0.202	0.549	4.64E-39	ICC_paracancer	COPS5	Cholangiocyte
1.35E-43	2.35053	0.437	0.28	5.03E-39	ICC_paracancer	DCXR	Cholangiocyte
1.59E-43	-2.55648	0.025	0.273	5.92E-39	ICC_paracancer	WDYHV1	Cholangiocyte
1.73E-43	1.48163	0.782	0.835	6.43E-39	ICC_paracancer	DUSP1	Cholangiocyte
1.79E-43	-0.907723	0.09	0.392	6.64E-39	ICC_paracancer	NOL3	Cholangiocyte
2.19E-43	-0.66405	0.294	0.681	8.13E-39	ICC_paracancer	FDPS	Cholangiocyte
2.71E-43	-2.75437	0.013	0.251	1.01E-38	ICC_paracancer	TMEM173	Cholangiocyte
2.88E-43	1.91881	0.502	0.361	1.07E-38	ICC_paracancer	CYP3A5	Cholangiocyte
2.92E-43	-0.968182	0.083	0.378	1.08E-38	ICC_paracancer	NSMCE2	Cholangiocyte
4.01E-43	3.36177	0.198	0.062	1.49E-38	ICC_paracancer	IL20RA	Cholangiocyte
4.11E-43	-1.16927	0.055	0.329	1.52E-38	ICC_paracancer	RABL6	Cholangiocyte
4.11E-43	-0.650075	0.162	0.502	1.53E-38	ICC_paracancer	JOSD2	Cholangiocyte
5.05E-43	-0.600351	0.176	0.521	1.88E-38	ICC_paracancer	KLF5	Cholangiocyte
5.08E-43	4.09299	0.134	0.029	1.89E-38	ICC_paracancer	BEX5	Cholangiocyte
5.64E-43	-1.57659	0.054	0.321	2.10E-38	ICC_paracancer	HMGB3	Cholangiocyte
5.81E-43	-1.85688	0.045	0.307	2.16E-38	ICC_paracancer	CCDC6	Cholangiocyte
5.85E-43	-0.594967	0.157	0.502	2.17E-38	ICC_paracancer	COA6	Cholangiocyte
6.09E-43	-1.4268	0.07	0.348	2.26E-38	ICC_paracancer	B3GNT5	Cholangiocyte
6.25E-43	-0.672997	0.432	0.824	2.32E-38	ICC_paracancer	SEC11A	Cholangiocyte
6.36E-43	-1.82188	0.049	0.311	2.36E-38	ICC_paracancer	CCDC34	Cholangiocyte
6.60E-43	-0.98563	0.114	0.413	2.45E-38	ICC_paracancer	PHLDA1	Cholangiocyte
6.78E-43	-0.530757	0.205	0.573	2.52E-38	ICC_paracancer	TMEM160	Cholangiocyte
6.95E-43	-0.614118	0.316	0.719	2.58E-38	ICC_paracancer	KDELR1	Cholangiocyte
7.02E-43	-0.831381	0.146	0.462	2.61E-38	ICC_paracancer	TNFAIP2	Cholangiocyte
7.43E-43	-7.55291	0	0.223	2.76E-38	ICC_paracancer	ITGB6	Cholangiocyte
7.95E-43	4.14079	0.131	0.028	2.95E-38	ICC_paracancer	CLDN9	Cholangiocyte
8.20E-43	-2.15922	0.025	0.269	3.05E-38	ICC_paracancer	CCDC80	Cholangiocyte
8.44E-43	-0.644343	0.231	0.603	3.13E-38	ICC_paracancer	TMEM134	Cholangiocyte
9.72E-43	-0.536236	0.188	0.543	3.61E-38	ICC_paracancer	CAPZA1	Cholangiocyte
1.51E-42	-1.68524	0.048	0.309	5.61E-38	ICC_paracancer	ITGA6	Cholangiocyte
1.79E-42	-0.950884	0.118	0.43	6.65E-38	ICC_paracancer	AGTRAP	Cholangiocyte
1.84E-42	-1.43833	0.058	0.327	6.83E-38	ICC_paracancer	ESRP1	Cholangiocyte
1.86E-42	-0.722297	0.096	0.4	6.89E-38	ICC_paracancer	PTK2	Cholangiocyte
1.88E-42	-1.53214	0.071	0.346	7.00E-38	ICC_paracancer	PRKDC	Cholangiocyte
2.05E-42	-0.901373	0.105	0.408	7.63E-38	ICC_paracancer	SLC25A37	Cholangiocyte
2.07E-42	-1.28144	0.122	0.42	7.69E-38	ICC_paracancer	ARL5B	Cholangiocyte
2.59E-42	-0.593116	0.106	0.415	9.62E-38	ICC_paracancer	LTBP3	Cholangiocyte
2.86E-42	-3.58881	0.012	0.242	1.06E-37	ICC_paracancer	ITPRIPL2	Cholangiocyte
3.00E-42	-0.783047	0.281	0.641	1.12E-37	ICC_paracancer	RPA3	Cholangiocyte
3.47E-42	-3.52143	0.01	0.24	1.29E-37	ICC_paracancer	UBE2C	Cholangiocyte
3.51E-42	-1.40853	0.061	0.329	1.30E-37	ICC_paracancer	PIM1	Cholangiocyte
3.84E-42	-2.1818	0.023	0.265	1.43E-37	ICC_paracancer	CAMK2G	Cholangiocyte
4.50E-42	2.49202	0.357	0.189	1.67E-37	ICC_paracancer	SLC37A4	Cholangiocyte
4.91E-42	-1.2423	0.076	0.353	1.82E-37	ICC_paracancer	HIST1H2BD	Cholangiocyte
5.43E-42	-1.92225	0.038	0.29	2.02E-37	ICC_paracancer	GPR56	Cholangiocyte
5.47E-42	-0.836588	0.191	0.533	2.03E-37	ICC_paracancer	RCN2	Cholangiocyte
6.18E-42	-0.605928	0.163	0.503	2.30E-37	ICC_paracancer	HDGF	Cholangiocyte
7.13E-42	-0.634376	0.336	0.723	2.65E-37	ICC_paracancer	TOMM22	Cholangiocyte
7.23E-42	-2.01547	0.269	0.555	2.69E-37	ICC_paracancer	WFDC2	Cholangiocyte
8.29E-42	-0.721244	0.15	0.479	3.08E-37	ICC_paracancer	CELF1	Cholangiocyte
8.72E-42	-0.615584	0.253	0.634	3.24E-37	ICC_paracancer	FBL	Cholangiocyte
8.94E-42	1.91005	0.645	0.591	3.32E-37	ICC_paracancer	EGR1	Cholangiocyte
9.53E-42	-1.16476	0.073	0.352	3.54E-37	ICC_paracancer	STK24	Cholangiocyte
9.88E-42	-0.84627	0.166	0.508	3.67E-37	ICC_paracancer	NAP1L4	Cholangiocyte
1.17E-41	-2.39193	0.013	0.244	4.33E-37	ICC_paracancer	FBXO2	Cholangiocyte
1.18E-41	-0.656041	0.144	0.475	4.39E-37	ICC_paracancer	DPM2	Cholangiocyte
1.21E-41	-0.788176	0.144	0.472	4.48E-37	ICC_paracancer	UBE2K	Cholangiocyte
1.25E-41	-1.20299	0.061	0.332	4.63E-37	ICC_paracancer	PTOV1	Cholangiocyte
1.41E-41	-0.942659	0.127	0.435	5.25E-37	ICC_paracancer	TRAF4	Cholangiocyte
1.49E-41	-3.99511	0.009	0.233	5.54E-37	ICC_paracancer	SCD	Cholangiocyte
1.53E-41	-7.31648	0	0.217	5.69E-37	ICC_paracancer	TFAP2A	Cholangiocyte
1.80E-41	-1.44985	0.048	0.306	6.68E-37	ICC_paracancer	GSTO2	Cholangiocyte
1.82E-41	-2.36102	0.013	0.243	6.77E-37	ICC_paracancer	PIR	Cholangiocyte
1.90E-41	-0.807764	0.125	0.439	7.05E-37	ICC_paracancer	MRPL17	Cholangiocyte
1.92E-41	-0.887114	0.09	0.381	7.14E-37	ICC_paracancer	COX19	Cholangiocyte
1.95E-41	-0.933612	0.092	0.384	7.24E-37	ICC_paracancer	ANKLE2	Cholangiocyte
1.97E-41	-0.56105	0.6	0.909	7.30E-37	ICC_paracancer	PPIB	Cholangiocyte
1.99E-41	2.18507	0.278	0.116	7.40E-37	ICC_paracancer	LYZ	Cholangiocyte
2.87E-41	-1.11903	0.084	0.37	1.07E-36	ICC_paracancer	LARP1	Cholangiocyte
3.13E-41	-3.50372	0.007	0.23	1.16E-36	ICC_paracancer	GPR110	Cholangiocyte
3.53E-41	-8.66218	0	0.215	1.31E-36	ICC_paracancer	KRT13	Cholangiocyte
3.63E-41	-0.760736	0.122	0.435	1.35E-36	ICC_paracancer	CCDC85B	Cholangiocyte
3.94E-41	-0.506937	0.159	0.499	1.46E-36	ICC_paracancer	UQCC2	Cholangiocyte
4.04E-41	-0.783	0.143	0.463	1.50E-36	ICC_paracancer	HDLBP	Cholangiocyte
4.54E-41	-7.7527	0	0.215	1.69E-36	ICC_paracancer	NMU	Cholangiocyte
4.55E-41	-1.18993	0.055	0.318	1.69E-36	ICC_paracancer	UBA6	Cholangiocyte
5.12E-41	-1.41118	0.052	0.313	1.90E-36	ICC_paracancer	TMEM99	Cholangiocyte
5.19E-41	-0.566674	0.218	0.585	1.93E-36	ICC_paracancer	FAM162A	Cholangiocyte
5.69E-41	-1.03895	0.223	0.54	2.11E-36	ICC_paracancer	NAMPT	Cholangiocyte
7.40E-41	-0.577648	0.198	0.555	2.75E-36	ICC_paracancer	PLA2G16	Cholangiocyte
7.70E-41	4.70874	0.247	0.094	2.86E-36	ICC_paracancer	SCGB3A1	Cholangiocyte
8.27E-41	-0.893285	0.438	0.725	3.07E-36	ICC_paracancer	APRT	Cholangiocyte
9.67E-41	-2.09211	0.019	0.251	3.59E-36	ICC_paracancer	PTPRE	Cholangiocyte
1.10E-40	-0.651252	0.298	0.672	4.10E-36	ICC_paracancer	TXN2	Cholangiocyte
1.10E-40	-2.99344	0.012	0.237	4.10E-36	ICC_paracancer	FBLN1	Cholangiocyte
1.14E-40	-0.85297	0.084	0.367	4.23E-36	ICC_paracancer	MBOAT7	Cholangiocyte
1.47E-40	-0.858464	0.096	0.387	5.45E-36	ICC_paracancer	NTMT1	Cholangiocyte
1.47E-40	-0.660607	0.214	0.576	5.47E-36	ICC_paracancer	PGLS	Cholangiocyte
1.56E-40	-0.714393	0.153	0.479	5.80E-36	ICC_paracancer	FKBP4	Cholangiocyte
1.71E-40	-2.38378	0.026	0.261	6.33E-36	ICC_paracancer	HIST1H2BC	Cholangiocyte
1.82E-40	-0.652071	0.189	0.527	6.77E-36	ICC_paracancer	TUBA1C	Cholangiocyte
1.86E-40	-4.53729	0.007	0.225	6.92E-36	ICC_paracancer	DENND2C	Cholangiocyte
1.98E-40	-4.39343	0.004	0.221	7.37E-36	ICC_paracancer	TSKU	Cholangiocyte
2.01E-40	-3.18443	0.01	0.232	7.47E-36	ICC_paracancer	SLC16A1	Cholangiocyte
2.15E-40	-1.4566	0.063	0.326	7.97E-36	ICC_paracancer	WNK1	Cholangiocyte
2.39E-40	-7.78313	0	0.212	8.88E-36	ICC_paracancer	OVOL1	Cholangiocyte
2.73E-40	-2.02377	0.032	0.272	1.01E-35	ICC_paracancer	BCAS4	Cholangiocyte
2.85E-40	0.326283	0.457	0.21	1.06E-35	ICC_paracancer	FGG	Cholangiocyte
3.55E-40	-0.902302	0.086	0.366	1.32E-35	ICC_paracancer	PLEKHB2	Cholangiocyte
4.05E-40	-0.646174	0.167	0.504	1.50E-35	ICC_paracancer	EMC10	Cholangiocyte
4.36E-40	-1.70989	0.063	0.319	1.62E-35	ICC_paracancer	GGH	Cholangiocyte
5.41E-40	-0.750649	0.103	0.396	2.01E-35	ICC_paracancer	CHD4	Cholangiocyte
7.30E-40	-3.50765	0.012	0.232	2.71E-35	ICC_paracancer	TMEM45A	Cholangiocyte
7.61E-40	-1.90464	0.031	0.267	2.83E-35	ICC_paracancer	PLBD1	Cholangiocyte
7.79E-40	-0.747619	0.186	0.518	2.90E-35	ICC_paracancer	EMC2	Cholangiocyte
8.29E-40	2.02609	0.338	0.166	3.08E-35	ICC_paracancer	TMEM98	Cholangiocyte
1.03E-39	-0.674913	0.167	0.493	3.84E-35	ICC_paracancer	SUN1	Cholangiocyte
1.16E-39	-0.860374	0.253	0.621	4.30E-35	ICC_paracancer	MYH9	Cholangiocyte
1.34E-39	-2.38583	0.022	0.25	4.97E-35	ICC_paracancer	A4GALT	Cholangiocyte
1.43E-39	-3.65933	0.009	0.225	5.30E-35	ICC_paracancer	LAMA3	Cholangiocyte
1.51E-39	-0.815595	0.108	0.402	5.62E-35	ICC_paracancer	C1orf122	Cholangiocyte
1.57E-39	-0.692422	0.156	0.481	5.83E-35	ICC_paracancer	RALBP1	Cholangiocyte
1.87E-39	-0.576535	0.282	0.654	6.96E-35	ICC_paracancer	DUSP23	Cholangiocyte
2.12E-39	-2.33756	0.023	0.252	7.87E-35	ICC_paracancer	PCDH1	Cholangiocyte
2.31E-39	1.53058	0.572	0.474	8.60E-35	ICC_paracancer	LAMP2	Cholangiocyte
2.40E-39	-0.509596	0.119	0.426	8.90E-35	ICC_paracancer	SNRPA1	Cholangiocyte
2.48E-39	-1.97708	0.028	0.26	9.23E-35	ICC_paracancer	MROH1	Cholangiocyte
2.70E-39	0.512096	0.969	0.96	1.00E-34	ICC_paracancer	COX7C	Cholangiocyte
3.18E-39	-0.712089	0.09	0.373	1.18E-34	ICC_paracancer	CCDC167	Cholangiocyte
3.27E-39	-0.484674	0.309	0.712	1.21E-34	ICC_paracancer	NSA2	Cholangiocyte
3.63E-39	2.4914	0.237	0.09	1.35E-34	ICC_paracancer	ANXA9	Cholangiocyte
3.71E-39	-1.00719	0.099	0.381	1.38E-34	ICC_paracancer	TBL1XR1	Cholangiocyte
4.09E-39	0.641166	0.892	0.927	1.52E-34	ICC_paracancer	RPL36AL	Cholangiocyte
4.90E-39	-0.978455	0.115	0.405	1.82E-34	ICC_paracancer	IRS2	Cholangiocyte
5.11E-39	-0.927632	0.137	0.437	1.90E-34	ICC_paracancer	BHLHE40	Cholangiocyte
5.52E-39	-0.75367	0.102	0.392	2.05E-34	ICC_paracancer	USF2	Cholangiocyte
5.82E-39	-0.647793	0.137	0.443	2.16E-34	ICC_paracancer	ITGB1BP1	Cholangiocyte
6.58E-39	-0.717339	0.115	0.41	2.44E-34	ICC_paracancer	SLMO2	Cholangiocyte
6.83E-39	2.27068	0.325	0.158	2.54E-34	ICC_paracancer	HNF1B	Cholangiocyte
7.70E-39	-1.19673	0.074	0.338	2.86E-34	ICC_paracancer	PTBP3	Cholangiocyte
9.41E-39	-2.20536	0.031	0.261	3.50E-34	ICC_paracancer	ITGA2	Cholangiocyte
1.01E-38	-0.434293	0.92	0.973	3.76E-34	ICC_paracancer	RPL10A	Cholangiocyte
1.02E-38	-0.506194	0.247	0.62	3.78E-34	ICC_paracancer	PHB2	Cholangiocyte
1.05E-38	-0.685905	0.217	0.562	3.90E-34	ICC_paracancer	PTP4A2	Cholangiocyte
1.06E-38	0.337923	0.999	0.987	3.96E-34	ICC_paracancer	RPL11	Cholangiocyte
1.07E-38	-1.12052	0.076	0.343	3.98E-34	ICC_paracancer	RGS14	Cholangiocyte
1.14E-38	-7.89818	0	0.204	4.25E-34	ICC_paracancer	KRT15	Cholangiocyte
1.19E-38	-0.654253	0.199	0.535	4.42E-34	ICC_paracancer	EPS8	Cholangiocyte
1.26E-38	-0.427287	0.256	0.633	4.69E-34	ICC_paracancer	RDX	Cholangiocyte
1.41E-38	-0.368503	0.229	0.595	5.24E-34	ICC_paracancer	PFDN6	Cholangiocyte
1.70E-38	-1.35773	0.054	0.303	6.31E-34	ICC_paracancer	DUSP22	Cholangiocyte
1.86E-38	-0.983361	0.083	0.356	6.92E-34	ICC_paracancer	PAICS	Cholangiocyte
1.99E-38	2.26349	0.394	0.242	7.41E-34	ICC_paracancer	CAT	Cholangiocyte
2.02E-38	-0.672979	0.443	0.781	7.49E-34	ICC_paracancer	VDAC2	Cholangiocyte
2.03E-38	-1.08541	0.135	0.422	7.54E-34	ICC_paracancer	TIPARP	Cholangiocyte
2.12E-38	-1.33069	0.068	0.326	7.88E-34	ICC_paracancer	TAF10	Cholangiocyte
2.17E-38	-1.06301	0.095	0.368	8.07E-34	ICC_paracancer	CLIP1	Cholangiocyte
2.20E-38	-7.26268	0	0.203	8.16E-34	ICC_paracancer	PCDH7	Cholangiocyte
2.38E-38	-1.00347	0.074	0.336	8.85E-34	ICC_paracancer	BAIAP2L1	Cholangiocyte
2.40E-38	-0.921744	0.114	0.404	8.90E-34	ICC_paracancer	CTSZ	Cholangiocyte
2.41E-38	-0.73503	0.878	0.934	8.94E-34	ICC_paracancer	ANXA2	Cholangiocyte
2.46E-38	-0.563577	0.726	0.94	9.15E-34	ICC_paracancer	EEF1B2	Cholangiocyte
2.80E-38	1.01763	0.706	0.763	1.04E-33	ICC_paracancer	ARL6IP1	Cholangiocyte
3.10E-38	-0.787508	0.08	0.35	1.15E-33	ICC_paracancer	MKNK2	Cholangiocyte
3.20E-38	-0.694085	0.223	0.541	1.19E-33	ICC_paracancer	GADD45A	Cholangiocyte
3.30E-38	-7.22274	0	0.202	1.23E-33	ICC_paracancer	SDR16C5	Cholangiocyte
4.16E-38	2.00114	0.515	0.422	1.54E-33	ICC_paracancer	PLSCR1	Cholangiocyte
4.42E-38	-1.50211	0.06	0.307	1.64E-33	ICC_paracancer	KLK11	Cholangiocyte
5.41E-38	-1.00503	0.822	0.772	2.01E-33	ICC_paracancer	GSTP1	Cholangiocyte
5.68E-38	2.67317	0.236	0.092	2.11E-33	ICC_paracancer	FAM221A	Cholangiocyte
5.80E-38	-0.865574	0.089	0.361	2.16E-33	ICC_paracancer	NOP16	Cholangiocyte
6.93E-38	-1.0907	0.08	0.343	2.57E-33	ICC_paracancer	TRIOBP	Cholangiocyte
7.05E-38	-1.03925	0.127	0.411	2.62E-33	ICC_paracancer	TPD52L1	Cholangiocyte
7.11E-38	-1.39173	0.039	0.274	2.64E-33	ICC_paracancer	CKAP4	Cholangiocyte
7.65E-38	2.71471	0.199	0.068	2.84E-33	ICC_paracancer	HABP2	Cholangiocyte
9.51E-38	-1.48723	0.032	0.262	3.53E-33	ICC_paracancer	MTHFD2	Cholangiocyte
9.78E-38	-0.919843	0.122	0.413	3.63E-33	ICC_paracancer	TMEM259	Cholangiocyte
9.81E-38	-0.47399	0.162	0.486	3.64E-33	ICC_paracancer	MTX1	Cholangiocyte
1.02E-37	-2.43959	0.028	0.25	3.79E-33	ICC_paracancer	KIAA0101	Cholangiocyte
1.04E-37	-2.03786	0.023	0.245	3.85E-33	ICC_paracancer	PROM2	Cholangiocyte
1.18E-37	-0.650879	0.178	0.508	4.39E-33	ICC_paracancer	IQGAP1	Cholangiocyte
1.25E-37	-2.4579	0.016	0.23	4.66E-33	ICC_paracancer	GCNT3	Cholangiocyte
1.40E-37	3.13283	0.141	0.036	5.21E-33	ICC_paracancer	MAB21L2	Cholangiocyte
1.52E-37	-1.1008	0.083	0.35	5.64E-33	ICC_paracancer	CHRAC1	Cholangiocyte
1.52E-37	-0.515322	0.151	0.462	5.66E-33	ICC_paracancer	COPRS	Cholangiocyte
1.59E-37	-0.962647	0.148	0.439	5.91E-33	ICC_paracancer	LIMA1	Cholangiocyte
1.62E-37	1.39537	0.725	0.716	6.00E-33	ICC_paracancer	FOSB	Cholangiocyte
1.79E-37	-1.09786	0.068	0.325	6.65E-33	ICC_paracancer	MAP3K8	Cholangiocyte
1.92E-37	1.23748	0.646	0.625	7.15E-33	ICC_paracancer	TMEM66	Cholangiocyte
2.31E-37	-8.11783	0	0.198	8.59E-33	ICC_paracancer	SERPINB3	Cholangiocyte
2.61E-37	-1.52554	0.036	0.267	9.68E-33	ICC_paracancer	YARS	Cholangiocyte
2.65E-37	1.04849	0.67	0.673	9.86E-33	ICC_paracancer	HLA-E	Cholangiocyte
2.69E-37	2.64106	0.162	0.046	9.99E-33	ICC_paracancer	UGT2B15	Cholangiocyte
2.93E-37	-2.13981	0.031	0.255	1.09E-32	ICC_paracancer	TOP1MT	Cholangiocyte
3.07E-37	-4.665	0.001	0.2	1.14E-32	ICC_paracancer	FOXC1	Cholangiocyte
3.40E-37	-1.79171	0.049	0.286	1.26E-32	ICC_paracancer	ANKRD37	Cholangiocyte
3.86E-37	-0.662152	0.288	0.649	1.43E-32	ICC_paracancer	TCEA1	Cholangiocyte
4.09E-37	-1.95815	0.035	0.26	1.52E-32	ICC_paracancer	ARFGEF1	Cholangiocyte
5.04E-37	1.1425	0.672	0.745	1.87E-32	ICC_paracancer	HNRNPA0	Cholangiocyte
5.79E-37	-1.77415	0.038	0.267	2.15E-32	ICC_paracancer	MAP2K2	Cholangiocyte
5.82E-37	-1.50171	0.052	0.293	2.16E-32	ICC_paracancer	PPP1R35	Cholangiocyte
6.33E-37	-1.14004	0.105	0.377	2.35E-32	ICC_paracancer	FAM84B	Cholangiocyte
6.95E-37	-0.502207	0.633	0.894	2.58E-32	ICC_paracancer	SHFM1	Cholangiocyte
7.15E-37	-0.445412	0.279	0.652	2.66E-32	ICC_paracancer	PRDX4	Cholangiocyte
7.60E-37	-4.28539	0.009	0.211	2.82E-32	ICC_paracancer	RP11-462L8.1	Cholangiocyte
7.66E-37	-1.62384	0.039	0.268	2.85E-32	ICC_paracancer	ITPKC	Cholangiocyte
7.83E-37	-1.03851	0.103	0.373	2.91E-32	ICC_paracancer	PFN2	Cholangiocyte
9.47E-37	-0.930002	0.073	0.329	3.52E-32	ICC_paracancer	CINP	Cholangiocyte
9.73E-37	-1.0479	0.089	0.353	3.62E-32	ICC_paracancer	ACBD3	Cholangiocyte
1.03E-36	-0.838616	0.114	0.396	3.84E-32	ICC_paracancer	BLVRA	Cholangiocyte
1.12E-36	-0.639648	0.368	0.722	4.16E-32	ICC_paracancer	PSMD8	Cholangiocyte
1.19E-36	-0.360752	0.859	0.921	4.41E-32	ICC_paracancer	ATP5E	Cholangiocyte
1.29E-36	1.0029	0.78	0.811	4.81E-32	ICC_paracancer	TNFRSF12A	Cholangiocyte
1.31E-36	-1.86823	0.026	0.245	4.86E-32	ICC_paracancer	CASC7	Cholangiocyte
1.33E-36	-1.63024	0.049	0.285	4.96E-32	ICC_paracancer	ST3GAL1	Cholangiocyte
1.95E-36	-0.305823	0.261	0.564	7.25E-32	ICC_paracancer	RND3	Cholangiocyte
1.99E-36	-1.41682	0.047	0.28	7.39E-32	ICC_paracancer	PGP	Cholangiocyte
2.02E-36	-2.49712	0.017	0.227	7.49E-32	ICC_paracancer	BAG2	Cholangiocyte
2.04E-36	-0.545169	0.461	0.809	7.56E-32	ICC_paracancer	HIGD2A	Cholangiocyte
2.29E-36	-0.509576	0.361	0.722	8.51E-32	ICC_paracancer	MRPL41	Cholangiocyte
2.40E-36	-2.05921	0.026	0.243	8.93E-32	ICC_paracancer	HK1	Cholangiocyte
2.41E-36	-1.20223	0.045	0.278	8.95E-32	ICC_paracancer	C15orf48	Cholangiocyte
2.67E-36	-0.574331	0.745	0.933	9.92E-32	ICC_paracancer	SLC25A6	Cholangiocyte
2.79E-36	-0.949079	0.083	0.343	1.04E-31	ICC_paracancer	TFAM	Cholangiocyte
2.88E-36	1.17863	0.668	0.72	1.07E-31	ICC_paracancer	CYSTM1	Cholangiocyte
3.60E-36	-1.39099	0.044	0.273	1.34E-31	ICC_paracancer	CLPTM1L	Cholangiocyte
3.61E-36	-0.859628	0.138	0.429	1.34E-31	ICC_paracancer	NPEPPS	Cholangiocyte
4.30E-36	-2.00235	0.055	0.287	1.60E-31	ICC_paracancer	GTF2H2	Cholangiocyte
4.54E-36	-7.60505	0	0.192	1.68E-31	ICC_paracancer	KRT17	Cholangiocyte
4.62E-36	2.94457	0.16	0.047	1.72E-31	ICC_paracancer	SLC7A7	Cholangiocyte
4.69E-36	-0.627451	0.121	0.41	1.74E-31	ICC_paracancer	TP53I3	Cholangiocyte
4.82E-36	-0.759582	0.079	0.334	1.79E-31	ICC_paracancer	BIK	Cholangiocyte
4.84E-36	-0.761023	0.118	0.399	1.80E-31	ICC_paracancer	SLC38A1	Cholangiocyte
5.12E-36	1.81598	0.671	0.659	1.90E-31	ICC_paracancer	SOX4	Cholangiocyte
5.32E-36	-7.19857	0	0.191	1.98E-31	ICC_paracancer	TNS4	Cholangiocyte
5.37E-36	-0.439762	0.175	0.495	1.99E-31	ICC_paracancer	PTRHD1	Cholangiocyte
5.50E-36	-1.68098	0.047	0.277	2.04E-31	ICC_paracancer	MAP4K4	Cholangiocyte
6.29E-36	-0.541526	0.608	0.901	2.34E-31	ICC_paracancer	SEC61G	Cholangiocyte
7.42E-36	-1.21059	0.082	0.335	2.76E-31	ICC_paracancer	VCL	Cholangiocyte
8.20E-36	-0.736393	0.112	0.393	3.05E-31	ICC_paracancer	TMEM126A	Cholangiocyte
8.92E-36	-0.877615	0.092	0.355	3.31E-31	ICC_paracancer	IFT27	Cholangiocyte
9.15E-36	-0.50011	0.229	0.572	3.40E-31	ICC_paracancer	EIF3A	Cholangiocyte
9.38E-36	-1.5861	0.048	0.277	3.49E-31	ICC_paracancer	NPDC1	Cholangiocyte
9.42E-36	-1.79502	0.032	0.251	3.50E-31	ICC_paracancer	OPN3	Cholangiocyte
1.08E-35	-0.6207	0.128	0.417	4.00E-31	ICC_paracancer	C1orf35	Cholangiocyte
1.18E-35	-0.444258	0.167	0.485	4.37E-31	ICC_paracancer	LINC00116	Cholangiocyte
1.64E-35	-0.709767	0.172	0.477	6.10E-31	ICC_paracancer	CYHR1	Cholangiocyte
1.69E-35	-0.506261	0.314	0.698	6.29E-31	ICC_paracancer	CANX	Cholangiocyte
1.86E-35	-0.571381	0.191	0.521	6.89E-31	ICC_paracancer	YY1	Cholangiocyte
1.88E-35	-0.578735	0.619	0.889	6.98E-31	ICC_paracancer	COX8A	Cholangiocyte
1.93E-35	-1.12146	0.079	0.331	7.17E-31	ICC_paracancer	AP3D1	Cholangiocyte
1.96E-35	-0.464529	0.163	0.482	7.28E-31	ICC_paracancer	LINC00657	Cholangiocyte
2.02E-35	-0.469515	0.319	0.691	7.49E-31	ICC_paracancer	TAF1D	Cholangiocyte
2.12E-35	3.2196	0.134	0.034	7.88E-31	ICC_paracancer	PTPRCAP	Cholangiocyte
2.28E-35	-0.56353	0.428	0.785	8.47E-31	ICC_paracancer	PCBP1	Cholangiocyte
2.42E-35	-0.58392	0.223	0.559	8.98E-31	ICC_paracancer	AKAP13	Cholangiocyte
2.91E-35	-0.62	0.322	0.679	1.08E-30	ICC_paracancer	RHEB	Cholangiocyte
2.98E-35	-0.407275	0.114	0.394	1.11E-30	ICC_paracancer	SUDS3	Cholangiocyte
3.42E-35	3.09624	0.137	0.036	1.27E-30	ICC_paracancer	NOSTRIN	Cholangiocyte
3.82E-35	-1.44647	0.039	0.261	1.42E-30	ICC_paracancer	MYH14	Cholangiocyte
4.00E-35	-0.614759	0.197	0.52	1.49E-30	ICC_paracancer	SNF8	Cholangiocyte
4.25E-35	-1.82503	0.039	0.26	1.58E-30	ICC_paracancer	PLAC8	Cholangiocyte
4.62E-35	-0.501289	0.156	0.46	1.71E-30	ICC_paracancer	ZDHHC12	Cholangiocyte
4.67E-35	-0.506355	0.156	0.462	1.74E-30	ICC_paracancer	BLOC1S2	Cholangiocyte
4.84E-35	1.8753	0.454	0.318	1.80E-30	ICC_paracancer	ANXA3	Cholangiocyte
5.19E-35	-0.456047	0.185	0.503	1.93E-30	ICC_paracancer	MRPL12	Cholangiocyte
5.39E-35	-0.826162	0.151	0.437	2.00E-30	ICC_paracancer	RB1CC1	Cholangiocyte
5.50E-35	-0.489107	0.197	0.526	2.04E-30	ICC_paracancer	SSR1	Cholangiocyte
5.51E-35	-0.480404	0.974	0.981	2.05E-30	ICC_paracancer	RPL36	Cholangiocyte
6.16E-35	1.86728	0.432	0.289	2.29E-30	ICC_paracancer	RGS3	Cholangiocyte
6.63E-35	-0.634785	0.153	0.451	2.46E-30	ICC_paracancer	PSMD14	Cholangiocyte
6.74E-35	-1.01353	0.118	0.387	2.50E-30	ICC_paracancer	HPCAL1	Cholangiocyte
7.40E-35	-1.51304	0.089	0.342	2.75E-30	ICC_paracancer	FKBP5	Cholangiocyte
7.73E-35	-0.766934	0.671	0.87	2.87E-30	ICC_paracancer	PRDX5	Cholangiocyte
8.10E-35	-1.14051	0.1	0.357	3.01E-30	ICC_paracancer	DHRS3	Cholangiocyte
8.22E-35	-1.68809	0.042	0.264	3.05E-30	ICC_paracancer	FAM91A1	Cholangiocyte
9.24E-35	-0.561801	0.112	0.389	3.43E-30	ICC_paracancer	NT5C3A	Cholangiocyte
9.93E-35	0.580252	0.885	0.947	3.69E-30	ICC_paracancer	TMA7	Cholangiocyte
1.00E-34	-0.486906	0.926	0.924	3.73E-30	ICC_paracancer	GNB2L1	Cholangiocyte
1.01E-34	-0.640913	0.156	0.452	3.76E-30	ICC_paracancer	DAP3	Cholangiocyte
1.02E-34	-0.911996	0.071	0.315	3.79E-30	ICC_paracancer	ADAM17	Cholangiocyte
1.19E-34	-1.56107	0.048	0.274	4.42E-30	ICC_paracancer	MFSD3	Cholangiocyte
1.29E-34	-1.37834	0.036	0.256	4.81E-30	ICC_paracancer	GALNT2	Cholangiocyte
1.47E-34	-0.630896	0.151	0.45	5.47E-30	ICC_paracancer	NIFK	Cholangiocyte
1.48E-34	1.1473	0.656	0.714	5.49E-30	ICC_paracancer	ATP5O	Cholangiocyte
1.51E-34	-1.26083	0.063	0.3	5.62E-30	ICC_paracancer	SMG1	Cholangiocyte
1.90E-34	-8.32524	0	0.184	7.06E-30	ICC_paracancer	CALML5	Cholangiocyte
1.98E-34	-0.762077	0.109	0.377	7.36E-30	ICC_paracancer	SIK1	Cholangiocyte
2.38E-34	-0.926814	0.256	0.549	8.85E-30	ICC_paracancer	TRIB1	Cholangiocyte
2.71E-34	-0.572969	0.137	0.428	1.01E-29	ICC_paracancer	MRPS10	Cholangiocyte
3.24E-34	-0.483022	0.245	0.592	1.20E-29	ICC_paracancer	CCT5	Cholangiocyte
3.28E-34	-0.575872	0.483	0.815	1.22E-29	ICC_paracancer	SNRPB	Cholangiocyte
3.84E-34	3.2925	0.114	0.026	1.42E-29	ICC_paracancer	FIBIN	Cholangiocyte
3.89E-34	2.18712	0.234	0.093	1.45E-29	ICC_paracancer	RIC3	Cholangiocyte
3.98E-34	-0.362704	0.18	0.5	1.48E-29	ICC_paracancer	BOLA3	Cholangiocyte
4.07E-34	-0.508608	0.159	0.459	1.51E-29	ICC_paracancer	C8orf33	Cholangiocyte
4.16E-34	-1.84835	0.022	0.225	1.55E-29	ICC_paracancer	SCRIB	Cholangiocyte
4.62E-34	-0.69326	0.138	0.424	1.72E-29	ICC_paracancer	ARMC10	Cholangiocyte
4.68E-34	-0.663043	0.135	0.416	1.74E-29	ICC_paracancer	ECI1	Cholangiocyte
4.74E-34	-1.22315	0.087	0.332	1.76E-29	ICC_paracancer	RBFOX2	Cholangiocyte
5.43E-34	-1.59543	0.041	0.258	2.02E-29	ICC_paracancer	BAK1	Cholangiocyte
5.63E-34	-1.21671	0.051	0.276	2.09E-29	ICC_paracancer	SCPEP1	Cholangiocyte
5.90E-34	-0.807987	0.093	0.351	2.19E-29	ICC_paracancer	PLS3	Cholangiocyte
6.08E-34	-0.49805	0.221	0.55	2.26E-29	ICC_paracancer	STRAP	Cholangiocyte
7.23E-34	-0.39842	0.346	0.722	2.69E-29	ICC_paracancer	PSENEN	Cholangiocyte
7.32E-34	-0.514274	0.214	0.541	2.72E-29	ICC_paracancer	ZNF593	Cholangiocyte
7.46E-34	-0.962859	0.87	0.942	2.77E-29	ICC_paracancer	S100A10	Cholangiocyte
7.92E-34	-1.24028	0.054	0.28	2.94E-29	ICC_paracancer	FRMD8	Cholangiocyte
8.75E-34	-0.417733	0.266	0.63	3.25E-29	ICC_paracancer	SSNA1	Cholangiocyte
1.00E-33	-1.15306	0.066	0.3	3.72E-29	ICC_paracancer	DTYMK	Cholangiocyte
1.01E-33	2.16466	0.243	0.102	3.76E-29	ICC_paracancer	BDH2	Cholangiocyte
1.04E-33	-0.83986	0.122	0.394	3.85E-29	ICC_paracancer	UBE2D1	Cholangiocyte
1.17E-33	2.20547	0.381	0.239	4.36E-29	ICC_paracancer	EIF5AL1	Cholangiocyte
1.30E-33	-0.364267	0.141	0.426	4.81E-29	ICC_paracancer	ASS1	Cholangiocyte
1.30E-33	-1.66976	0.028	0.233	4.83E-29	ICC_paracancer	AIFM2	Cholangiocyte
1.32E-33	-0.654131	0.06	0.293	4.90E-29	ICC_paracancer	RP6-109B7.3	Cholangiocyte
1.32E-33	-0.929322	0.066	0.302	4.92E-29	ICC_paracancer	MET	Cholangiocyte
1.56E-33	-0.424092	0.23	0.571	5.79E-29	ICC_paracancer	HM13	Cholangiocyte
1.72E-33	-0.938481	0.114	0.378	6.39E-29	ICC_paracancer	RIOK3	Cholangiocyte
1.75E-33	-0.897767	0.063	0.294	6.49E-29	ICC_paracancer	TFPT	Cholangiocyte
1.77E-33	-1.18	0.057	0.284	6.59E-29	ICC_paracancer	ICA1	Cholangiocyte
1.90E-33	-0.902662	0.103	0.362	7.06E-29	ICC_paracancer	LIMS1	Cholangiocyte
2.03E-33	2.81092	0.188	0.067	7.54E-29	ICC_paracancer	PCCA	Cholangiocyte
2.07E-33	-1.55416	0.047	0.265	7.70E-29	ICC_paracancer	SHMT2	Cholangiocyte
2.49E-33	-0.403615	0.105	0.372	9.24E-29	ICC_paracancer	ALG3	Cholangiocyte
2.52E-33	-1.03132	0.077	0.319	9.34E-29	ICC_paracancer	SLK	Cholangiocyte
2.70E-33	-0.683399	0.393	0.74	1.00E-28	ICC_paracancer	ARGLU1	Cholangiocyte
2.79E-33	-0.580204	0.499	0.827	1.04E-28	ICC_paracancer	NAP1L1	Cholangiocyte
2.82E-33	-0.371093	0.162	0.467	1.05E-28	ICC_paracancer	POP7	Cholangiocyte
2.96E-33	1.56716	0.592	0.6	1.10E-28	ICC_paracancer	SELK	Cholangiocyte
3.05E-33	-0.312892	0.354	0.742	1.13E-28	ICC_paracancer	VIMP	Cholangiocyte
3.43E-33	-2.10585	0.026	0.227	1.27E-28	ICC_paracancer	MMP28	Cholangiocyte
3.52E-33	-0.523538	0.179	0.486	1.31E-28	ICC_paracancer	ILF3	Cholangiocyte
3.55E-33	-0.649062	0.105	0.364	1.32E-28	ICC_paracancer	FLNB	Cholangiocyte
3.58E-33	-0.339609	0.144	0.436	1.33E-28	ICC_paracancer	NDUFAF2	Cholangiocyte
3.84E-33	-1.01898	0.061	0.292	1.43E-28	ICC_paracancer	MAPK13	Cholangiocyte
4.01E-33	1.41939	0.199	0.069	1.49E-28	ICC_paracancer	NKG7	Cholangiocyte
4.05E-33	-7.60727	0	0.178	1.51E-28	ICC_paracancer	CYP24A1	Cholangiocyte
4.08E-33	-0.468739	0.387	0.745	1.51E-28	ICC_paracancer	PFDN2	Cholangiocyte
4.16E-33	-1.01054	0.074	0.313	1.54E-28	ICC_paracancer	TNPO1	Cholangiocyte
4.33E-33	-0.413872	0.167	0.47	1.61E-28	ICC_paracancer	NCBP2	Cholangiocyte
4.35E-33	-0.311258	0.284	0.661	1.62E-28	ICC_paracancer	DGUOK	Cholangiocyte
4.56E-33	-2.4695	0.023	0.221	1.69E-28	ICC_paracancer	CLIC3	Cholangiocyte
4.76E-33	1.27305	0.766	0.758	1.77E-28	ICC_paracancer	NFKBIA	Cholangiocyte
4.77E-33	-0.540234	0.387	0.756	1.77E-28	ICC_paracancer	TPM3	Cholangiocyte
5.11E-33	-0.520504	0.197	0.516	1.90E-28	ICC_paracancer	HSBP1L1	Cholangiocyte
5.47E-33	-2.74463	0.012	0.2	2.03E-28	ICC_paracancer	EHBP1L1	Cholangiocyte
5.62E-33	1.79357	0.399	0.245	2.09E-28	ICC_paracancer	C18orf32	Cholangiocyte
6.27E-33	-1.18266	0.052	0.274	2.33E-28	ICC_paracancer	PXN	Cholangiocyte
6.85E-33	-1.12801	0.055	0.278	2.54E-28	ICC_paracancer	ANKRD39	Cholangiocyte
6.99E-33	-0.827338	0.073	0.312	2.60E-28	ICC_paracancer	DIAPH1	Cholangiocyte
7.41E-33	-0.578609	0.14	0.421	2.75E-28	ICC_paracancer	TJP2	Cholangiocyte
7.56E-33	-7.16107	0	0.176	2.81E-28	ICC_paracancer	UCHL1	Cholangiocyte
8.00E-33	-2.99942	0.007	0.191	2.97E-28	ICC_paracancer	TK1	Cholangiocyte
8.09E-33	-1.43138	0.035	0.244	3.00E-28	ICC_paracancer	NCLN	Cholangiocyte
8.13E-33	-0.503249	0.159	0.45	3.02E-28	ICC_paracancer	VEZT	Cholangiocyte
8.50E-33	-0.657827	0.281	0.623	3.16E-28	ICC_paracancer	BAX	Cholangiocyte
8.84E-33	-7.04499	0	0.176	3.28E-28	ICC_paracancer	MUC16	Cholangiocyte
8.98E-33	-0.799599	0.14	0.417	3.34E-28	ICC_paracancer	PHF20L1	Cholangiocyte
9.17E-33	-0.436101	0.245	0.588	3.41E-28	ICC_paracancer	DNAJC7	Cholangiocyte
1.17E-32	-4.00265	0.001	0.178	4.33E-28	ICC_paracancer	HOXB7	Cholangiocyte
1.42E-32	-0.487165	0.275	0.622	5.28E-28	ICC_paracancer	AES	Cholangiocyte
1.45E-32	-0.693854	0.103	0.36	5.39E-28	ICC_paracancer	PIGP	Cholangiocyte
1.51E-32	-0.660571	0.092	0.343	5.62E-28	ICC_paracancer	AKT1S1	Cholangiocyte
1.52E-32	-0.876439	0.047	0.263	5.66E-28	ICC_paracancer	MGAT4B	Cholangiocyte
1.57E-32	2.28011	0.352	0.208	5.84E-28	ICC_paracancer	ALDH2	Cholangiocyte
1.62E-32	-0.359041	0.313	0.69	6.01E-28	ICC_paracancer	METAP2	Cholangiocyte
1.63E-32	-0.604657	0.112	0.371	6.06E-28	ICC_paracancer	BCAP29	Cholangiocyte
1.65E-32	-0.981163	0.044	0.258	6.13E-28	ICC_paracancer	SLC35E1	Cholangiocyte
2.00E-32	-0.984286	0.064	0.292	7.44E-28	ICC_paracancer	EXOSC5	Cholangiocyte
2.36E-32	-0.448058	0.208	0.524	8.78E-28	ICC_paracancer	SH3GLB1	Cholangiocyte
2.43E-32	-2.00068	0.025	0.221	9.02E-28	ICC_paracancer	ARHGEF5	Cholangiocyte
2.99E-32	-1.81879	0.036	0.241	1.11E-27	ICC_paracancer	SH3GLB2	Cholangiocyte
3.23E-32	0.734849	0.774	0.86	1.20E-27	ICC_paracancer	DAD1	Cholangiocyte
3.25E-32	-0.712498	0.111	0.37	1.21E-27	ICC_paracancer	POLE3	Cholangiocyte
3.48E-32	-0.794337	0.137	0.406	1.29E-27	ICC_paracancer	BLCAP	Cholangiocyte
3.52E-32	-0.529328	0.124	0.394	1.31E-27	ICC_paracancer	DHCR24	Cholangiocyte
3.64E-32	-5.28095	0.001	0.176	1.35E-27	ICC_paracancer	PYCR1	Cholangiocyte
3.82E-32	-0.298364	0.325	0.707	1.42E-27	ICC_paracancer	DPY30	Cholangiocyte
4.17E-32	-6.99888	0	0.173	1.55E-27	ICC_paracancer	NR0B1	Cholangiocyte
4.21E-32	-1.29358	0.036	0.242	1.56E-27	ICC_paracancer	NR2F6	Cholangiocyte
4.51E-32	-7.15208	0	0.173	1.67E-27	ICC_paracancer	CAPN8	Cholangiocyte
4.60E-32	2.56153	0.409	0.292	1.71E-27	ICC_paracancer	WDR74	Cholangiocyte
4.62E-32	-1.35688	0.039	0.247	1.72E-27	ICC_paracancer	TMEM184A	Cholangiocyte
5.08E-32	-4.62703	0.001	0.175	1.89E-27	ICC_paracancer	TMEM92	Cholangiocyte
5.10E-32	-1.14407	0.047	0.26	1.89E-27	ICC_paracancer	ATG2A	Cholangiocyte
5.10E-32	-0.292236	0.215	0.544	1.90E-27	ICC_paracancer	CASP4	Cholangiocyte
5.34E-32	-1.9568	0.022	0.215	1.98E-27	ICC_paracancer	HIST1H2AE	Cholangiocyte
5.54E-32	-1.72673	0.22	0.502	2.06E-27	ICC_paracancer	TXNIP	Cholangiocyte
6.06E-32	-0.426717	0.182	0.488	2.25E-27	ICC_paracancer	RALA	Cholangiocyte
6.24E-32	-1.15691	0.038	0.244	2.32E-27	ICC_paracancer	C3orf52	Cholangiocyte
6.31E-32	-2.9143	0.01	0.192	2.35E-27	ICC_paracancer	CCZ1B	Cholangiocyte
6.56E-32	-0.612005	0.135	0.409	2.44E-27	ICC_paracancer	UCHL3	Cholangiocyte
6.62E-32	-0.651396	0.106	0.362	2.46E-27	ICC_paracancer	SEC61A1	Cholangiocyte
7.13E-32	-0.573013	0.119	0.381	2.65E-27	ICC_paracancer	RICTOR	Cholangiocyte
7.74E-32	-6.83786	0	0.171	2.88E-27	ICC_paracancer	MDFI	Cholangiocyte
8.90E-32	-0.851583	0.099	0.348	3.31E-27	ICC_paracancer	TMA16	Cholangiocyte
9.34E-32	-0.4058	0.444	0.812	3.47E-27	ICC_paracancer	MRPL51	Cholangiocyte
9.65E-32	2.73985	0.154	0.048	3.59E-27	ICC_paracancer	PROM1	Cholangiocyte
9.81E-32	-2.22065	0.019	0.207	3.64E-27	ICC_paracancer	LETM2	Cholangiocyte
1.01E-31	-0.597296	0.137	0.407	3.75E-27	ICC_paracancer	LPP	Cholangiocyte
1.12E-31	-0.647207	0.073	0.304	4.15E-27	ICC_paracancer	SVIL	Cholangiocyte
1.12E-31	-1.19199	0.052	0.268	4.16E-27	ICC_paracancer	PLEK2	Cholangiocyte
1.25E-31	-1.63874	0.048	0.257	4.66E-27	ICC_paracancer	FAM92A1	Cholangiocyte
1.29E-31	-0.329712	0.247	0.583	4.79E-27	ICC_paracancer	RBM17	Cholangiocyte
1.30E-31	3.29727	0.116	0.029	4.84E-27	ICC_paracancer	HAAO	Cholangiocyte
1.32E-31	-2.26886	0.025	0.216	4.89E-27	ICC_paracancer	FGD6	Cholangiocyte
1.33E-31	-7.67677	0	0.17	4.94E-27	ICC_paracancer	CXCL17	Cholangiocyte
1.52E-31	-0.268271	0.172	0.474	5.66E-27	ICC_paracancer	SSSCA1	Cholangiocyte
1.57E-31	-0.42174	0.208	0.521	5.82E-27	ICC_paracancer	JMJD1C	Cholangiocyte
1.59E-31	1.72919	0.523	0.476	5.91E-27	ICC_paracancer	GTF3C6	Cholangiocyte
1.63E-31	-0.451406	0.895	0.978	6.06E-27	ICC_paracancer	RPS21	Cholangiocyte
1.64E-31	-0.699133	0.186	0.473	6.09E-27	ICC_paracancer	NASP	Cholangiocyte
1.74E-31	-0.420822	0.361	0.715	6.46E-27	ICC_paracancer	SSR3	Cholangiocyte
1.76E-31	-1.0638	0.076	0.303	6.53E-27	ICC_paracancer	NUDT9	Cholangiocyte
1.78E-31	-0.607096	0.131	0.402	6.59E-27	ICC_paracancer	PAK2	Cholangiocyte
1.79E-31	-3.07161	0.007	0.184	6.65E-27	ICC_paracancer	EID3	Cholangiocyte
1.89E-31	-0.33466	0.118	0.381	7.02E-27	ICC_paracancer	ISOC2	Cholangiocyte
2.01E-31	-0.445591	0.137	0.411	7.46E-27	ICC_paracancer	SLC1A5	Cholangiocyte
2.07E-31	-0.376891	0.297	0.666	7.69E-27	ICC_paracancer	ATOX1	Cholangiocyte
2.09E-31	2.96114	0.198	0.073	7.75E-27	ICC_paracancer	CCL2	Cholangiocyte
2.21E-31	-10.2034	0.001	0.172	8.20E-27	ICC_paracancer	FDCSP	Cholangiocyte
2.21E-31	-0.784362	0.084	0.323	8.20E-27	ICC_paracancer	NQO2	Cholangiocyte
2.28E-31	-2.4333	0.015	0.198	8.46E-27	ICC_paracancer	EFNB2	Cholangiocyte
2.38E-31	-1.3136	0.052	0.267	8.84E-27	ICC_paracancer	PTPN1	Cholangiocyte
2.44E-31	-0.333433	0.167	0.463	9.07E-27	ICC_paracancer	SEC31A	Cholangiocyte
2.70E-31	-0.48137	0.162	0.451	1.00E-26	ICC_paracancer	MOB1A	Cholangiocyte
2.83E-31	-0.913077	0.067	0.294	1.05E-26	ICC_paracancer	TRAF7	Cholangiocyte
2.88E-31	-0.647331	0.114	0.37	1.07E-26	ICC_paracancer	LENG8	Cholangiocyte
3.10E-31	-6.76953	0	0.168	1.15E-26	ICC_paracancer	IGF2BP3	Cholangiocyte
3.29E-31	-0.386048	0.298	0.651	1.22E-26	ICC_paracancer	MIEN1	Cholangiocyte
3.52E-31	-0.539726	0.098	0.344	1.31E-26	ICC_paracancer	FOSL2	Cholangiocyte
3.59E-31	-1.42966	0.151	0.393	1.33E-26	ICC_paracancer	HBEGF	Cholangiocyte
3.59E-31	-0.447391	0.201	0.507	1.33E-26	ICC_paracancer	SIGIRR	Cholangiocyte
3.60E-31	-0.532108	0.103	0.352	1.34E-26	ICC_paracancer	SUPT5H	Cholangiocyte
3.61E-31	-6.80226	0	0.168	1.34E-26	ICC_paracancer	SOX15	Cholangiocyte
3.63E-31	-0.979925	0.148	0.405	1.35E-26	ICC_paracancer	BCO2	Cholangiocyte
3.91E-31	-1.48552	0.023	0.213	1.45E-26	ICC_paracancer	CDK2AP1	Cholangiocyte
4.46E-31	-0.368456	0.279	0.639	1.66E-26	ICC_paracancer	TBCB	Cholangiocyte
5.59E-31	-0.458306	0.818	0.955	2.08E-26	ICC_paracancer	HSP90AB1	Cholangiocyte
5.63E-31	-0.564313	0.157	0.437	2.09E-26	ICC_paracancer	CHCHD7	Cholangiocyte
6.04E-31	1.11958	0.639	0.68	2.24E-26	ICC_paracancer	SNHG8	Cholangiocyte
6.68E-31	-0.513396	0.099	0.35	2.48E-26	ICC_paracancer	ANAPC15	Cholangiocyte
6.71E-31	-1.06784	0.057	0.272	2.49E-26	ICC_paracancer	ABHD17A	Cholangiocyte
7.35E-31	-0.925039	0.086	0.322	2.73E-26	ICC_paracancer	NUFIP2	Cholangiocyte
7.46E-31	-0.592766	0.258	0.577	2.77E-26	ICC_paracancer	RAB10	Cholangiocyte
7.79E-31	-0.491136	0.18	0.472	2.89E-26	ICC_paracancer	GOLM1	Cholangiocyte
7.96E-31	-0.710876	0.099	0.345	2.96E-26	ICC_paracancer	CTNNBIP1	Cholangiocyte
8.18E-31	3.48962	0.115	0.029	3.04E-26	ICC_paracancer	STC1	Cholangiocyte
9.45E-31	-4.1906	0.001	0.169	3.51E-26	ICC_paracancer	SYT17	Cholangiocyte
9.47E-31	-1.35958	0.035	0.234	3.52E-26	ICC_paracancer	PCBD2	Cholangiocyte
9.48E-31	-0.641895	0.164	0.449	3.52E-26	ICC_paracancer	JAK1	Cholangiocyte
9.57E-31	-1.43827	0.042	0.243	3.55E-26	ICC_paracancer	CDC42EP3	Cholangiocyte
1.11E-30	-0.377287	0.217	0.533	4.11E-26	ICC_paracancer	DPM3	Cholangiocyte
1.12E-30	-0.420765	0.121	0.384	4.17E-26	ICC_paracancer	FAM195A	Cholangiocyte
1.17E-30	-0.421934	0.172	0.466	4.35E-26	ICC_paracancer	EEF1E1	Cholangiocyte
1.17E-30	-0.254095	0.247	0.59	4.36E-26	ICC_paracancer	AKR1A1	Cholangiocyte
1.42E-30	-0.499068	0.59	0.877	5.26E-26	ICC_paracancer	RTN4	Cholangiocyte
1.42E-30	-0.562384	0.106	0.355	5.28E-26	ICC_paracancer	TCERG1	Cholangiocyte
1.44E-30	-0.314595	0.195	0.503	5.35E-26	ICC_paracancer	APOA1BP	Cholangiocyte
1.55E-30	-0.395851	0.179	0.48	5.74E-26	ICC_paracancer	MTCH2	Cholangiocyte
1.55E-30	-6.88384	0	0.165	5.74E-26	ICC_paracancer	TMEM61	Cholangiocyte
1.60E-30	-0.366599	0.339	0.709	5.93E-26	ICC_paracancer	C19orf10	Cholangiocyte
1.74E-30	-3.50573	0.01	0.184	6.46E-26	ICC_paracancer	SERPINF1	Cholangiocyte
1.76E-30	-0.746064	0.116	0.366	6.55E-26	ICC_paracancer	ETS2	Cholangiocyte
1.90E-30	-1.36446	0.025	0.213	7.05E-26	ICC_paracancer	ZDHHC9	Cholangiocyte
1.96E-30	-0.355229	0.3	0.648	7.29E-26	ICC_paracancer	HSPB11	Cholangiocyte
1.98E-30	-0.59381	0.108	0.355	7.36E-26	ICC_paracancer	GNB1	Cholangiocyte
2.01E-30	-0.605918	0.128	0.39	7.46E-26	ICC_paracancer	FAM50A	Cholangiocyte
2.07E-30	-0.261969	0.323	0.689	7.71E-26	ICC_paracancer	LSMD1	Cholangiocyte
2.10E-30	-0.640641	0.166	0.446	7.78E-26	ICC_paracancer	PTPLAD1	Cholangiocyte
2.10E-30	-6.68624	0	0.164	7.79E-26	ICC_paracancer	TRIM7	Cholangiocyte
2.10E-30	-7.16774	0	0.164	7.79E-26	ICC_paracancer	SYT12	Cholangiocyte
2.28E-30	-0.537972	0.09	0.327	8.48E-26	ICC_paracancer	NCKAP1	Cholangiocyte
2.41E-30	-0.43585	0.178	0.471	8.93E-26	ICC_paracancer	NOP58	Cholangiocyte
2.56E-30	-0.549714	0.202	0.506	9.51E-26	ICC_paracancer	PYCARD	Cholangiocyte
2.63E-30	-2.77716	0.006	0.176	9.75E-26	ICC_paracancer	PDLIM4	Cholangiocyte
2.81E-30	-0.945906	0.115	0.363	1.04E-25	ICC_paracancer	GNAI2	Cholangiocyte
2.90E-30	-0.514235	0.199	0.498	1.08E-25	ICC_paracancer	PIH1D1	Cholangiocyte
2.95E-30	-3.04659	0.013	0.188	1.10E-25	ICC_paracancer	AGO2	Cholangiocyte
3.06E-30	-3.79947	0.106	0.287	1.14E-25	ICC_paracancer	ITIH5	Cholangiocyte
3.45E-30	-3.27116	0.007	0.177	1.28E-25	ICC_paracancer	ANGPTL4	Cholangiocyte
3.60E-30	-1.05556	0.079	0.302	1.34E-25	ICC_paracancer	CBR4	Cholangiocyte
3.60E-30	-1.29139	0.049	0.255	1.34E-25	ICC_paracancer	PLOD3	Cholangiocyte
3.68E-30	-0.273968	0.988	0.988	1.37E-25	ICC_paracancer	RPS23	Cholangiocyte
3.78E-30	-0.500326	0.16	0.44	1.40E-25	ICC_paracancer	CDC123	Cholangiocyte
3.81E-30	-2.29637	0.013	0.189	1.41E-25	ICC_paracancer	ABHD17C	Cholangiocyte
3.84E-30	-1.98608	0.028	0.215	1.43E-25	ICC_paracancer	EGLN3	Cholangiocyte
3.86E-30	-9.34231	0	0.163	1.43E-25	ICC_paracancer	HGF	Cholangiocyte
3.93E-30	-0.251043	0.215	0.539	1.46E-25	ICC_paracancer	PTPMT1	Cholangiocyte
4.06E-30	3.09641	0.157	0.052	1.51E-25	ICC_paracancer	FAM71D	Cholangiocyte
4.08E-30	-0.800159	0.073	0.297	1.51E-25	ICC_paracancer	CASC4	Cholangiocyte
4.16E-30	-2.17292	0.023	0.207	1.54E-25	ICC_paracancer	DGKZ	Cholangiocyte
4.34E-30	-1.59992	0.045	0.246	1.61E-25	ICC_paracancer	NOM1	Cholangiocyte
4.59E-30	-0.378107	0.311	0.686	1.71E-25	ICC_paracancer	PRRC2C	Cholangiocyte
4.71E-30	-0.463015	0.115	0.369	1.75E-25	ICC_paracancer	TSR3	Cholangiocyte
4.72E-30	-0.364482	0.969	0.987	1.75E-25	ICC_paracancer	RPL18A	Cholangiocyte
4.79E-30	3.24917	0.14	0.042	1.78E-25	ICC_paracancer	VEPH1	Cholangiocyte
5.09E-30	-1.36503	0.042	0.24	1.89E-25	ICC_paracancer	PTDSS1	Cholangiocyte
5.14E-30	-0.432012	0.115	0.37	1.91E-25	ICC_paracancer	URM1	Cholangiocyte
5.18E-30	1.28468	0.62	0.672	1.92E-25	ICC_paracancer	U2AF1	Cholangiocyte
5.23E-30	-1.16259	0.105	0.333	1.94E-25	ICC_paracancer	RGS2	Cholangiocyte
5.76E-30	-0.376673	0.098	0.34	2.14E-25	ICC_paracancer	CORO1C	Cholangiocyte
6.06E-30	-2.11793	0.016	0.194	2.25E-25	ICC_paracancer	ITPR3	Cholangiocyte
6.10E-30	2.23761	0.56	0.479	2.27E-25	ICC_paracancer	CXCL2	Cholangiocyte
6.61E-30	-1.07183	0.064	0.278	2.46E-25	ICC_paracancer	CLSTN1	Cholangiocyte
6.71E-30	-0.773017	0.086	0.318	2.49E-25	ICC_paracancer	KCMF1	Cholangiocyte
6.83E-30	-0.508099	0.316	0.652	2.54E-25	ICC_paracancer	PUF60	Cholangiocyte
6.85E-30	-2.3833	0.031	0.217	2.54E-25	ICC_paracancer	G0S2	Cholangiocyte
7.12E-30	-0.440684	0.159	0.444	2.64E-25	ICC_paracancer	SPG21	Cholangiocyte
7.52E-30	0.752124	0.77	0.856	2.79E-25	ICC_paracancer	NBEAL1	Cholangiocyte
7.65E-30	0.418608	0.881	0.934	2.84E-25	ICC_paracancer	BTG1	Cholangiocyte
8.38E-30	-0.265467	0.199	0.509	3.11E-25	ICC_paracancer	CDK2AP2	Cholangiocyte
8.61E-30	-0.693522	0.071	0.293	3.20E-25	ICC_paracancer	FAM114A1	Cholangiocyte
8.68E-30	-0.382463	0.087	0.321	3.22E-25	ICC_paracancer	PGM1	Cholangiocyte
1.00E-29	-0.585796	0.076	0.302	3.72E-25	ICC_paracancer	SMUG1	Cholangiocyte
1.06E-29	-2.36117	0.019	0.197	3.94E-25	ICC_paracancer	SRD5A1	Cholangiocyte
1.08E-29	-0.979592	0.048	0.252	4.02E-25	ICC_paracancer	MYO1E	Cholangiocyte
1.14E-29	-0.272497	0.157	0.44	4.25E-25	ICC_paracancer	MRPS11	Cholangiocyte
1.21E-29	-3.04326	0.004	0.17	4.48E-25	ICC_paracancer	PARVB	Cholangiocyte
1.22E-29	-1.14965	0.988	0.993	4.54E-25	ICC_paracancer	FTL	Cholangiocyte
1.30E-29	-0.293931	0.217	0.533	4.85E-25	ICC_paracancer	WDR34	Cholangiocyte
1.51E-29	-0.323002	0.146	0.417	5.61E-25	ICC_paracancer	MGEA5	Cholangiocyte
1.63E-29	-4.14892	0.016	0.186	6.04E-25	ICC_paracancer	S100A1	Cholangiocyte
1.66E-29	-0.30092	0.178	0.469	6.18E-25	ICC_paracancer	IAH1	Cholangiocyte
1.73E-29	-1.0059	0.066	0.278	6.41E-25	ICC_paracancer	RMDN1	Cholangiocyte
1.95E-29	-0.998151	0.052	0.258	7.23E-25	ICC_paracancer	MED25	Cholangiocyte
2.12E-29	-0.944622	0.061	0.272	7.88E-25	ICC_paracancer	NABP2	Cholangiocyte
2.13E-29	-0.528892	0.389	0.708	7.91E-25	ICC_paracancer	NAA20	Cholangiocyte
2.21E-29	-8.69274	0	0.159	8.20E-25	ICC_paracancer	CLVS1	Cholangiocyte
2.44E-29	-3.74578	0.016	0.187	9.07E-25	ICC_paracancer	IGF2	Cholangiocyte
2.55E-29	-0.606764	0.103	0.341	9.49E-25	ICC_paracancer	STK3	Cholangiocyte
2.68E-29	-0.549595	0.188	0.464	9.97E-25	ICC_paracancer	UGCG	Cholangiocyte
2.89E-29	-4.212	0.003	0.165	1.07E-24	ICC_paracancer	TPRG1	Cholangiocyte
3.02E-29	-1.28172	0.055	0.257	1.12E-24	ICC_paracancer	AC007246.3	Cholangiocyte
3.17E-29	-0.403507	0.246	0.568	1.18E-24	ICC_paracancer	METTL5	Cholangiocyte
3.53E-29	-0.54474	0.095	0.329	1.31E-24	ICC_paracancer	MPZL1	Cholangiocyte
3.55E-29	-0.443433	0.575	0.856	1.32E-24	ICC_paracancer	ATP5D	Cholangiocyte
3.71E-29	-0.901442	0.061	0.272	1.38E-24	ICC_paracancer	NEK6	Cholangiocyte
3.72E-29	-0.531202	0.095	0.329	1.38E-24	ICC_paracancer	GPATCH4	Cholangiocyte
3.77E-29	-0.479052	0.099	0.337	1.40E-24	ICC_paracancer	KIAA0907	Cholangiocyte
3.85E-29	-0.627105	0.116	0.361	1.43E-24	ICC_paracancer	EPRS	Cholangiocyte
4.07E-29	2.52502	0.122	0.033	1.51E-24	ICC_paracancer	PCK1	Cholangiocyte
4.22E-29	-0.73906	0.077	0.297	1.57E-24	ICC_paracancer	UBR4	Cholangiocyte
4.39E-29	-0.258611	0.121	0.376	1.63E-24	ICC_paracancer	PSMG4	Cholangiocyte
4.44E-29	-0.873518	0.08	0.302	1.65E-24	ICC_paracancer	GDE1	Cholangiocyte
4.45E-29	-1.37455	0.035	0.225	1.65E-24	ICC_paracancer	VAT1	Cholangiocyte
4.70E-29	4.19179	0.185	0.07	1.75E-24	ICC_paracancer	TFF3	Cholangiocyte
4.74E-29	-0.576064	0.114	0.36	1.76E-24	ICC_paracancer	ACOT13	Cholangiocyte
4.78E-29	-0.386899	0.148	0.42	1.77E-24	ICC_paracancer	MCFD2	Cholangiocyte
4.92E-29	-0.315928	0.191	0.487	1.83E-24	ICC_paracancer	ARPP19	Cholangiocyte
5.13E-29	-0.454402	0.378	0.737	1.91E-24	ICC_paracancer	RNF7	Cholangiocyte
5.20E-29	-0.579961	0.303	0.629	1.93E-24	ICC_paracancer	GSN	Cholangiocyte
5.42E-29	-0.712709	0.112	0.352	2.01E-24	ICC_paracancer	CD58	Cholangiocyte
5.75E-29	-1.15311	0.07	0.282	2.14E-24	ICC_paracancer	ATXN2	Cholangiocyte
5.98E-29	-0.544723	0.169	0.443	2.22E-24	ICC_paracancer	FLNA	Cholangiocyte
6.06E-29	-0.570573	0.093	0.323	2.25E-24	ICC_paracancer	UBE2F	Cholangiocyte
6.25E-29	-0.641814	0.128	0.378	2.32E-24	ICC_paracancer	NUDT21	Cholangiocyte
6.42E-29	-0.921728	0.061	0.262	2.38E-24	ICC_paracancer	HSPA6	Cholangiocyte
6.91E-29	-1.5672	0.033	0.219	2.57E-24	ICC_paracancer	ANKRD28	Cholangiocyte
7.28E-29	-1.14365	0.055	0.259	2.70E-24	ICC_paracancer	CDK16	Cholangiocyte
7.80E-29	-1.01705	0.068	0.282	2.90E-24	ICC_paracancer	PPIF	Cholangiocyte
7.86E-29	-0.529294	0.086	0.312	2.92E-24	ICC_paracancer	TRIM28	Cholangiocyte
7.94E-29	0.561441	0.85	0.903	2.95E-24	ICC_paracancer	DSTN	Cholangiocyte
9.90E-29	-0.765459	0.528	0.751	3.68E-24	ICC_paracancer	OCIAD2	Cholangiocyte
1.01E-28	-0.511276	0.099	0.332	3.75E-24	ICC_paracancer	MAFK	Cholangiocyte
1.08E-28	-0.767998	0.067	0.278	4.00E-24	ICC_paracancer	SRPRB	Cholangiocyte
1.30E-28	-3.01217	0.007	0.17	4.84E-24	ICC_paracancer	CDKN3	Cholangiocyte
1.57E-28	-0.515154	0.162	0.438	5.83E-24	ICC_paracancer	ACTR2	Cholangiocyte
1.72E-28	-0.399487	0.243	0.556	6.38E-24	ICC_paracancer	PTTG1IP	Cholangiocyte
1.75E-28	-0.861688	0.077	0.294	6.49E-24	ICC_paracancer	GMDS	Cholangiocyte
1.86E-28	-0.40657	0.247	0.561	6.91E-24	ICC_paracancer	HTATIP2	Cholangiocyte
1.88E-28	-0.756882	0.092	0.317	6.97E-24	ICC_paracancer	OXR1	Cholangiocyte
1.93E-28	-0.690433	0.096	0.326	7.15E-24	ICC_paracancer	LUZP1	Cholangiocyte
1.98E-28	0.913456	0.713	0.809	7.35E-24	ICC_paracancer	SEC62	Cholangiocyte
2.12E-28	-0.446651	0.143	0.402	7.86E-24	ICC_paracancer	ERGIC1	Cholangiocyte
2.15E-28	-1.02555	0.17	0.406	7.99E-24	ICC_paracancer	MEIS2	Cholangiocyte
2.30E-28	2.37763	0.218	0.095	8.56E-24	ICC_paracancer	HGD	Cholangiocyte
2.66E-28	-0.739964	0.061	0.268	9.88E-24	ICC_paracancer	MICALL2	Cholangiocyte
2.67E-28	-3.05939	0.007	0.169	9.91E-24	ICC_paracancer	THBD	Cholangiocyte
2.80E-28	-0.292732	0.345	0.702	1.04E-23	ICC_paracancer	ATP5F1	Cholangiocyte
3.14E-28	-1.3306	0.061	0.263	1.17E-23	ICC_paracancer	IPO7	Cholangiocyte
3.34E-28	-0.725952	0.061	0.267	1.24E-23	ICC_paracancer	IGFBP4	Cholangiocyte
3.73E-28	2.24483	0.304	0.167	1.38E-23	ICC_paracancer	LURAP1L	Cholangiocyte
3.81E-28	-1.08549	0.061	0.264	1.42E-23	ICC_paracancer	MCM7	Cholangiocyte
3.99E-28	-0.280056	0.205	0.506	1.48E-23	ICC_paracancer	MRPL28	Cholangiocyte
4.08E-28	-1.93915	0.02	0.192	1.51E-23	ICC_paracancer	HDGFRP3	Cholangiocyte
4.47E-28	1.58274	0.533	0.498	1.66E-23	ICC_paracancer	HNMT	Cholangiocyte
4.59E-28	-1.67584	0.028	0.206	1.71E-23	ICC_paracancer	LRIF1	Cholangiocyte
4.62E-28	-0.347206	0.211	0.515	1.72E-23	ICC_paracancer	SERPINB6	Cholangiocyte
4.69E-28	0.449412	0.927	0.965	1.74E-23	ICC_paracancer	PFDN5	Cholangiocyte
4.87E-28	-0.408496	0.124	0.369	1.81E-23	ICC_paracancer	TAOK3	Cholangiocyte
5.20E-28	-0.61795	0.111	0.351	1.93E-23	ICC_paracancer	STX10	Cholangiocyte
5.38E-28	-1.81869	0.026	0.202	2.00E-23	ICC_paracancer	FAM89B	Cholangiocyte
5.88E-28	-0.345918	0.093	0.322	2.19E-23	ICC_paracancer	YDJC	Cholangiocyte
6.00E-28	-0.269774	0.226	0.537	2.23E-23	ICC_paracancer	DDX46	Cholangiocyte
6.47E-28	-0.755485	0.055	0.256	2.40E-23	ICC_paracancer	HIST2H2BE	Cholangiocyte
6.48E-28	-7.14875	0	0.152	2.41E-23	ICC_paracancer	FGFBP1	Cholangiocyte
6.77E-28	-1.42996	0.032	0.213	2.51E-23	ICC_paracancer	RGS10	Cholangiocyte
6.79E-28	-0.900484	0.07	0.279	2.52E-23	ICC_paracancer	CIAO1	Cholangiocyte
7.61E-28	-0.315448	0.128	0.383	2.83E-23	ICC_paracancer	NTPCR	Cholangiocyte
7.85E-28	-0.642466	0.08	0.3	2.92E-23	ICC_paracancer	FAM98C	Cholangiocyte
8.32E-28	-0.556686	0.143	0.394	3.09E-23	ICC_paracancer	GCLM	Cholangiocyte
9.02E-28	-0.390487	0.999	1	3.35E-23	ICC_paracancer	MT-CO3	Cholangiocyte
9.53E-28	-1.8952	0.025	0.197	3.54E-23	ICC_paracancer	KIAA1429	Cholangiocyte
1.16E-27	-1.27744	0.047	0.236	4.31E-23	ICC_paracancer	C12orf49	Cholangiocyte
1.25E-27	-0.441607	0.068	0.279	4.66E-23	ICC_paracancer	HDDC3	Cholangiocyte
1.37E-27	-0.781355	0.071	0.28	5.10E-23	ICC_paracancer	DEF8	Cholangiocyte
1.38E-27	-0.309048	0.159	0.43	5.12E-23	ICC_paracancer	RUVBL2	Cholangiocyte
1.40E-27	-0.884064	0.082	0.297	5.21E-23	ICC_paracancer	CREBRF	Cholangiocyte
1.47E-27	-1.16961	0.067	0.266	5.46E-23	ICC_paracancer	F3	Cholangiocyte
1.49E-27	-1.01032	0.084	0.296	5.55E-23	ICC_paracancer	SPON2	Cholangiocyte
1.52E-27	-0.562049	0.063	0.269	5.66E-23	ICC_paracancer	MAD2L2	Cholangiocyte
1.53E-27	-0.361934	0.463	0.819	5.67E-23	ICC_paracancer	C11orf31	Cholangiocyte
1.54E-27	-1.52093	0.029	0.206	5.73E-23	ICC_paracancer	DNMT1	Cholangiocyte
1.58E-27	-1.9514	0.023	0.195	5.88E-23	ICC_paracancer	IRAK1	Cholangiocyte
1.69E-27	-0.480956	0.148	0.406	6.27E-23	ICC_paracancer	DNAJB12	Cholangiocyte
1.74E-27	-1.42066	0.033	0.213	6.45E-23	ICC_paracancer	RGS12	Cholangiocyte
1.84E-27	-6.73615	0	0.15	6.83E-23	ICC_paracancer	C9orf84	Cholangiocyte
1.87E-27	-0.798036	0.084	0.301	6.94E-23	ICC_paracancer	ABCE1	Cholangiocyte
1.88E-27	-0.381561	0.451	0.787	6.97E-23	ICC_paracancer	APLP2	Cholangiocyte
1.89E-27	-0.71179	0.103	0.334	7.04E-23	ICC_paracancer	CAPRIN1	Cholangiocyte
2.07E-27	-1.22129	0.039	0.224	7.67E-23	ICC_paracancer	CARS	Cholangiocyte
2.22E-27	-0.296684	0.227	0.527	8.25E-23	ICC_paracancer	MRPL47	Cholangiocyte
2.40E-27	0.345838	0.955	0.965	8.93E-23	ICC_paracancer	MYL6	Cholangiocyte
2.60E-27	-0.799314	0.074	0.286	9.66E-23	ICC_paracancer	MAZ	Cholangiocyte
2.69E-27	-0.374535	0.239	0.555	1.00E-22	ICC_paracancer	C7orf50	Cholangiocyte
2.73E-27	-1.3812	0.049	0.239	1.01E-22	ICC_paracancer	FZD6	Cholangiocyte
2.75E-27	-0.448692	0.696	0.911	1.02E-22	ICC_paracancer	CST3	Cholangiocyte
2.76E-27	-0.45323	0.444	0.787	1.02E-22	ICC_paracancer	ATP6V0B	Cholangiocyte
2.99E-27	-0.727357	0.084	0.301	1.11E-22	ICC_paracancer	TARS	Cholangiocyte
3.32E-27	-2.68297	0.015	0.176	1.23E-22	ICC_paracancer	LMNB2	Cholangiocyte
3.54E-27	-1.36429	0.039	0.222	1.31E-22	ICC_paracancer	KCNK1	Cholangiocyte
3.85E-27	-1.64045	0.02	0.188	1.43E-22	ICC_paracancer	FOXK1	Cholangiocyte
4.08E-27	0.81165	0.728	0.763	1.51E-22	ICC_paracancer	MPC2	Cholangiocyte
4.25E-27	-1.32843	0.044	0.228	1.58E-22	ICC_paracancer	SOWAHC	Cholangiocyte
4.27E-27	-0.273615	0.125	0.373	1.59E-22	ICC_paracancer	TCTEX1D2	Cholangiocyte
4.51E-27	-3.82036	0.003	0.154	1.68E-22	ICC_paracancer	DAPP1	Cholangiocyte
4.61E-27	-0.418291	0.16	0.426	1.71E-22	ICC_paracancer	FNBP4	Cholangiocyte
4.68E-27	-0.465189	0.092	0.313	1.74E-22	ICC_paracancer	IARS2	Cholangiocyte
4.74E-27	-1.2357	0.039	0.221	1.76E-22	ICC_paracancer	SFT2D2	Cholangiocyte
4.75E-27	-0.70636	0.058	0.256	1.76E-22	ICC_paracancer	IARS	Cholangiocyte
4.85E-27	-0.396853	0.125	0.374	1.80E-22	ICC_paracancer	PDZD11	Cholangiocyte
4.97E-27	-0.964475	0.055	0.25	1.85E-22	ICC_paracancer	GMFB	Cholangiocyte
5.10E-27	-0.254251	0.224	0.527	1.89E-22	ICC_paracancer	TOP1	Cholangiocyte
5.42E-27	-1.53863	0.031	0.206	2.01E-22	ICC_paracancer	RRP36	Cholangiocyte
5.44E-27	-0.579643	0.444	0.776	2.02E-22	ICC_paracancer	RAB2A	Cholangiocyte
5.55E-27	-1.16389	0.047	0.233	2.06E-22	ICC_paracancer	P4HA1	Cholangiocyte
5.76E-27	-0.412447	0.106	0.338	2.14E-22	ICC_paracancer	PRR7	Cholangiocyte
5.87E-27	-0.569965	0.143	0.39	2.18E-22	ICC_paracancer	HSD17B12	Cholangiocyte
5.95E-27	-1.72814	0.032	0.206	2.21E-22	ICC_paracancer	CD3EAP	Cholangiocyte
6.56E-27	-0.534378	0.086	0.303	2.44E-22	ICC_paracancer	SNRNP25	Cholangiocyte
6.62E-27	-0.488834	0.055	0.249	2.46E-22	ICC_paracancer	UCP2	Cholangiocyte
6.65E-27	-2.11562	0.016	0.178	2.47E-22	ICC_paracancer	PRSS3	Cholangiocyte
7.08E-27	-2.3375	0.017	0.181	2.63E-22	ICC_paracancer	DGAT1	Cholangiocyte
7.32E-27	-0.388469	0.249	0.547	2.72E-22	ICC_paracancer	CAPN1	Cholangiocyte
7.69E-27	-2.24508	0.019	0.183	2.86E-22	ICC_paracancer	CLIP4	Cholangiocyte
8.34E-27	-0.372543	0.349	0.692	3.10E-22	ICC_paracancer	C14orf166	Cholangiocyte
9.24E-27	-0.496369	0.648	0.886	3.43E-22	ICC_paracancer	TPI1	Cholangiocyte
9.31E-27	-0.48229	0.207	0.478	3.46E-22	ICC_paracancer	CDKN1A	Cholangiocyte
9.38E-27	-6.5342	0	0.146	3.48E-22	ICC_paracancer	ALG1L	Cholangiocyte
9.55E-27	-0.381283	0.396	0.748	3.55E-22	ICC_paracancer	ANP32B	Cholangiocyte
9.93E-27	-0.33635	0.119	0.357	3.69E-22	ICC_paracancer	C10orf54	Cholangiocyte
1.01E-26	-1.97006	0.029	0.201	3.77E-22	ICC_paracancer	SLC7A5	Cholangiocyte
1.02E-26	-0.465233	0.649	0.899	3.80E-22	ICC_paracancer	RAC1	Cholangiocyte
1.09E-26	-1.81876	0.02	0.185	4.05E-22	ICC_paracancer	CDC42EP2	Cholangiocyte
1.16E-26	-0.602137	0.084	0.3	4.32E-22	ICC_paracancer	BET1	Cholangiocyte
1.20E-26	-0.420716	0.087	0.305	4.45E-22	ICC_paracancer	RUVBL1	Cholangiocyte
1.25E-26	-0.254634	0.141	0.397	4.66E-22	ICC_paracancer	DNAJC2	Cholangiocyte
1.40E-26	-0.281279	0.195	0.473	5.19E-22	ICC_paracancer	WEE1	Cholangiocyte
1.42E-26	-0.61293	0.1	0.322	5.29E-22	ICC_paracancer	MAGOHB	Cholangiocyte
1.48E-26	-0.755712	0.079	0.287	5.51E-22	ICC_paracancer	DLG1	Cholangiocyte
1.49E-26	2.04978	0.537	0.406	5.52E-22	ICC_paracancer	CXCL1	Cholangiocyte
1.49E-26	-0.920483	0.068	0.268	5.55E-22	ICC_paracancer	EFR3A	Cholangiocyte
1.56E-26	-0.444415	0.121	0.355	5.80E-22	ICC_paracancer	ELOVL1	Cholangiocyte
1.65E-26	-1.07768	0.058	0.252	6.11E-22	ICC_paracancer	PTEN	Cholangiocyte
1.66E-26	-0.290407	0.166	0.433	6.16E-22	ICC_paracancer	TIMM17A	Cholangiocyte
1.75E-26	-0.565002	0.422	0.712	6.49E-22	ICC_paracancer	TPM4	Cholangiocyte
1.75E-26	2.72997	0.272	0.15	6.51E-22	ICC_paracancer	MLLT4	Cholangiocyte
1.78E-26	-0.57277	0.105	0.327	6.62E-22	ICC_paracancer	WDR60	Cholangiocyte
1.81E-26	-0.682061	0.076	0.281	6.74E-22	ICC_paracancer	XPO1	Cholangiocyte
1.85E-26	-0.359995	0.201	0.485	6.88E-22	ICC_paracancer	FXR1	Cholangiocyte
1.87E-26	-0.388378	0.683	0.924	6.95E-22	ICC_paracancer	SNRPD2	Cholangiocyte
1.88E-26	-1.47222	0.036	0.213	6.98E-22	ICC_paracancer	HELLS	Cholangiocyte
1.93E-26	-0.950203	0.051	0.24	7.16E-22	ICC_paracancer	GEMIN6	Cholangiocyte
1.96E-26	-0.44831	0.134	0.38	7.28E-22	ICC_paracancer	BOD1	Cholangiocyte
1.96E-26	-6.57288	0	0.144	7.28E-22	ICC_paracancer	PTAFR	Cholangiocyte
1.99E-26	0.852418	0.716	0.804	7.40E-22	ICC_paracancer	NGFRAP1	Cholangiocyte
2.02E-26	-0.308998	0.16	0.423	7.49E-22	ICC_paracancer	DPCD	Cholangiocyte
2.22E-26	-0.592961	0.108	0.333	8.24E-22	ICC_paracancer	ABI1	Cholangiocyte
2.47E-26	-0.319495	0.231	0.533	9.17E-22	ICC_paracancer	SDF4	Cholangiocyte
2.48E-26	-0.473876	0.093	0.315	9.21E-22	ICC_paracancer	LSM12	Cholangiocyte
2.63E-26	-6.76951	0	0.144	9.78E-22	ICC_paracancer	FAM83H-AS1	Cholangiocyte
2.71E-26	-0.915914	0.061	0.256	1.01E-21	ICC_paracancer	TMEM159	Cholangiocyte
2.75E-26	-1.59807	0.019	0.18	1.02E-21	ICC_paracancer	RRP12	Cholangiocyte
2.78E-26	-0.432833	0.112	0.344	1.03E-21	ICC_paracancer	GFER	Cholangiocyte
2.78E-26	-1.03097	0.049	0.234	1.03E-21	ICC_paracancer	USP9X	Cholangiocyte
2.98E-26	-1.44668	0.039	0.217	1.11E-21	ICC_paracancer	URI1	Cholangiocyte
3.05E-26	-6.77814	0	0.143	1.13E-21	ICC_paracancer	OSR2	Cholangiocyte
3.20E-26	-0.452279	0.119	0.354	1.19E-21	ICC_paracancer	MTX2	Cholangiocyte
3.23E-26	-1.11183	0.044	0.225	1.20E-21	ICC_paracancer	SH3PXD2A	Cholangiocyte
3.29E-26	-1.06817	0.058	0.249	1.22E-21	ICC_paracancer	ZNF451	Cholangiocyte
3.43E-26	-0.573517	0.083	0.294	1.27E-21	ICC_paracancer	PTPN12	Cholangiocyte
3.64E-26	2.82452	0.188	0.078	1.35E-21	ICC_paracancer	MMP15	Cholangiocyte
3.85E-26	-0.459785	0.135	0.378	1.43E-21	ICC_paracancer	RRP7A	Cholangiocyte
3.99E-26	-0.349648	0.15	0.406	1.48E-21	ICC_paracancer	TXNL4A	Cholangiocyte
4.32E-26	1.32412	0.581	0.615	1.60E-21	ICC_paracancer	RBMX	Cholangiocyte
4.35E-26	-0.365372	0.169	0.438	1.62E-21	ICC_paracancer	2026-03-06	Cholangiocyte
4.36E-26	-0.306025	0.096	0.319	1.62E-21	ICC_paracancer	NUDT22	Cholangiocyte
4.48E-26	-0.366106	0.132	0.374	1.67E-21	ICC_paracancer	GID8	Cholangiocyte
4.51E-26	-0.295327	0.143	0.39	1.68E-21	ICC_paracancer	AHCYL1	Cholangiocyte
4.64E-26	-0.628065	0.111	0.337	1.72E-21	ICC_paracancer	SMARCA4	Cholangiocyte
4.75E-26	-0.297981	0.127	0.368	1.76E-21	ICC_paracancer	LLPH	Cholangiocyte
5.11E-26	-0.391392	0.16	0.414	1.90E-21	ICC_paracancer	GGA1	Cholangiocyte
5.28E-26	-1.64369	0.038	0.212	1.96E-21	ICC_paracancer	SAMD9	Cholangiocyte
5.34E-26	-0.647937	0.106	0.329	1.98E-21	ICC_paracancer	GARS	Cholangiocyte
5.70E-26	-0.890413	0.067	0.265	2.12E-21	ICC_paracancer	ACAP2	Cholangiocyte
5.76E-26	-1.02159	0.033	0.206	2.14E-21	ICC_paracancer	PRRG2	Cholangiocyte
5.80E-26	-3.26674	0.012	0.164	2.15E-21	ICC_paracancer	C11orf96	Cholangiocyte
5.99E-26	-0.276265	0.242	0.545	2.22E-21	ICC_paracancer	AP3S1	Cholangiocyte
6.31E-26	-0.43161	0.114	0.339	2.35E-21	ICC_paracancer	SGMS2	Cholangiocyte
6.87E-26	-0.29278	0.211	0.497	2.55E-21	ICC_paracancer	CHD2	Cholangiocyte
7.07E-26	-0.351789	0.182	0.447	2.63E-21	ICC_paracancer	TMBIM1	Cholangiocyte
7.18E-26	-1.99807	0.02	0.181	2.67E-21	ICC_paracancer	VSTM2L	Cholangiocyte
7.57E-26	-1.03192	0.247	0.494	2.81E-21	ICC_paracancer	GMNN	Cholangiocyte
7.75E-26	-0.786228	0.086	0.294	2.88E-21	ICC_paracancer	UBE2Z	Cholangiocyte
7.82E-26	-1.64929	0.029	0.197	2.91E-21	ICC_paracancer	PLCD3	Cholangiocyte
7.84E-26	-0.427495	0.514	0.792	2.91E-21	ICC_paracancer	ARPC2	Cholangiocyte
8.09E-26	-6.62523	0.001	0.144	3.00E-21	ICC_paracancer	CYP1B1	Cholangiocyte
8.17E-26	-0.289531	0.428	0.801	3.03E-21	ICC_paracancer	ZNHIT1	Cholangiocyte
8.30E-26	-0.318655	0.127	0.366	3.08E-21	ICC_paracancer	UNC93B1	Cholangiocyte
8.41E-26	-0.327104	0.141	0.392	3.13E-21	ICC_paracancer	RNF149	Cholangiocyte
8.61E-26	-0.35632	0.111	0.338	3.20E-21	ICC_paracancer	RBM27	Cholangiocyte
8.96E-26	-1.62015	0.031	0.199	3.33E-21	ICC_paracancer	PLOD1	Cholangiocyte
9.17E-26	-0.546744	0.106	0.326	3.41E-21	ICC_paracancer	CPD	Cholangiocyte
9.19E-26	-0.409408	0.307	0.579	3.41E-21	ICC_paracancer	GPX2	Cholangiocyte
9.20E-26	-0.884664	0.086	0.291	3.42E-21	ICC_paracancer	NBN	Cholangiocyte
9.60E-26	-0.518515	0.131	0.368	3.56E-21	ICC_paracancer	CHIC2	Cholangiocyte
1.00E-25	-0.428716	0.147	0.398	3.72E-21	ICC_paracancer	ANKRD11	Cholangiocyte
1.07E-25	-0.720374	0.071	0.27	3.98E-21	ICC_paracancer	PRRC2B	Cholangiocyte
1.13E-25	-0.365976	0.108	0.333	4.19E-21	ICC_paracancer	MRPS6	Cholangiocyte
1.16E-25	-0.892121	0.057	0.245	4.32E-21	ICC_paracancer	FBXO22	Cholangiocyte
1.18E-25	-0.303672	0.093	0.308	4.37E-21	ICC_paracancer	ZC3H11A	Cholangiocyte
1.25E-25	-1.84127	0.019	0.176	4.66E-21	ICC_paracancer	CFH	Cholangiocyte
1.26E-25	-0.304164	0.147	0.397	4.67E-21	ICC_paracancer	NOC2L	Cholangiocyte
1.26E-25	-0.352103	0.127	0.365	4.70E-21	ICC_paracancer	MPZL2	Cholangiocyte
1.27E-25	-2.30904	0.017	0.174	4.73E-21	ICC_paracancer	NME2	Cholangiocyte
1.28E-25	-0.520203	0.128	0.364	4.75E-21	ICC_paracancer	TMEM106B	Cholangiocyte
1.33E-25	-0.272626	0.124	0.359	4.95E-21	ICC_paracancer	POP4	Cholangiocyte
1.36E-25	1.46566	0.486	0.385	5.07E-21	ICC_paracancer	PDZK1IP1	Cholangiocyte
1.38E-25	-0.693984	0.077	0.28	5.14E-21	ICC_paracancer	UROS	Cholangiocyte
1.41E-25	-0.8431	0.089	0.296	5.22E-21	ICC_paracancer	CTBP1	Cholangiocyte
1.47E-25	2.0089	0.325	0.199	5.45E-21	ICC_paracancer	GLIS3	Cholangiocyte
1.87E-25	2.49754	0.175	0.069	6.93E-21	ICC_paracancer	NR1H4	Cholangiocyte
1.87E-25	-0.523815	0.1	0.318	6.95E-21	ICC_paracancer	BRD9	Cholangiocyte
1.90E-25	-0.304304	0.157	0.415	7.05E-21	ICC_paracancer	FIBP	Cholangiocyte
1.90E-25	-1.06578	0.038	0.212	7.07E-21	ICC_paracancer	RPP25	Cholangiocyte
1.94E-25	-1.04987	0.049	0.233	7.22E-21	ICC_paracancer	PCYT1A	Cholangiocyte
1.97E-25	-1.29033	0.049	0.229	7.33E-21	ICC_paracancer	CMTM8	Cholangiocyte
1.99E-25	-0.675301	0.089	0.299	7.41E-21	ICC_paracancer	ZDHHC3	Cholangiocyte
2.03E-25	2.10649	0.37	0.26	7.53E-21	ICC_paracancer	CSRNP1	Cholangiocyte
2.03E-25	-0.260986	0.17	0.433	7.55E-21	ICC_paracancer	DNAJC1	Cholangiocyte
2.09E-25	-0.263472	0.157	0.412	7.78E-21	ICC_paracancer	LAGE3	Cholangiocyte
2.11E-25	-3.19076	0.004	0.148	7.83E-21	ICC_paracancer	TBC1D2	Cholangiocyte
2.11E-25	-2.64399	0.017	0.173	7.85E-21	ICC_paracancer	SAC3D1	Cholangiocyte
2.12E-25	-0.700575	0.063	0.254	7.88E-21	ICC_paracancer	POLR3K	Cholangiocyte
2.39E-25	-0.412526	0.106	0.33	8.86E-21	ICC_paracancer	DCUN1D5	Cholangiocyte
2.41E-25	-0.442153	0.1	0.32	8.96E-21	ICC_paracancer	ARMCX6	Cholangiocyte
2.47E-25	-0.680731	0.073	0.27	9.19E-21	ICC_paracancer	RBM33	Cholangiocyte
2.49E-25	-0.942067	0.051	0.234	9.25E-21	ICC_paracancer	YIF1B	Cholangiocyte
2.53E-25	-0.260131	0.268	0.588	9.39E-21	ICC_paracancer	COA4	Cholangiocyte
2.55E-25	0.939459	0.528	0.386	9.48E-21	ICC_paracancer	RBP1	Cholangiocyte
2.57E-25	-0.542433	0.096	0.31	9.54E-21	ICC_paracancer	GANAB	Cholangiocyte
2.67E-25	-2.50576	0.009	0.156	9.91E-21	ICC_paracancer	IMPDH1	Cholangiocyte
2.74E-25	-6.86795	0	0.138	1.02E-20	ICC_paracancer	UNC5B-AS1	Cholangiocyte
2.75E-25	-1.21012	0.052	0.233	1.02E-20	ICC_paracancer	RAD9A	Cholangiocyte
2.86E-25	-1.64712	0.035	0.203	1.06E-20	ICC_paracancer	ABL2	Cholangiocyte
2.92E-25	-0.593953	0.1	0.318	1.08E-20	ICC_paracancer	DEDD2	Cholangiocyte
2.93E-25	-0.413883	0.119	0.349	1.09E-20	ICC_paracancer	RARS	Cholangiocyte
2.93E-25	-1.26854	0.038	0.21	1.09E-20	ICC_paracancer	CBLC	Cholangiocyte
2.95E-25	-1.04244	0.051	0.232	1.10E-20	ICC_paracancer	ZDHHC24	Cholangiocyte
2.97E-25	-0.331192	0.262	0.563	1.10E-20	ICC_paracancer	PLEKHJ1	Cholangiocyte
3.03E-25	-0.54519	0.092	0.305	1.13E-20	ICC_paracancer	GMPS	Cholangiocyte
3.10E-25	-0.480294	0.261	0.547	1.15E-20	ICC_paracancer	WASF2	Cholangiocyte
3.37E-25	-1.08562	0.048	0.227	1.25E-20	ICC_paracancer	SRM	Cholangiocyte
3.38E-25	-0.608997	0.084	0.289	1.26E-20	ICC_paracancer	TMEM33	Cholangiocyte
3.50E-25	-1.7785	0.023	0.183	1.30E-20	ICC_paracancer	REEP4	Cholangiocyte
3.52E-25	-0.252036	0.245	0.548	1.31E-20	ICC_paracancer	RBCK1	Cholangiocyte
3.73E-25	-1.32566	0.044	0.218	1.39E-20	ICC_paracancer	LPCAT4	Cholangiocyte
3.75E-25	-0.948232	0.054	0.238	1.39E-20	ICC_paracancer	GPATCH2L	Cholangiocyte
3.84E-25	-0.539076	0.148	0.39	1.43E-20	ICC_paracancer	PCMTD1	Cholangiocyte
4.27E-25	-2.33588	0.013	0.163	1.59E-20	ICC_paracancer	CPVL	Cholangiocyte
4.35E-25	-3.4401	0.01	0.156	1.61E-20	ICC_paracancer	MCM4	Cholangiocyte
4.36E-25	-1.26462	0.044	0.219	1.62E-20	ICC_paracancer	TEAD2	Cholangiocyte
4.40E-25	-1.93564	0.019	0.174	1.63E-20	ICC_paracancer	BATF	Cholangiocyte
4.45E-25	-0.663671	0.048	0.228	1.65E-20	ICC_paracancer	RNF141	Cholangiocyte
4.86E-25	-0.772899	0.074	0.27	1.81E-20	ICC_paracancer	UBALD2	Cholangiocyte
4.93E-25	-2.1016	0.015	0.166	1.83E-20	ICC_paracancer	PTDSS2	Cholangiocyte
4.97E-25	-0.598116	0.236	0.501	1.85E-20	ICC_paracancer	LMO7	Cholangiocyte
5.06E-25	-1.25048	0.028	0.191	1.88E-20	ICC_paracancer	UBTD1	Cholangiocyte
5.07E-25	-0.315332	0.157	0.408	1.88E-20	ICC_paracancer	SNRNP27	Cholangiocyte
5.41E-25	-0.424778	0.373	0.687	2.01E-20	ICC_paracancer	COMT	Cholangiocyte
5.83E-25	-0.351971	0.17	0.427	2.17E-20	ICC_paracancer	CUEDC2	Cholangiocyte
6.20E-25	-0.951022	0.042	0.217	2.30E-20	ICC_paracancer	CHCHD6	Cholangiocyte
6.29E-25	-0.313532	0.144	0.389	2.34E-20	ICC_paracancer	EIF2AK1	Cholangiocyte
6.30E-25	-0.523763	0.146	0.368	2.34E-20	ICC_paracancer	LCN2	Cholangiocyte
6.52E-25	-0.893287	0.083	0.285	2.42E-20	ICC_paracancer	TCIRG1	Cholangiocyte
6.82E-25	-0.859047	0.061	0.25	2.53E-20	ICC_paracancer	CRTAP	Cholangiocyte
6.82E-25	1.98254	0.23	0.108	2.53E-20	ICC_paracancer	SLC4A4	Cholangiocyte
6.89E-25	-0.395903	0.116	0.34	2.56E-20	ICC_paracancer	AK3	Cholangiocyte
7.20E-25	-0.740564	0.061	0.247	2.67E-20	ICC_paracancer	IL13RA1	Cholangiocyte
7.63E-25	-0.479292	0.108	0.328	2.84E-20	ICC_paracancer	SRPK2	Cholangiocyte
8.11E-25	-0.775615	0.071	0.266	3.01E-20	ICC_paracancer	STK16	Cholangiocyte
8.47E-25	-2.25224	0.012	0.159	3.15E-20	ICC_paracancer	PHF19	Cholangiocyte
8.49E-25	-0.552585	0.109	0.329	3.15E-20	ICC_paracancer	COPA	Cholangiocyte
8.63E-25	1.93527	0.387	0.271	3.21E-20	ICC_paracancer	SORBS2	Cholangiocyte
8.76E-25	-0.35848	0.15	0.398	3.25E-20	ICC_paracancer	COMMD4	Cholangiocyte
8.78E-25	0.872538	0.584	0.408	3.26E-20	ICC_paracancer	LGALS4	Cholangiocyte
9.00E-25	-0.747814	0.063	0.25	3.34E-20	ICC_paracancer	PDS5A	Cholangiocyte
9.12E-25	-0.357171	0.365	0.692	3.39E-20	ICC_paracancer	NDUFS7	Cholangiocyte
9.81E-25	-0.260233	0.148	0.397	3.64E-20	ICC_paracancer	NCBP2-AS2	Cholangiocyte
1.05E-24	-1.08909	0.038	0.207	3.88E-20	ICC_paracancer	MFGE8	Cholangiocyte
1.06E-24	0.789212	0.702	0.803	3.93E-20	ICC_paracancer	SRSF5	Cholangiocyte
1.14E-24	-0.284274	0.172	0.433	4.25E-20	ICC_paracancer	SQRDL	Cholangiocyte
1.16E-24	-0.420442	0.105	0.324	4.29E-20	ICC_paracancer	CYB5R1	Cholangiocyte
1.18E-24	-0.421218	0.429	0.771	4.37E-20	ICC_paracancer	CALR	Cholangiocyte
1.21E-24	1.88228	0.338	0.213	4.50E-20	ICC_paracancer	MAGED2	Cholangiocyte
1.21E-24	-0.716931	0.071	0.263	4.50E-20	ICC_paracancer	TMEM67	Cholangiocyte
1.23E-24	-1.92772	0.023	0.18	4.58E-20	ICC_paracancer	HMGXB3	Cholangiocyte
1.26E-24	-0.501976	0.098	0.308	4.67E-20	ICC_paracancer	DDX39A	Cholangiocyte
1.27E-24	-0.356695	0.817	0.941	4.72E-20	ICC_paracancer	COX6B1	Cholangiocyte
1.28E-24	-1.53363	0.026	0.185	4.75E-20	ICC_paracancer	UCK2	Cholangiocyte
1.29E-24	-0.338867	0.351	0.677	4.78E-20	ICC_paracancer	TAX1BP1	Cholangiocyte
1.32E-24	-0.361147	0.148	0.391	4.89E-20	ICC_paracancer	SDF2L1	Cholangiocyte
1.33E-24	-0.355597	0.157	0.405	4.92E-20	ICC_paracancer	IDH1	Cholangiocyte
1.35E-24	-1.51127	0.025	0.182	5.02E-20	ICC_paracancer	ECE1	Cholangiocyte
1.41E-24	-0.442213	0.095	0.305	5.23E-20	ICC_paracancer	PPP1R15B	Cholangiocyte
1.44E-24	-0.550791	0.106	0.32	5.34E-20	ICC_paracancer	RIPK2	Cholangiocyte
1.44E-24	-3.51125	0.003	0.141	5.36E-20	ICC_paracancer	HSD17B1	Cholangiocyte
1.45E-24	-1.77466	0.022	0.176	5.40E-20	ICC_paracancer	NIPAL2	Cholangiocyte
1.47E-24	-1.36741	0.035	0.2	5.47E-20	ICC_paracancer	RHPN1	Cholangiocyte
1.54E-24	-0.402037	0.993	0.999	5.72E-20	ICC_paracancer	MT-CO2	Cholangiocyte
1.57E-24	-6.3169	0	0.134	5.82E-20	ICC_paracancer	GJB5	Cholangiocyte
1.60E-24	-0.312774	0.146	0.385	5.93E-20	ICC_paracancer	TJP1	Cholangiocyte
1.70E-24	-0.308615	0.164	0.416	6.30E-20	ICC_paracancer	VTI1B	Cholangiocyte
1.73E-24	-0.572879	0.068	0.26	6.44E-20	ICC_paracancer	RPL39L	Cholangiocyte
1.74E-24	-1.21651	0.084	0.277	6.47E-20	ICC_paracancer	DNAL4	Cholangiocyte
1.76E-24	-0.396076	0.103	0.319	6.54E-20	ICC_paracancer	BAZ2A	Cholangiocyte
1.80E-24	2.50802	0.148	0.054	6.69E-20	ICC_paracancer	FTCD	Cholangiocyte
1.93E-24	0.99073	0.633	0.706	7.15E-20	ICC_paracancer	PSMB1	Cholangiocyte
1.94E-24	1.00649	0.793	0.857	7.21E-20	ICC_paracancer	KLF6	Cholangiocyte
1.94E-24	-2.08145	0.017	0.168	7.21E-20	ICC_paracancer	ATP2B4	Cholangiocyte
1.95E-24	-0.417436	0.646	0.889	7.25E-20	ICC_paracancer	TRMT112	Cholangiocyte
2.02E-24	-1.93332	0.017	0.168	7.51E-20	ICC_paracancer	BTBD2	Cholangiocyte
2.06E-24	-0.504626	0.066	0.255	7.65E-20	ICC_paracancer	B4GALT7	Cholangiocyte
2.16E-24	-0.509665	0.16	0.403	8.01E-20	ICC_paracancer	PARP1	Cholangiocyte
2.17E-24	-1.02999	0.063	0.247	8.08E-20	ICC_paracancer	LPCAT3	Cholangiocyte
2.18E-24	-0.468791	0.112	0.329	8.11E-20	ICC_paracancer	ATAD1	Cholangiocyte
2.22E-24	-0.359276	0.208	0.477	8.25E-20	ICC_paracancer	PSMD2	Cholangiocyte
2.28E-24	-0.37736	0.084	0.286	8.47E-20	ICC_paracancer	KPNA4	Cholangiocyte
2.42E-24	-2.37217	0.017	0.167	8.98E-20	ICC_paracancer	CNFN	Cholangiocyte
2.50E-24	-0.257194	0.329	0.661	9.29E-20	ICC_paracancer	CCT3	Cholangiocyte
2.62E-24	-0.61526	0.054	0.234	9.75E-20	ICC_paracancer	PYGB	Cholangiocyte
2.88E-24	-0.340013	1	1	1.07E-19	ICC_paracancer	MT-CO1	Cholangiocyte
2.89E-24	-0.348282	0.354	0.654	1.08E-19	ICC_paracancer	DDIT4	Cholangiocyte
2.94E-24	-0.258344	0.132	0.367	1.09E-19	ICC_paracancer	APOPT1	Cholangiocyte
3.01E-24	-6.3857	0	0.133	1.12E-19	ICC_paracancer	RP11-350J20.12	Cholangiocyte
3.11E-24	0.588791	0.773	0.822	1.15E-19	ICC_paracancer	SOD1	Cholangiocyte
3.20E-24	-0.262388	0.087	0.289	1.19E-19	ICC_paracancer	TMCO3	Cholangiocyte
3.23E-24	-7.18099	0	0.133	1.20E-19	ICC_paracancer	NES	Cholangiocyte
3.33E-24	-1.88999	0.019	0.17	1.24E-19	ICC_paracancer	EVA1B	Cholangiocyte
3.49E-24	-0.32525	0.236	0.531	1.30E-19	ICC_paracancer	EIF2S3	Cholangiocyte
3.76E-24	-0.808973	0.066	0.252	1.40E-19	ICC_paracancer	MEF2A	Cholangiocyte
4.01E-24	-0.571542	0.057	0.238	1.49E-19	ICC_paracancer	RXRA	Cholangiocyte
4.18E-24	-0.378283	0.988	0.988	1.55E-19	ICC_paracancer	RPL12	Cholangiocyte
4.22E-24	-0.501048	0.166	0.406	1.57E-19	ICC_paracancer	ATP6V1H	Cholangiocyte
4.32E-24	-0.509507	0.134	0.361	1.61E-19	ICC_paracancer	BCL10	Cholangiocyte
4.43E-24	-0.559466	0.111	0.328	1.65E-19	ICC_paracancer	ARFIP2	Cholangiocyte
4.49E-24	-0.561075	0.084	0.283	1.67E-19	ICC_paracancer	TNIP2	Cholangiocyte
4.53E-24	-2.04165	0.016	0.164	1.68E-19	ICC_paracancer	SNX29	Cholangiocyte
4.54E-24	-3.18488	0.007	0.146	1.69E-19	ICC_paracancer	RAB27B	Cholangiocyte
4.70E-24	-0.855522	0.052	0.228	1.74E-19	ICC_paracancer	GCLC	Cholangiocyte
4.74E-24	-0.594533	0.087	0.286	1.76E-19	ICC_paracancer	MTSS1	Cholangiocyte
4.78E-24	-0.285697	0.457	0.799	1.77E-19	ICC_paracancer	PSMA4	Cholangiocyte
4.88E-24	-1.29067	0.039	0.204	1.81E-19	ICC_paracancer	TMC6	Cholangiocyte
6.34E-24	-0.255364	0.335	0.669	2.35E-19	ICC_paracancer	H2AFY	Cholangiocyte
6.60E-24	-1.51658	0.023	0.176	2.45E-19	ICC_paracancer	RP11-295G20.2	Cholangiocyte
6.67E-24	-0.422958	0.098	0.304	2.48E-19	ICC_paracancer	PCSK7	Cholangiocyte
6.86E-24	-1.17719	0.045	0.214	2.55E-19	ICC_paracancer	DCLRE1C	Cholangiocyte
6.92E-24	-0.96751	0.045	0.216	2.57E-19	ICC_paracancer	TUBG1	Cholangiocyte
6.98E-24	-0.279337	0.205	0.481	2.59E-19	ICC_paracancer	XRN2	Cholangiocyte
7.45E-24	0.463832	0.958	0.969	2.77E-19	ICC_paracancer	UBC	Cholangiocyte
7.61E-24	-1.10088	0.042	0.21	2.83E-19	ICC_paracancer	FAM208B	Cholangiocyte
8.01E-24	-0.935996	0.038	0.203	2.98E-19	ICC_paracancer	ESYT2	Cholangiocyte
8.25E-24	-6.39356	0	0.131	3.06E-19	ICC_paracancer	RP1-27K12.2	Cholangiocyte
8.80E-24	2.38929	0.323	0.213	3.27E-19	ICC_paracancer	ALDH3A2	Cholangiocyte
8.99E-24	-0.287189	0.173	0.43	3.34E-19	ICC_paracancer	TMEM87A	Cholangiocyte
9.24E-24	-3.74283	0.001	0.134	3.43E-19	ICC_paracancer	CBR3	Cholangiocyte
9.85E-24	-3.00562	0.007	0.145	3.66E-19	ICC_paracancer	MFSD12	Cholangiocyte
9.88E-24	-1.13063	0.025	0.178	3.67E-19	ICC_paracancer	OSMR	Cholangiocyte
9.89E-24	-1.37017	0.025	0.178	3.68E-19	ICC_paracancer	SLC35C1	Cholangiocyte
1.00E-23	-0.399517	0.109	0.324	3.72E-19	ICC_paracancer	NUDT3	Cholangiocyte
1.01E-23	-0.300965	0.083	0.282	3.75E-19	ICC_paracancer	TIMM23	Cholangiocyte
1.06E-23	1.81785	0.429	0.347	3.94E-19	ICC_paracancer	RNF5	Cholangiocyte
1.08E-23	-1.68405	0.02	0.169	4.00E-19	ICC_paracancer	PACS1	Cholangiocyte
1.08E-23	-0.759063	0.066	0.25	4.01E-19	ICC_paracancer	OXLD1	Cholangiocyte
1.10E-23	-0.890635	0.08	0.272	4.08E-19	ICC_paracancer	CDK12	Cholangiocyte
1.14E-23	-3.14616	0.007	0.144	4.22E-19	ICC_paracancer	TSPAN5	Cholangiocyte
1.15E-23	-0.426477	0.195	0.454	4.28E-19	ICC_paracancer	AHSA1	Cholangiocyte
1.16E-23	-0.863448	0.067	0.251	4.31E-19	ICC_paracancer	NUP107	Cholangiocyte
1.16E-23	-0.253735	0.326	0.668	4.32E-19	ICC_paracancer	GDI2	Cholangiocyte
1.17E-23	-0.2592	0.13	0.361	4.34E-19	ICC_paracancer	GTPBP4	Cholangiocyte
1.19E-23	-0.780554	0.054	0.231	4.42E-19	ICC_paracancer	EFCAB4A	Cholangiocyte
1.21E-23	-0.293965	0.336	0.667	4.48E-19	ICC_paracancer	PHB	Cholangiocyte
1.21E-23	-2.9825	0.006	0.141	4.48E-19	ICC_paracancer	HIST1H2BG	Cholangiocyte
1.24E-23	1.18144	0.764	0.85	4.61E-19	ICC_paracancer	JUNB	Cholangiocyte
1.25E-23	0.273433	0.991	0.982	4.63E-19	ICC_paracancer	RPS25	Cholangiocyte
1.26E-23	-0.735875	0.114	0.323	4.68E-19	ICC_paracancer	FAM63B	Cholangiocyte
1.29E-23	-5.34042	0.001	0.133	4.81E-19	ICC_paracancer	STEAP3	Cholangiocyte
1.32E-23	-0.883768	0.063	0.244	4.91E-19	ICC_paracancer	C20orf27	Cholangiocyte
1.35E-23	-1.57082	0.026	0.18	5.03E-19	ICC_paracancer	CERS6	Cholangiocyte
1.38E-23	-0.981295	0.047	0.216	5.12E-19	ICC_paracancer	GNA11	Cholangiocyte
1.39E-23	1.39358	0.176	0.067	5.18E-19	ICC_paracancer	CD69	Cholangiocyte
1.47E-23	-0.261522	0.16	0.407	5.45E-19	ICC_paracancer	WAC	Cholangiocyte
1.47E-23	-2.22247	0.007	0.144	5.47E-19	ICC_paracancer	RNF19B	Cholangiocyte
1.55E-23	3.04504	0.125	0.042	5.76E-19	ICC_paracancer	ASPHD1	Cholangiocyte
1.57E-23	-0.361556	0.189	0.454	5.85E-19	ICC_paracancer	SNX6	Cholangiocyte
1.61E-23	-1.9805	0.015	0.158	5.97E-19	ICC_paracancer	SH3BP2	Cholangiocyte
1.61E-23	-1.02323	0.061	0.238	5.98E-19	ICC_paracancer	R3HDM2	Cholangiocyte
1.69E-23	-6.66817	0	0.129	6.28E-19	ICC_paracancer	SCIN	Cholangiocyte
1.75E-23	-0.777251	0.064	0.244	6.51E-19	ICC_paracancer	C6orf141	Cholangiocyte
1.81E-23	-0.416405	0.696	0.903	6.72E-19	ICC_paracancer	DYNLL1	Cholangiocyte
1.86E-23	-2.59551	0.012	0.152	6.91E-19	ICC_paracancer	PLTP	Cholangiocyte
1.87E-23	-1.34206	0.041	0.203	6.96E-19	ICC_paracancer	DNAH14	Cholangiocyte
1.88E-23	-0.368154	0.071	0.26	6.98E-19	ICC_paracancer	EIF2AK4	Cholangiocyte
1.95E-23	-0.406347	0.108	0.322	7.23E-19	ICC_paracancer	NME1-NME2	Cholangiocyte
2.07E-23	-1.25692	0.044	0.21	7.68E-19	ICC_paracancer	ZDHHC16	Cholangiocyte
2.10E-23	-0.509772	0.082	0.276	7.80E-19	ICC_paracancer	SAMD4B	Cholangiocyte
2.15E-23	-0.538498	0.102	0.309	7.98E-19	ICC_paracancer	GLTP	Cholangiocyte
2.16E-23	-0.932449	0.036	0.198	8.03E-19	ICC_paracancer	DLEU1	Cholangiocyte
2.36E-23	-0.659456	0.073	0.259	8.77E-19	ICC_paracancer	CTNNAL1	Cholangiocyte
2.38E-23	-0.335722	0.467	0.801	8.84E-19	ICC_paracancer	FIS1	Cholangiocyte
2.38E-23	-0.289448	0.115	0.331	8.84E-19	ICC_paracancer	SNAP29	Cholangiocyte
2.42E-23	-6.27604	0	0.128	8.99E-19	ICC_paracancer	PTK6	Cholangiocyte
2.51E-23	-0.967029	0.055	0.23	9.34E-19	ICC_paracancer	FLAD1	Cholangiocyte
2.56E-23	-1.24537	0.038	0.199	9.51E-19	ICC_paracancer	ICMT	Cholangiocyte
2.69E-23	-2.00304	0.017	0.162	9.98E-19	ICC_paracancer	NUP210	Cholangiocyte
2.83E-23	-0.26765	0.109	0.32	1.05E-18	ICC_paracancer	PPIH	Cholangiocyte
2.84E-23	1.82724	0.4	0.309	1.05E-18	ICC_paracancer	AMD1	Cholangiocyte
2.86E-23	-1.76298	0.019	0.165	1.06E-18	ICC_paracancer	CENPN	Cholangiocyte
2.90E-23	-0.3976	0.182	0.432	1.08E-18	ICC_paracancer	CPNE3	Cholangiocyte
2.92E-23	-1.81788	0.022	0.17	1.09E-18	ICC_paracancer	MFI2	Cholangiocyte
2.94E-23	-0.699466	0.076	0.262	1.09E-18	ICC_paracancer	MCM3	Cholangiocyte
3.02E-23	0.308287	0.197	0.46	1.12E-18	ICC_paracancer	REL	Cholangiocyte
3.08E-23	3.05756	0.124	0.041	1.14E-18	ICC_paracancer	RP11-51J9.5	Cholangiocyte
3.11E-23	-0.394204	0.661	0.91	1.15E-18	ICC_paracancer	ARPC3	Cholangiocyte
3.12E-23	-0.359459	0.073	0.263	1.16E-18	ICC_paracancer	MLST8	Cholangiocyte
3.15E-23	2.70175	0.182	0.08	1.17E-18	ICC_paracancer	TMEM37	Cholangiocyte
3.18E-23	-2.13909	0.013	0.153	1.18E-18	ICC_paracancer	ARHGAP32	Cholangiocyte
3.24E-23	-2.10559	0.016	0.159	1.20E-18	ICC_paracancer	LYN	Cholangiocyte
3.35E-23	-0.8135	0.086	0.278	1.24E-18	ICC_paracancer	MYCBP2	Cholangiocyte
3.36E-23	-1.18633	0.031	0.186	1.25E-18	ICC_paracancer	ZC3H8	Cholangiocyte
3.36E-23	-2.54476	0.009	0.145	1.25E-18	ICC_paracancer	MROH6	Cholangiocyte
3.48E-23	1.27741	0.574	0.609	1.29E-18	ICC_paracancer	ATP5A1	Cholangiocyte
3.57E-23	-2.87217	0.004	0.136	1.33E-18	ICC_paracancer	ASAP2	Cholangiocyte
3.60E-23	2.80353	0.172	0.072	1.34E-18	ICC_paracancer	AJUBA	Cholangiocyte
3.88E-23	-0.61692	0.064	0.244	1.44E-18	ICC_paracancer	OAT	Cholangiocyte
3.97E-23	-0.320941	0.071	0.26	1.47E-18	ICC_paracancer	IFI27L1	Cholangiocyte
3.99E-23	-7.05719	0	0.127	1.48E-18	ICC_paracancer	CCNO	Cholangiocyte
4.25E-23	-0.44397	0.169	0.413	1.58E-18	ICC_paracancer	GRSF1	Cholangiocyte
4.30E-23	-2.34021	0.012	0.15	1.60E-18	ICC_paracancer	DENND3	Cholangiocyte
4.57E-23	-0.802729	0.042	0.207	1.70E-18	ICC_paracancer	ZFYVE19	Cholangiocyte
4.61E-23	-6.55235	0	0.127	1.71E-18	ICC_paracancer	CCK	Cholangiocyte
4.63E-23	-0.309811	0.089	0.288	1.72E-18	ICC_paracancer	STARD3NL	Cholangiocyte
5.35E-23	-1.1946	0.032	0.188	1.99E-18	ICC_paracancer	PUSL1	Cholangiocyte
5.40E-23	-1.26999	0.028	0.18	2.01E-18	ICC_paracancer	CD68	Cholangiocyte
5.79E-23	-0.469315	0.575	0.848	2.15E-18	ICC_paracancer	EIF3K	Cholangiocyte
6.38E-23	-0.930009	0.051	0.22	2.37E-18	ICC_paracancer	FADS3	Cholangiocyte
6.52E-23	-0.763328	0.049	0.218	2.42E-18	ICC_paracancer	FKBP9	Cholangiocyte
6.56E-23	-0.348539	0.812	0.959	2.44E-18	ICC_paracancer	CFL1	Cholangiocyte
6.59E-23	-0.275488	0.144	0.378	2.45E-18	ICC_paracancer	CCAR1	Cholangiocyte
6.59E-23	-0.882596	0.074	0.258	2.45E-18	ICC_paracancer	ZBED6	Cholangiocyte
7.01E-23	-0.611034	0.083	0.275	2.60E-18	ICC_paracancer	PSME3	Cholangiocyte
7.61E-23	2.2153	0.266	0.151	2.83E-18	ICC_paracancer	METTL7A	Cholangiocyte
8.12E-23	-0.519046	0.073	0.257	3.01E-18	ICC_paracancer	PDGFA	Cholangiocyte
8.35E-23	-0.916787	0.079	0.26	3.10E-18	ICC_paracancer	ICAM1	Cholangiocyte
8.44E-23	2.54157	0.207	0.099	3.14E-18	ICC_paracancer	CCL28	Cholangiocyte
8.94E-23	-0.319931	0.377	0.703	3.32E-18	ICC_paracancer	CHMP4B	Cholangiocyte
9.27E-23	-0.456227	0.103	0.308	3.44E-18	ICC_paracancer	RNF115	Cholangiocyte
9.29E-23	-1.02745	0.031	0.184	3.45E-18	ICC_paracancer	PLEKHF1	Cholangiocyte
1.06E-22	-0.454221	0.087	0.282	3.93E-18	ICC_paracancer	MAPK6	Cholangiocyte
1.06E-22	-2.46897	0.009	0.142	3.93E-18	ICC_paracancer	ZWINT	Cholangiocyte
1.07E-22	2.16236	0.346	0.24	3.97E-18	ICC_paracancer	NR2F2	Cholangiocyte
1.08E-22	-1.2687	0.029	0.181	4.00E-18	ICC_paracancer	SCAF1	Cholangiocyte
1.08E-22	-1.68781	0.017	0.158	4.01E-18	ICC_paracancer	CCNB1	Cholangiocyte
1.08E-22	-6.23738	0	0.125	4.03E-18	ICC_paracancer	CELSR1	Cholangiocyte
1.21E-22	-0.995433	0.047	0.21	4.50E-18	ICC_paracancer	C8orf76	Cholangiocyte
1.22E-22	-2.40877	0.047	0.199	4.53E-18	ICC_paracancer	RPS4Y1	Cholangiocyte
1.25E-22	-1.15838	0.035	0.191	4.65E-18	ICC_paracancer	CSNK1G2	Cholangiocyte
1.26E-22	-0.411475	0.082	0.272	4.68E-18	ICC_paracancer	NFE2L1	Cholangiocyte
1.31E-22	-2.22352	0.019	0.16	4.87E-18	ICC_paracancer	KCTD17	Cholangiocyte
1.32E-22	-2.24601	0.022	0.165	4.89E-18	ICC_paracancer	ATAD2	Cholangiocyte
1.33E-22	-1.5082	0.032	0.184	4.92E-18	ICC_paracancer	ZNF217	Cholangiocyte
1.35E-22	-0.396571	0.731	0.93	5.03E-18	ICC_paracancer	SUB1	Cholangiocyte
1.39E-22	-0.309651	0.114	0.324	5.17E-18	ICC_paracancer	FAM129B	Cholangiocyte
1.45E-22	-0.641934	0.058	0.23	5.39E-18	ICC_paracancer	LTBP4	Cholangiocyte
1.48E-22	2.51254	0.15	0.058	5.49E-18	ICC_paracancer	ALDH1B1	Cholangiocyte
1.48E-22	-1.73615	0.017	0.158	5.51E-18	ICC_paracancer	TRIM16	Cholangiocyte
1.53E-22	-0.50753	0.14	0.366	5.68E-18	ICC_paracancer	TAF15	Cholangiocyte
1.58E-22	-1.46489	0.026	0.175	5.88E-18	ICC_paracancer	TACC2	Cholangiocyte
1.59E-22	-1.64133	0.041	0.199	5.89E-18	ICC_paracancer	TGFB1	Cholangiocyte
1.60E-22	-1.07515	0.054	0.222	5.93E-18	ICC_paracancer	GPCPD1	Cholangiocyte
1.62E-22	-0.562101	0.083	0.273	6.00E-18	ICC_paracancer	SLC2A4RG	Cholangiocyte
1.65E-22	-2.3824	0.013	0.149	6.12E-18	ICC_paracancer	HEATR2	Cholangiocyte
1.77E-22	-0.570281	0.054	0.224	6.58E-18	ICC_paracancer	RABIF	Cholangiocyte
1.78E-22	-1.68112	0.016	0.155	6.61E-18	ICC_paracancer	RP11-545E17.3	Cholangiocyte
1.84E-22	-0.287948	0.121	0.337	6.84E-18	ICC_paracancer	RAB1B	Cholangiocyte
1.87E-22	1.97095	0.346	0.243	6.94E-18	ICC_paracancer	RRAGA	Cholangiocyte
1.88E-22	-3.19129	0.013	0.147	6.99E-18	ICC_paracancer	C8G	Cholangiocyte
2.07E-22	-0.725557	0.067	0.243	7.69E-18	ICC_paracancer	RRS1	Cholangiocyte
2.11E-22	-0.506134	0.064	0.241	7.85E-18	ICC_paracancer	CMIP	Cholangiocyte
2.21E-22	-0.266788	0.144	0.369	8.20E-18	ICC_paracancer	PRSS23	Cholangiocyte
2.21E-22	-6.19967	0	0.123	8.20E-18	ICC_paracancer	PPP1R14C	Cholangiocyte
2.25E-22	-0.704528	0.077	0.26	8.38E-18	ICC_paracancer	UHMK1	Cholangiocyte
2.35E-22	-2.34108	0.01	0.143	8.72E-18	ICC_paracancer	BAIAP2L2	Cholangiocyte
2.42E-22	-1.07963	0.035	0.188	9.00E-18	ICC_paracancer	RNPEPL1	Cholangiocyte
2.43E-22	-2.01698	0.023	0.167	9.04E-18	ICC_paracancer	TIMP3	Cholangiocyte
2.49E-22	-0.463903	0.099	0.299	9.26E-18	ICC_paracancer	NOL12	Cholangiocyte
2.56E-22	-0.31907	0.125	0.341	9.52E-18	ICC_paracancer	EHD1	Cholangiocyte
2.60E-22	-1.88825	0.026	0.173	9.67E-18	ICC_paracancer	FAM214A	Cholangiocyte
2.61E-22	-0.305578	0.431	0.778	9.68E-18	ICC_paracancer	BCAP31	Cholangiocyte
2.64E-22	-4.53265	0.001	0.126	9.80E-18	ICC_paracancer	ST6GALNAC1	Cholangiocyte
2.67E-22	-2.51259	0.012	0.145	9.91E-18	ICC_paracancer	CCDC88A	Cholangiocyte
2.69E-22	2.40051	0.195	0.09	9.98E-18	ICC_paracancer	GGT1	Cholangiocyte
2.93E-22	-6.39667	0	0.123	1.09E-17	ICC_paracancer	PLA2G10	Cholangiocyte
2.99E-22	-0.274926	0.127	0.346	1.11E-17	ICC_paracancer	ADSS	Cholangiocyte
2.99E-22	-0.557704	0.076	0.259	1.11E-17	ICC_paracancer	NUP62	Cholangiocyte
3.14E-22	-0.408972	0.111	0.319	1.16E-17	ICC_paracancer	PSMD1	Cholangiocyte
3.23E-22	-1.13806	0.045	0.205	1.20E-17	ICC_paracancer	CAB39	Cholangiocyte
3.43E-22	-1.90411	0.012	0.145	1.27E-17	ICC_paracancer	CDCA7	Cholangiocyte
3.45E-22	-0.730077	0.076	0.258	1.28E-17	ICC_paracancer	SIPA1	Cholangiocyte
3.66E-22	-1.01923	0.035	0.188	1.36E-17	ICC_paracancer	SULT2B1	Cholangiocyte
3.80E-22	-0.298736	0.185	0.436	1.41E-17	ICC_paracancer	CDK4	Cholangiocyte
3.92E-22	-0.514948	0.109	0.313	1.46E-17	ICC_paracancer	CD2AP	Cholangiocyte
4.22E-22	-0.651161	0.074	0.256	1.57E-17	ICC_paracancer	RNASEH1	Cholangiocyte
4.27E-22	-0.484999	0.083	0.268	1.59E-17	ICC_paracancer	IRF7	Cholangiocyte
4.39E-22	-0.658937	0.108	0.281	1.63E-17	ICC_paracancer	SPINK1	Cholangiocyte
4.41E-22	-0.543236	0.114	0.318	1.64E-17	ICC_paracancer	SUN2	Cholangiocyte
4.68E-22	-3.73588	0.001	0.124	1.74E-17	ICC_paracancer	UNC5B	Cholangiocyte
4.82E-22	-7.71922	0	0.121	1.79E-17	ICC_paracancer	KRT14	Cholangiocyte
4.89E-22	-0.728352	0.063	0.235	1.82E-17	ICC_paracancer	SLMAP	Cholangiocyte
4.99E-22	-0.36926	0.231	0.496	1.86E-17	ICC_paracancer	IFI16	Cholangiocyte
5.03E-22	-0.309541	0.413	0.757	1.87E-17	ICC_paracancer	RAB11A	Cholangiocyte
5.17E-22	-0.384305	0.131	0.346	1.92E-17	ICC_paracancer	SCAMP4	Cholangiocyte
5.35E-22	3.01375	0.109	0.034	1.99E-17	ICC_paracancer	PNRC2.1	Cholangiocyte
5.36E-22	-0.290416	0.402	0.733	1.99E-17	ICC_paracancer	SRSF9	Cholangiocyte
5.50E-22	-1.18876	0.033	0.184	2.04E-17	ICC_paracancer	CDK5RAP2	Cholangiocyte
5.55E-22	-0.881983	0.033	0.185	2.06E-17	ICC_paracancer	POLR3H	Cholangiocyte
5.70E-22	-1.29523	0.041	0.196	2.12E-17	ICC_paracancer	APOL1	Cholangiocyte
5.71E-22	-0.270754	0.131	0.35	2.12E-17	ICC_paracancer	CTBP2	Cholangiocyte
5.89E-22	-0.743956	0.061	0.231	2.19E-17	ICC_paracancer	KLHL5	Cholangiocyte
6.39E-22	-6.44502	0	0.121	2.38E-17	ICC_paracancer	STC2	Cholangiocyte
6.72E-22	-0.491008	0.14	0.356	2.49E-17	ICC_paracancer	SMC4	Cholangiocyte
7.12E-22	0.318318	0.994	0.974	2.65E-17	ICC_paracancer	RPS29	Cholangiocyte
7.23E-22	-0.626246	0.082	0.267	2.69E-17	ICC_paracancer	RAB22A	Cholangiocyte
7.42E-22	-1.60901	0.015	0.149	2.76E-17	ICC_paracancer	CENPM	Cholangiocyte
7.45E-22	-0.911796	0.036	0.189	2.77E-17	ICC_paracancer	RNF24	Cholangiocyte
7.91E-22	-6.08505	0	0.12	2.94E-17	ICC_paracancer	AFAP1-AS1	Cholangiocyte
8.05E-22	-1.56145	0.023	0.165	2.99E-17	ICC_paracancer	SBNO2	Cholangiocyte
8.58E-22	-0.276282	0.087	0.278	3.19E-17	ICC_paracancer	GSS	Cholangiocyte
8.77E-22	-1.29824	0.038	0.191	3.26E-17	ICC_paracancer	NPEPL1	Cholangiocyte
8.79E-22	-0.40767	0.475	0.775	3.26E-17	ICC_paracancer	FKBP1A	Cholangiocyte
9.49E-22	-2.62904	0.007	0.134	3.52E-17	ICC_paracancer	DNAJA4	Cholangiocyte
9.77E-22	-6.19025	0	0.12	3.63E-17	ICC_paracancer	PAX9	Cholangiocyte
1.03E-21	-1.45291	0.028	0.172	3.84E-17	ICC_paracancer	FAM110A	Cholangiocyte
1.13E-21	-2.35964	0.016	0.15	4.21E-17	ICC_paracancer	NOP14	Cholangiocyte
1.17E-21	1.39629	0.528	0.534	4.35E-17	ICC_paracancer	EIF1B	Cholangiocyte
1.20E-21	-0.686415	0.066	0.238	4.46E-17	ICC_paracancer	AKT2	Cholangiocyte
1.23E-21	1.63051	0.303	0.18	4.58E-17	ICC_paracancer	ABCB1	Cholangiocyte
1.32E-21	-0.321016	0.719	0.903	4.91E-17	ICC_paracancer	UQCR11.1	Cholangiocyte
1.34E-21	-1.84	0.012	0.142	4.99E-17	ICC_paracancer	SUSD3	Cholangiocyte
1.37E-21	-0.380283	0.143	0.362	5.08E-17	ICC_paracancer	SCAMP3	Cholangiocyte
1.42E-21	1.96007	0.192	0.086	5.28E-17	ICC_paracancer	TTYH1	Cholangiocyte
1.43E-21	-0.787901	0.066	0.237	5.30E-17	ICC_paracancer	CD320	Cholangiocyte
1.47E-21	-0.396905	0.461	0.782	5.47E-17	ICC_paracancer	YWHAQ	Cholangiocyte
1.55E-21	-0.492368	0.202	0.438	5.76E-17	ICC_paracancer	HES4	Cholangiocyte
1.57E-21	-2.37664	0.012	0.141	5.85E-17	ICC_paracancer	DHFR	Cholangiocyte
1.60E-21	-0.558943	0.048	0.209	5.94E-17	ICC_paracancer	RNF207	Cholangiocyte
1.63E-21	-1.06825	0.035	0.184	6.06E-17	ICC_paracancer	CDC34	Cholangiocyte
1.64E-21	-1.32228	0.029	0.174	6.11E-17	ICC_paracancer	WRNIP1	Cholangiocyte
1.71E-21	-0.352885	0.096	0.292	6.36E-17	ICC_paracancer	STAMBP	Cholangiocyte
1.84E-21	1.21976	0.543	0.543	6.84E-17	ICC_paracancer	PNISR	Cholangiocyte
1.85E-21	-0.651308	0.047	0.205	6.86E-17	ICC_paracancer	YKT6	Cholangiocyte
1.88E-21	-0.304386	0.323	0.636	6.98E-17	ICC_paracancer	CCT4	Cholangiocyte
1.99E-21	-1.45165	0.039	0.19	7.38E-17	ICC_paracancer	ATF7IP	Cholangiocyte
1.99E-21	-0.485581	0.087	0.275	7.41E-17	ICC_paracancer	AIMP2	Cholangiocyte
2.04E-21	-0.627918	0.063	0.232	7.59E-17	ICC_paracancer	PDP1	Cholangiocyte
2.05E-21	-4.26153	0.001	0.121	7.63E-17	ICC_paracancer	SLC22A18AS	Cholangiocyte
2.06E-21	-0.68566	0.041	0.194	7.66E-17	ICC_paracancer	C4orf32	Cholangiocyte
2.07E-21	-0.421979	0.09	0.276	7.69E-17	ICC_paracancer	SMARCC1	Cholangiocyte
2.10E-21	-0.3873	0.116	0.322	7.79E-17	ICC_paracancer	DRAM2	Cholangiocyte
2.17E-21	-0.605401	0.07	0.243	8.06E-17	ICC_paracancer	KDM2A	Cholangiocyte
2.26E-21	-2.15253	0.022	0.159	8.41E-17	ICC_paracancer	FHL3	Cholangiocyte
2.34E-21	-0.903896	0.049	0.209	8.68E-17	ICC_paracancer	ZNF581	Cholangiocyte
2.39E-21	-4.91175	0.003	0.123	8.88E-17	ICC_paracancer	HCAR3	Cholangiocyte
2.48E-21	-0.501997	0.087	0.274	9.20E-17	ICC_paracancer	SNX7	Cholangiocyte
2.56E-21	-1.57476	0.016	0.149	9.51E-17	ICC_paracancer	RCOR1	Cholangiocyte
2.57E-21	-0.253363	0.099	0.293	9.56E-17	ICC_paracancer	PDXK	Cholangiocyte
2.60E-21	-0.466557	0.367	0.66	9.67E-17	ICC_paracancer	LRRFIP1	Cholangiocyte
2.70E-21	-0.559676	0.064	0.234	1.00E-16	ICC_paracancer	RALGDS	Cholangiocyte
2.73E-21	-1.35316	0.023	0.162	1.01E-16	ICC_paracancer	FERMT1	Cholangiocyte
2.75E-21	-0.566286	0.07	0.244	1.02E-16	ICC_paracancer	MRRF	Cholangiocyte
2.79E-21	-1.40606	0.033	0.18	1.04E-16	ICC_paracancer	PKN1	Cholangiocyte
2.81E-21	-6.3669	0	0.117	1.04E-16	ICC_paracancer	ANKRD22	Cholangiocyte
2.98E-21	-1.02184	0.035	0.183	1.11E-16	ICC_paracancer	TYSND1	Cholangiocyte
3.00E-21	-0.356396	0.111	0.311	1.12E-16	ICC_paracancer	UBXN6	Cholangiocyte
3.01E-21	-1.33514	0.02	0.157	1.12E-16	ICC_paracancer	TMEM45B	Cholangiocyte
3.02E-21	-1.61715	0.025	0.164	1.12E-16	ICC_paracancer	NFKBID	Cholangiocyte
3.16E-21	-0.58899	0.077	0.254	1.18E-16	ICC_paracancer	CUX1	Cholangiocyte
3.42E-21	-0.533778	0.229	0.469	1.27E-16	ICC_paracancer	MRPS28	Cholangiocyte
3.47E-21	-6.03539	0	0.117	1.29E-16	ICC_paracancer	CKMT1B	Cholangiocyte
3.72E-21	-6.20328	0	0.117	1.38E-16	ICC_paracancer	IL20RB	Cholangiocyte
3.88E-21	-0.60347	0.068	0.241	1.44E-16	ICC_paracancer	SERTAD2	Cholangiocyte
4.38E-21	-0.313172	0.121	0.328	1.63E-16	ICC_paracancer	TIAL1	Cholangiocyte
4.44E-21	-1.60519	0.025	0.164	1.65E-16	ICC_paracancer	RAI14	Cholangiocyte
4.52E-21	-0.920871	0.035	0.183	1.68E-16	ICC_paracancer	DHX32	Cholangiocyte
4.58E-21	-0.509671	0.087	0.273	1.70E-16	ICC_paracancer	CACUL1	Cholangiocyte
4.62E-21	-0.57993	0.119	0.318	1.72E-16	ICC_paracancer	HSPH1	Cholangiocyte
4.66E-21	-0.30737	0.124	0.333	1.73E-16	ICC_paracancer	TPD52L2	Cholangiocyte
4.99E-21	-0.295052	0.082	0.263	1.85E-16	ICC_paracancer	SAE1	Cholangiocyte
5.04E-21	-0.53093	0.099	0.289	1.87E-16	ICC_paracancer	PHACTR4	Cholangiocyte
5.04E-21	-1.62329	0.023	0.16	1.87E-16	ICC_paracancer	VEGFB	Cholangiocyte
5.16E-21	-0.802598	0.055	0.217	1.92E-16	ICC_paracancer	NCOR2	Cholangiocyte
5.34E-21	-1.1711	0.026	0.166	1.98E-16	ICC_paracancer	IKBIP	Cholangiocyte
5.52E-21	-1.06425	0.054	0.213	2.05E-16	ICC_paracancer	PML	Cholangiocyte
5.66E-21	-0.883946	0.103	0.286	2.10E-16	ICC_paracancer	LACTB2	Cholangiocyte
5.76E-21	-1.16876	0.039	0.189	2.14E-16	ICC_paracancer	SLC39A10	Cholangiocyte
5.91E-21	-1.14304	0.035	0.18	2.19E-16	ICC_paracancer	VARS	Cholangiocyte
5.91E-21	-1.14177	0.049	0.205	2.19E-16	ICC_paracancer	TSPAN17	Cholangiocyte
5.95E-21	-0.341606	0.1	0.294	2.21E-16	ICC_paracancer	TMEM70	Cholangiocyte
6.15E-21	-0.577943	0.035	0.183	2.28E-16	ICC_paracancer	PRSS21	Cholangiocyte
6.35E-21	1.02463	0.233	0.114	2.36E-16	ICC_paracancer	CCL5	Cholangiocyte
6.43E-21	-1.28039	0.099	0.283	2.39E-16	ICC_paracancer	KLF2	Cholangiocyte
6.44E-21	-1.05298	0.042	0.194	2.39E-16	ICC_paracancer	PSMD10	Cholangiocyte
6.53E-21	-6.17788	0	0.115	2.42E-16	ICC_paracancer	EPN3	Cholangiocyte
6.75E-21	-0.269317	0.122	0.33	2.51E-16	ICC_paracancer	UBQLN1	Cholangiocyte
7.43E-21	-1.87537	0.016	0.146	2.76E-16	ICC_paracancer	C2orf82	Cholangiocyte
7.53E-21	-0.382962	0.306	0.58	2.80E-16	ICC_paracancer	ARL4A	Cholangiocyte
7.92E-21	-0.683946	0.052	0.212	2.94E-16	ICC_paracancer	AP2A1	Cholangiocyte
8.10E-21	-0.992455	0.042	0.193	3.01E-16	ICC_paracancer	LINC00665	Cholangiocyte
8.30E-21	0.568589	0.787	0.866	3.08E-16	ICC_paracancer	CD59	Cholangiocyte
8.36E-21	-0.258248	0.102	0.296	3.10E-16	ICC_paracancer	FAM207A	Cholangiocyte
8.39E-21	-0.52463	0.055	0.217	3.12E-16	ICC_paracancer	USP53	Cholangiocyte
8.61E-21	-1.70891	0.012	0.138	3.20E-16	ICC_paracancer	MAD2L1	Cholangiocyte
9.10E-21	-1.92114	0.016	0.146	3.38E-16	ICC_paracancer	ZP3	Cholangiocyte
9.22E-21	3.13367	0.105	0.033	3.43E-16	ICC_paracancer	MOB3B	Cholangiocyte
9.47E-21	-1.14965	0.045	0.196	3.52E-16	ICC_paracancer	AP3B1	Cholangiocyte
9.89E-21	-1.60859	0.016	0.146	3.67E-16	ICC_paracancer	DLG5	Cholangiocyte
9.93E-21	-6.19381	0	0.114	3.69E-16	ICC_paracancer	TLCD1	Cholangiocyte
9.97E-21	-0.311183	0.332	0.631	3.70E-16	ICC_paracancer	BZW1	Cholangiocyte
1.02E-20	-0.373625	0.086	0.27	3.79E-16	ICC_paracancer	SPPL2A	Cholangiocyte
1.13E-20	2.78299	0.153	0.063	4.20E-16	ICC_paracancer	SMIM6	Cholangiocyte
1.15E-20	-1.50422	0.032	0.172	4.29E-16	ICC_paracancer	NRARP	Cholangiocyte
1.16E-20	1.01415	0.582	0.58	4.29E-16	ICC_paracancer	DNAJA1	Cholangiocyte
1.16E-20	-0.382106	0.808	0.957	4.31E-16	ICC_paracancer	RPSA	Cholangiocyte
1.16E-20	-0.638971	0.549	0.837	4.32E-16	ICC_paracancer	H2AFZ	Cholangiocyte
1.17E-20	-0.431396	0.063	0.227	4.36E-16	ICC_paracancer	ARHGAP21	Cholangiocyte
1.20E-20	-0.317609	0.146	0.36	4.47E-16	ICC_paracancer	GLRX	Cholangiocyte
1.21E-20	-0.599315	0.116	0.311	4.51E-16	ICC_paracancer	SDCCAG8	Cholangiocyte
1.23E-20	-1.62473	0.022	0.156	4.58E-16	ICC_paracancer	ELK3	Cholangiocyte
1.26E-20	0.475228	0.98	0.991	4.69E-16	ICC_paracancer	MT-ND3	Cholangiocyte
1.30E-20	-0.594934	0.054	0.213	4.83E-16	ICC_paracancer	CARS2	Cholangiocyte
1.40E-20	-0.806847	0.128	0.322	5.20E-16	ICC_paracancer	ID3	Cholangiocyte
1.41E-20	-0.314103	0.124	0.329	5.22E-16	ICC_paracancer	COPS2	Cholangiocyte
1.44E-20	-0.408211	0.112	0.309	5.35E-16	ICC_paracancer	B4GALT5	Cholangiocyte
1.48E-20	-0.454043	0.127	0.329	5.49E-16	ICC_paracancer	C6orf62	Cholangiocyte
1.56E-20	-0.699569	0.06	0.222	5.78E-16	ICC_paracancer	MAST4	Cholangiocyte
1.60E-20	-0.370299	0.1	0.289	5.96E-16	ICC_paracancer	ETNK1	Cholangiocyte
1.63E-20	-0.806115	0.041	0.19	6.05E-16	ICC_paracancer	CDCP1	Cholangiocyte
1.63E-20	2.48433	0.112	0.037	6.07E-16	ICC_paracancer	HOGA1	Cholangiocyte
1.64E-20	-0.695497	0.236	0.465	6.10E-16	ICC_paracancer	AQP3	Cholangiocyte
1.72E-20	-0.432479	0.09	0.271	6.40E-16	ICC_paracancer	R3HDM4	Cholangiocyte
1.72E-20	-0.255469	0.082	0.259	6.40E-16	ICC_paracancer	CHPF	Cholangiocyte
1.75E-20	-1.3633	0.036	0.181	6.49E-16	ICC_paracancer	TAF2	Cholangiocyte
1.86E-20	-2.39103	0.01	0.133	6.93E-16	ICC_paracancer	ARHGAP23	Cholangiocyte
1.96E-20	-0.426456	0.064	0.231	7.27E-16	ICC_paracancer	TYW3	Cholangiocyte
2.12E-20	-1.01804	0.042	0.191	7.86E-16	ICC_paracancer	SUPT6H	Cholangiocyte
2.17E-20	-0.625321	0.095	0.274	8.06E-16	ICC_paracancer	ADAM10	Cholangiocyte
2.28E-20	-0.252763	0.151	0.371	8.46E-16	ICC_paracancer	UBA2	Cholangiocyte
2.32E-20	-1.27904	0.023	0.157	8.63E-16	ICC_paracancer	CDC27	Cholangiocyte
2.33E-20	-0.291246	0.606	0.892	8.67E-16	ICC_paracancer	SSR4	Cholangiocyte
2.46E-20	1.43258	0.399	0.285	9.13E-16	ICC_paracancer	HLA-DRB1	Cholangiocyte
2.46E-20	-6.47019	0	0.112	9.15E-16	ICC_paracancer	GAL	Cholangiocyte
2.60E-20	-0.35753	0.119	0.32	9.67E-16	ICC_paracancer	LARS	Cholangiocyte
2.78E-20	0.679071	0.735	0.844	1.03E-15	ICC_paracancer	DBI	Cholangiocyte
2.95E-20	0.754407	0.585	0.509	1.09E-15	ICC_paracancer	CDC42EP1	Cholangiocyte
2.96E-20	0.3842	0.93	0.949	1.10E-15	ICC_paracancer	SRP14	Cholangiocyte
2.99E-20	-2.16673	0.012	0.134	1.11E-15	ICC_paracancer	FKBP10	Cholangiocyte
3.04E-20	-0.37279	0.084	0.263	1.13E-15	ICC_paracancer	RRAGC	Cholangiocyte
3.10E-20	-0.761531	0.135	0.33	1.15E-15	ICC_paracancer	CHMP4C	Cholangiocyte
3.23E-20	-1.72623	0.01	0.132	1.20E-15	ICC_paracancer	CENPU	Cholangiocyte
3.26E-20	-0.250303	0.137	0.351	1.21E-15	ICC_paracancer	TMEM106C	Cholangiocyte
3.28E-20	-0.739203	0.06	0.22	1.22E-15	ICC_paracancer	CS	Cholangiocyte
3.30E-20	-0.277632	0.656	0.911	1.23E-15	ICC_paracancer	TBCA	Cholangiocyte
3.35E-20	1.04622	0.116	0.038	1.24E-15	ICC_paracancer	GZMK	Cholangiocyte
3.54E-20	-0.446129	0.189	0.423	1.31E-15	ICC_paracancer	YPEL3	Cholangiocyte
3.61E-20	-1.07819	0.035	0.177	1.34E-15	ICC_paracancer	UBE2Q1	Cholangiocyte
3.70E-20	-0.286163	0.902	0.956	1.38E-15	ICC_paracancer	BTF3	Cholangiocyte
3.72E-20	-0.402508	0.074	0.245	1.38E-15	ICC_paracancer	NF1	Cholangiocyte
3.77E-20	-0.266391	0.115	0.311	1.40E-15	ICC_paracancer	MAP7D1	Cholangiocyte
3.79E-20	2.07955	0.285	0.176	1.41E-15	ICC_paracancer	MAGI1	Cholangiocyte
3.82E-20	-1.84788	0.02	0.15	1.42E-15	ICC_paracancer	LINC00342	Cholangiocyte
3.84E-20	-3.94357	0.004	0.12	1.43E-15	ICC_paracancer	PLXNA1	Cholangiocyte
4.10E-20	-0.593546	0.105	0.291	1.52E-15	ICC_paracancer	PARP14	Cholangiocyte
4.49E-20	2.45519	0.247	0.144	1.67E-15	ICC_paracancer	KIFC3	Cholangiocyte
4.53E-20	-0.707802	0.049	0.203	1.68E-15	ICC_paracancer	LYST	Cholangiocyte
4.57E-20	-0.2661	0.119	0.32	1.70E-15	ICC_paracancer	HPRT1	Cholangiocyte
4.61E-20	-6.00252	0	0.111	1.71E-15	ICC_paracancer	NETO2	Cholangiocyte
4.68E-20	1.2071	0.603	0.667	1.74E-15	ICC_paracancer	WBP5	Cholangiocyte
4.84E-20	1.17764	0.546	0.501	1.80E-15	ICC_paracancer	MARCKSL1	Cholangiocyte
4.91E-20	-1.01198	0.045	0.193	1.82E-15	ICC_paracancer	RNF44	Cholangiocyte
5.22E-20	-0.25332	0.111	0.304	1.94E-15	ICC_paracancer	SIL1	Cholangiocyte
5.41E-20	-1.51165	0.022	0.153	2.01E-15	ICC_paracancer	BCL9L	Cholangiocyte
6.40E-20	-1.25812	0.025	0.157	2.38E-15	ICC_paracancer	ALG1	Cholangiocyte
6.52E-20	-7.14758	0	0.11	2.42E-15	ICC_paracancer	GSTT1	Cholangiocyte
6.66E-20	-0.599426	0.061	0.22	2.48E-15	ICC_paracancer	BCL3	Cholangiocyte
6.95E-20	-1.06792	0.039	0.183	2.58E-15	ICC_paracancer	CTD-2015H6.3	Cholangiocyte
7.12E-20	-0.256321	0.255	0.511	2.64E-15	ICC_paracancer	GCSH	Cholangiocyte
7.39E-20	-3.25795	0.004	0.118	2.74E-15	ICC_paracancer	CYP4F3	Cholangiocyte
7.83E-20	-0.817017	0.064	0.224	2.91E-15	ICC_paracancer	FLOT2	Cholangiocyte
7.85E-20	-2.22511	0.009	0.127	2.92E-15	ICC_paracancer	FAR1	Cholangiocyte
8.00E-20	-0.747232	0.02	0.149	2.97E-15	ICC_paracancer	ECE2	Cholangiocyte
8.04E-20	-0.300609	0.163	0.384	2.99E-15	ICC_paracancer	NUDT4	Cholangiocyte
8.14E-20	-1.78727	0.015	0.138	3.02E-15	ICC_paracancer	SEMA3C	Cholangiocyte
8.52E-20	-0.310699	0.1	0.287	3.16E-15	ICC_paracancer	SPATA20	Cholangiocyte
8.61E-20	-6.29582	0	0.109	3.20E-15	ICC_paracancer	SCEL	Cholangiocyte
8.88E-20	-2.07553	0.016	0.14	3.30E-15	ICC_paracancer	SLC8B1	Cholangiocyte
8.98E-20	-0.747849	0.493	0.699	3.33E-15	ICC_paracancer	NPC2	Cholangiocyte
9.32E-20	-1.26963	0.025	0.156	3.46E-15	ICC_paracancer	FAM189B	Cholangiocyte
9.52E-20	-0.749299	0.061	0.218	3.54E-15	ICC_paracancer	ZBTB10	Cholangiocyte
[truncated: 14,329 more rows]
