# Supplementary material for: A Dual-Gene Signature of PMAIP1 and GADD45A for Early Detection of Intrahepatic Cholangiocarcinoma in the Context of Primary Sclerosing Cholangitis
Source: Int J Mol Sci. 2026 May 27;27(11):4826. doi: 10.3390/ijms27114826 (PMC13256877; doi:10.3390/ijms27114826)
Supplement: Supplementary file 1 [file ijms-27-04826-s001.zip › Table.S11.xlsx]

## Sheet: Table.S11
Table.S11 Detailed Information of Cluster-Specific Signature Genes Identified by BEAM Analysis.
	gene_id	Cluster
1	PRDX1	1
2	S100A10	1
3	S100A11	1
4	S100A9	1
5	S100A6	1
6	S100A2	1
7	GPX1	1
8	S100P	1
9	GNB2L1	1
10	RPS10	1
11	TIMP1	1
12	ASPH	1
13	FABP5	1
14	LY6E	1
15	RPL8	1
16	ANXA1	1
17	TXN	1
18	AKR1C2	1
19	SNCG	1
20	ADIRF	1
21	IFITM3	1
22	RPL27A	1
23	FTH1	1
24	PRDX5	1
25	NEAT1	1
26	ATP5L	1
27	CD9	1
28	GAPDH	1
29	GPRC5A	1
30	EMP1	1
31	ALDOA	1
32	MT2A	1
33	MT1E	1
34	NQO1	1
35	ATP5E	1
36	FXYD3	1
37	C19orf33	1
38	RPS16	1
39	RPL13A	1
40	RPS11	1
41	SFN	1
42	TSPAN1	1
43	AGR3	1
44	AKR1B10	1
45	SYT8	1
46	ALDH3A1	1
47	KRT16	1
48	PSCA	1
49	LY6D	1
50	MIR205HG	1
51	KRT6A	1
52	EREG	1
53	HMGA1	1
54	TSPO	1
55	RPL23	1
56	FAM83A	1
57	ENO1	1
58	UQCRH	1
59	RPS2	1
60	GPX3	1
61	C20orf24	1
62	RPL37A	1
63	LINC00152	1
64	HBEGF	1
65	OCIAD2	1
66	FTL	1
67	CTSD	1
68	OAZ1	1
69	PKM	1
70	SAT1	1
71	TALDO1	1
72	HN1	1
73	RPL35	1
74	MUC1	1
75	LAMB3	1
76	TMSB10	1
77	GPX4	1
78	TMC5	1
79	BLVRB	1
80	MIR4435-1HG	1
81	RHOD	1
82	LDHA	1
83	IGFBP7	1
84	CSTA	1
85	KLF4	1
86	NPC2	1
87	RPS14	1
88	ARPC1B	1
89	TKT	1
90	TGM2	1
91	LYNX1	1
92	CEACAM6	1
93	SERF2	1
94	PLAT	1
95	NPM1	1
96	FHL2	1
97	PLAUR	1
98	GADD45A	1
99	RPL27	1
100	RPS18	1
101	HIST1H2BK	1
102	RPS9	1
103	YBX1	1
104	SLC25A5	1
105	CES1	1
106	UGDH	1
107	CLTB	1
108	NMB	1
109	G6PD	1
110	BTF3	1
111	MALL	1
112	KRT5	1
113	IGFBP6	1
114	CHCHD10	1
115	DHRS9	1
116	ANKRD36C	1
117	MUC4	1
118	RPL35A	1
119	CSTB	1
120	IGFBP3	1
121	SERPINB5	1
122	MIF	1
123	SDCBP2	1
124	ITGA3	1
125	RPL9	1
126	FSCN1	1
127	SRCAP	1
128	CST6	1
129	DAAM1	1
130	CMBL	1
131	MT1X	1
132	TMPRSS4	1
133	KDELR2	1
134	CCNL1	1
135	TPM4	1
136	RPS5	1
137	KLK11	1
138	ADM	1
139	TMEM147	1
140	APLP2	1
141	YBX3	1
142	PGD	1
143	PTMA	1
144	KLK6	1
145	KRT13	1
146	FOSL1	1
147	TSTA3	1
148	TOMM7	1
149	COX5B	1
150	RAN	1
151	KLK10	1
152	HIST2H2AA3	1
153	PTTG1	1
154	TRIM29	1
155	PKP3	1
156	NOP10	1
157	PLAU	1
158	TPD52L1	1
159	MZT2A	1
160	PPL	1
161	RPL10A	1
162	SQSTM1	1
163	PSMB2	1
164	APRT	1
165	LAMC2	1
166	ZBTB43	1
167	MZT2B	1
168	PDCD5	1
169	CDA	1
170	RPA3	1
171	TPI1	1
172	COX5A	1
173	SLC16A3	1
174	SQLE	1
175	MRPS12	1
176	RBX1	1
177	PSMA7	1
178	HSPE1	1
179	VDAC2	1
180	LMTK3	1
181	PLP2	1
182	PTGES	1
183	ITGB4	1
184	RPL26L1	1
185	PLK3	1
186	RAC1	1
187	C9orf89	1
188	AQP3	1
189	C16orf74	1
190	CALML5	1
191	PFN2	1
192	LSM7	1
193	AURKAIP1	1
194	F3	1
195	AP2S1	1
196	SLC25A3	1
197	CP	1
198	MSLN	1
199	SAA1	1
200	EIF6	1
201	SERPINB1	1
202	ISG15	1
203	CHCHD2	1
204	S100A4	1
205	LY6K	1
206	NHP2	1
207	SERPINB3	1
208	AVPI1	1
209	SLC2A1	1
210	PSMD8	1
211	SGMS2	1
212	ST3GAL4	1
213	NDRG1	1
214	SCNN1A	1
215	MYC	1
216	SLC25A6	1
217	B3GNT5	1
218	TNFAIP2	1
219	GPR87	1
220	PHLDA3	1
221	C9orf169	1
222	KRT15	1
223	UFD1L	1
224	SRD5A3	1
225	RPLP2	1
226	HSP90AB1	1
227	RPL4	1
228	CST3	1
229	PRKCDBP	1
230	MRPS15	1
231	RPL23A	1
232	MBOAT2	1
233	COX8A	1
234	PRSS23	1
235	TXNRD1	1
236	ARL4A	1
237	NAA10	1
238	MYEOV	1
239	SEC61G	1
240	GJB3	1
241	ZNF593	1
242	SLMO2	1
243	GPR110	1
244	PITX1	1
245	SLC7A11	1
246	RPLP0	1
247	ARL5B	1
248	C15orf48	1
249	AP2M1	1
250	GUK1	1
251	SQRDL	1
252	POLD4	1
253	NMU	1
254	PPIA	1
255	MTDH	1
256	C19orf24	1
257	RAP2B	1
258	GCNT3	1
259	MMP28	1
260	COL17A1	1
261	KIAA0101	1
262	RPL22	1
263	PDLIM7	1
264	MRPL41	1
265	NBL1	1
266	GGCT	1
267	KCNN4	1
268	CIB1	1
269	HRASLS2	1
270	KRT14	1
271	SERPINE1	1
272	FKBP1A	1
273	G0S2	1
274	RARRES1	1
275	PLEK2	1
276	H2AFZ	1
277	OVOL1	1
278	KYNU	1
279	TMED3	1
280	TMEM40	1
281	SNRPB	1
282	TPM2	1
283	DENND2C	1
284	GALE	1
285	KLK8	1
286	NAMPT	1
287	UBE2C	1
288	PVRL4	1
289	TUBA1C	1
290	GLUL	1
291	RP11-65J3.1	1
292	AK1	1
293	RRAS	1
294	TRAF4	1
295	HTATIP2	1
296	LAMA3	1
297	CYP24A1	1
298	PROM2	1
299	PRELID1	1
300	CXCL17	1
301	CDH3	1
302	RPS27A	1
303	CKS2	1
304	COX7A2	1
305	CAPN2	1
306	SUN1	1
307	PHLDA1	1
308	GTF3C5	1
309	MSRB1	1
310	PSMA1	1
311	ITGB6	1
312	GNA15	1
313	TYMP	1
314	PARK7	1
315	TUBA1B	1
316	GPR56	1
317	RPS23	1
318	FBLN1	1
319	OBFC1	1
320	NDUFS8	1
321	PMAIP1	1
322	CCDC80	1
323	ADAM15	1
324	MARCKS	1
325	CST4	1
326	KCNK1	1
327	RAB34	1
328	KRT17	1
329	PPP1R14B	1
330	CYCS	1
331	GSN	1
332	RPL13	1
333	LIMA1	1
334	ACTN4	1
335	NME4	1
336	PDLIM4	1
337	NRP2	1
338	CAPG	1
339	SDR16C5	1
340	RHEB	1
341	PCDH7	1
342	FIS1	1
343	PIM3	1
344	MYOF	1
345	SH3BGRL3	1
346	NR0B1	1
347	ZFAND2A	1
348	ST14	1
349	SSR3	1
350	TMEM165	1
351	A4GALT	1
352	BIK	1
353	PRSS21	1
354	CDC42EP2	1
355	TNS4	1
356	FGFBP1	1
357	BZW2	1
358	LAMTOR2	1
359	PCDH1	1
360	NET1	1
361	RP1-313I6.12	1
362	RPL18	1
363	YWHAZ	1
364	RPS15	1
365	HSP90B1	1
366	RPS3A	1
367	RP11-338I21.1	1
368	MUC16	1
369	C9orf142	1
370	SERPINH1	1
371	EGLN3	1
372	THEM6	1
373	HIGD2A	1
374	HOXB7	1
375	CAPN8	1
376	HCAR3	1
377	TIMM10	1
378	CRNDE	1
379	DHRS3	1
380	PIR	1
381	EDN2	1
382	ATP6V0B	1
383	ITPKC	1
384	AREG	1
385	C3orf52	1
386	VSTM2L	1
387	FERMT1	1
388	HOXA10	1
389	MRPS34	1
390	AC093673.5	1
391	COX4I1	1
392	MRPL36	1
393	C10orf54	1
394	FBXO32	1
395	ZNF165	1
396	CHCHD5	1
397	BLCAP	1
398	SOX15	1
399	RPS19	1
400	PLBD1	1
401	UNC5B-AS1	1
402	TAGLN2	1
403	NUDT8	1
404	OSR2	1
405	NANS	1
406	ABHD17C	1
407	TIPARP	1
408	COMTD1	1
409	LYPD2	1
410	PLEC	1
411	TSKU	1
412	ITGA2	1
413	MRPL11	1
414	SEMA4B	1
415	AKT1S1	1
416	VCL	1
417	THBD	1
418	CYP4F11	1
419	NDUFA8	1
420	OST4	1
421	BAD	1
422	EIF3K	1
423	TMEM92	1
424	NUTF2	1
425	NOP16	1
426	SERPINB4	1
427	RPL7A	1
428	EIF3I	1
429	WBSCR27	1
430	SEC61B	1
431	C9orf84	1
432	RPL28	1
433	CSNK1A1	1
434	JOSD2	1
435	NQO2	1
436	STC2	1
437	EIF4EBP1	1
438	PGAM1	1
439	C4orf32	1
440	CCK	1
441	ALG1L	1
442	CBR3	1
443	FYB	1
444	GAL	1
445	NEK6	1
446	LRRC8A	1
447	EMG1	1
448	CDCP1	1
449	COA6	1
450	SLC25A39	1
451	SIK1	1
452	RP1-27K12.2	1
453	CDKN1A	1
454	RPS19BP1	1
455	ATP6V1F	1
456	RNF7	1
457	PLCD3	1
458	POLE4	1
459	ZDHHC12	1
460	TMEM134	1
461	CCNB1	1
462	GJB5	1
463	RP11-138A9.1	1
464	UBE2S	1
465	LEPREL1	1
466	CTNNBIP1	1
467	MAFK	1
468	MDFI	1
469	ANGPTL4	1
470	ZP3	1
471	CST1	1
472	UBE2L3	1
473	EFNB2	1
474	BLOC1S1	1
475	MRPL47	1
476	CCNO	1
477	ST6GALNAC1	1
478	HRAS	1
479	PLIN3	1
480	RP11-350J20.12	1
481	BAG3	1
482	UCHL3	1
483	AP3S1	1
484	RGS12	1
485	TRAPPC3	1
486	FOXC1	1
487	SCEL	1
488	IL20RB	1
489	CD82	1
490	RPL39L	1
491	FBXO2	1
492	ANAPC11	1
493	AHNAK2	1
494	UBE2F	1
495	LGALS7B	1
496	SMUG1	1
497	DRAP1	1
498	RPL30	1
499	MRPL37	1
500	VTI1B	1
501	TRIM7	1
502	ARHGAP23	1
503	EFHD2	1
504	PA2G4	1
505	ZCRB1	1
506	FNDC3B	1
507	PAX9	1
508	CAPNS1	1
509	RP11-400N13.3	1
510	MB	1
511	PSMG4	1
512	RP11-545E17.3	1
513	NAP1L1	1
514	SLC22A18	1
515	MUC5AC	1
516	UGCG	1
517	CAPN13	1
518	SOWAHC	1
519	LETM2	1
520	PLA2G10	1
521	DNAJB12	1
522	YWHAQ	1
523	PVRL1	1
524	PPP1R14C	1
525	HEBP2	1
526	ZNF750	1
527	LAMTOR1	1
528	PLAC8	1
529	PSMD7	1
530	UBTD1	1
531	NDUFS7	1
532	ITGB1BP1	1
533	HEATR2	1
534	TOMM20	1
535	DEF8	1
536	CKMT1B	1
537	KRT4	1
538	SNAI2	1
539	BAG2	1
540	SAA2	1
541	ARL4D	1
542	FRMD4B	1
543	LINC00035	1
544	SNRNP25	1
545	SNF8	1
546	YWHAG	1
547	CLEC2B	1
548	AFAP1-AS1	1
549	EPHB3	1
550	LYPD3	1
551	RBM27	1
552	MDH2	1
553	ARC	1
554	RPS7	1
555	ECE2	1
556	RP11-357H14.17	1
557	COL7A1	1
558	ADSSL1	1
559	CYP4F3	1
560	SLC22A18AS	1
561	UNC5B	1
562	GCHFR	1
563	COX17	1
564	FAM46B	1
565	HIST1H2BC	1
566	TMEM167A	1
567	GIPC1	1
568	NUDT1	1
569	TIMP3	1
570	CAST	1
571	TK1	1
572	CYBA	1
573	CCT5	1
574	RER1	1
575	STEAP3	1
576	C11orf96	1
577	BLVRA	1
578	OSMR	1
579	CELSR1	1
580	PRR15	1
581	CD44	1
582	HSPD1	1
583	BPIFB1	1
584	C12orf49	1
585	IFI44L	1
586	RALA	1
587	H2AFV	1
588	TMEM189	1
589	CRABP2	1
590	PRC1	1
591	NTMT1	1
592	AKR1B1	1
593	NCCRP1	1
594	LAMA4	1
595	CCNB2	1
596	CST2	1
597	MMP1	1
598	UCHL1	1
599	PTAFR	1
600	CCL26	1
601	BCL10	1
602	RNF145	1
603	SLC20A1	1
604	FOXJ1	1
605	PRRG2	1
606	RPL39	1
607	EID3	1
608	SEMA3C	1
609	TP53I11	1
610	DTYMK	1
611	ITGA6	1
612	CASC7	1
613	LINC01057	1
614	C8orf33	1
615	MRPS10	1
616	WFDC3	1
617	PPIB	1
618	RP11-1260E13.1	1
619	POLR2H	1
620	GPX8	1
621	RGS20	1
622	REEP3	1
623	POPDC3	1
624	SERBP1	1
625	UBE2H	1
626	SMAD3	1
627	CTNNAL1	1
628	P2RY2	1
629	CRELD2	1
630	ARRDC4	1
631	ETS2	1
632	CD109	1
633	SRI	1
634	RPL11	1
635	AHNAK	1
636	DESI1	1
637	ADORA2B	1
638	PHACTR4	1
639	RP11-1L12.3	1
640	HMGCS1	1
641	ASAP2	1
642	PADI3	1
643	SPINK5	1
644	HCAR2	1
645	MCFD2	1
646	FIBCD1	1
647	AP1S3	1
648	SH3BP4	1
649	HSD17B1	1
650	EMP3	1
651	MIR210HG	1
652	IP6K3	1
653	CYB5R1	1
654	NUDT5	1
655	RAPGEF3	1
656	SUB1	1
657	ZCCHC6	1
658	HPCAL1	1
659	RNF126	1
660	PHACTR3	1
661	CKMT1A	1
662	SOCS3	1
663	DAK	1
664	OPN3	1
665	SPAG9	1
666	HMGA2	1
667	LMNB2	1
668	IRS2	1
669	EIF3J	1
670	APOBEC3A	1
671	ARHGAP32	1
672	PDZD11	1
673	C4orf48	1
674	MMEL1	1
675	RP11-818F20.5	1
676	GJB2	1
677	LYPD5	1
678	BIRC5	1
679	MTHFR	1
680	XBP1	1
681	CDC20	1
682	MFGE8	1
683	NOV	1
684	MXD1	1
685	GRHL1	1
686	PDAP1	1
687	TWISTNB	1
688	CRIP1	1
689	ANKRD37	1
690	TFPT	1
691	HOXA10-AS	1
692	EYA2	1
693	SPDEF	1
694	PPM1G	1
695	XDH	1
696	CLNS1A	1
697	TMEM160	1
698	UBAC1	1
699	GCLC	1
700	ARNTL2	1
701	PDE4C	1
702	RUVBL2	1
703	ABL2	1
704	CDKN3	1
705	LTBP3	1
706	NRG4	1
707	GDE1	1
708	LA16c-431H6.6	1
709	CD55	1
710	MAPK13	1
711	RPP25	1
712	ANLN	1
713	PKIB	1
714	SOX7	1
715	CEACAM5	1
716	ITPRIPL2	1
717	BHLHE40	1
718	UBE2I	1
719	PSMD11	1
720	RRP7A	1
721	RAB10	1
722	RAI14	1
723	RNF223	1
724	RP11-783K16.5	1
725	PLXNA2	1
726	HK2	1
727	HIST1H3D	1
728	SRD5A1	1
729	NR4A1	1
730	RXRA	1
731	RP11-465N4.4	1
732	EVPL	1
733	PRPF31	1
734	WNT7B	1
735	AKR1A1	1
736	RP5-940J5.9	1
737	RNF114	1
738	HSF1	1
739	RP11-273G15.2	1
740	ARPC3	1
741	HIST2H2BE	1
742	NETO2	1
743	NFKBIZ	1
744	TPRG1	1
745	SLC48A1	1
746	IL1RN	1
747	RPS15A	1
748	HRH1	1
749	CTD-2267D19.2	1
750	ABCG2	1
751	EGR4	1
752	EXPH5	1
753	HOXA-AS2	1
754	CTA-217C2.1	1
755	AC006262.5	1
756	OAT	1
757	CRCT1	1
758	GCLM	1
759	PLXNA1	1
760	KRT6B	1
761	SLC27A4	1
762	BID	1
763	MARVELD1	1
764	SLC16A5	1
765	RHBDL1	1
766	SNAP29	1
767	DDIT4	1
768	FADS3	1
769	MDM2	1
770	POP4	1
771	SUDS3	1
772	ORC6	1
773	UNC93B1	1
774	PTK6	1
775	OSER1	1
776	LYPLA2	1
777	PNKP	1
778	FADS1	1
779	SRA1	1
780	HILPDA	1
781	CLIP1	1
782	KLK13	1
783	PTGS2	1
784	SPRR1B	1
785	TMEM41A	1
786	FUCA1	1
787	CDCA3	1
788	POLR3H	1
789	COTL1	1
790	DIEXF	1
791	SHC1	1
792	SRC	1
793	LPCAT3	1
794	TUBG1	1
795	SLC25A37	1
796	AP001816.1	1
797	MPG	1
798	DDX21	1
799	ALG1	1
800	GHITM	1
801	RP11-462G2.1	1
802	AIM1L	1
803	FUS	1
804	HIST1H2AE	1
805	RP11-277P12.20	1
806	CLSTN1	1
807	PTRHD1	1
808	PLOD1	1
809	LTBP1	1
810	RRM2	1
811	DAPP1	1
812	TMEM126A	1
813	GALNT2	1
814	H2AFY	1
815	ADRBK1	1
816	SCPEP1	1
817	CREB3L1	1
818	PSME2	1
819	SLC6A8	1
820	OSGIN1	1
821	SCNN1B	1
822	LUCAT1	1
823	SULF2	1
824	PKP2	1
825	JHDM1D-AS1	1
826	TRIP13	1
827	PPP2R2C	1
828	TP63	1
829	HOXA3	1
830	CHST15	1
831	BMPR1B	1
832	NTF4	1
833	SH3RF2	1
834	TMEM159	1
835	SNAPC1	1
836	UQCC2	1
837	SET	1
838	RAET1G	1
839	HSPA12A	1
840	SRSF9	1
841	LUZP1	1
842	SFTA1P	1
843	GJB4	1
844	SFXN4	1
845	DNAJB6	1
846	CLCA2	1
847	PSMD2	1
848	SERPINB2	1
849	RP5-884M6.1	1
850	MRPL17	1
851	UPP1	1
852	AQP5	1
853	SH3PXD2A	1
854	AHR	1
855	ATP2A2	1
856	PFKP	1
857	HIST1H1C	1
858	NOB1	1
859	PDLIM3	1
860	PSMA5	1
861	RPS8	1
862	DUSP5	1
863	SLC2A9	1
864	SPG21	1
865	WDYHV1	1
866	MB21D1	1
867	C19orf40	1
868	COL6A1	1
869	LHFPL2	1
870	RP13-463N16.6	1
871	ZFYVE19	1
872	HMGXB4	1
873	GPR115	1
874	PROCR	1
875	IRX3	1
876	MAPK6	1
877	NKX2-8	1
878	DNAJA4	1
879	PORCN	1
880	RP5-1185I7.1	1
881	CENPN	1
882	CTD-2037K23.2	1
883	DSC3	1
884	RP11-742B18.1	1
885	SERPINB6	1
886	MTPN	1
887	ARFIP2	1
888	BCL2L12	1
889	CYP4X1	1
890	BAK1	1
891	RBCK1	1
892	CHCHD6	1
893	C1orf167	1
894	NUDT21	1
895	SPESP1	1
896	ZNF880	1
897	ZC3H15	1
898	IRF2BP2	1
899	TTC39A	1
900	PHEX	1
901	ZCCHC17	1
902	KITLG	1
903	LINC00346	1
904	KLK7	1
905	IER5	1
906	CTD-2147F2.1	1
907	ANAPC15	1
908	CATSPER1	1
909	NASP	1
910	PDCD2L	1
911	EGLN2	1
912	SLC6A9	1
913	EMC10	1
914	EPHB2	1
915	UBE2K	1
916	APOD	1
917	AHCYL1	1
918	CTSZ	1
919	PIFO	1
920	BLOC1S2	1
921	CENPA	1
922	NFKBID	1
923	APOL1	1
924	ZNF57	1
925	CLIC3	1
926	AC009336.24	1
927	UXS1	1
928	TPX2	1
929	SPANXC	1
930	PALM	1
931	NOM1	1
932	GRPEL1	1
933	RP3-340N1.2	1
934	TNNI3	1
935	FFAR2	1
936	TRAF7	1
937	PIM1	1
938	KIAA1211L	1
939	SMS	1
940	MAGOHB	1
941	UAP1	1
942	RP11-776H12.1	1
943	ZBTB8OS	1
944	CEL	1
945	WDR24	1
946	CCT4	1
947	TM9SF3	1
948	C9orf16	1
949	GLA	1
950	TRIAP1	1
951	YME1L1	1
952	KLRC2	1
953	ARPC4	1
954	VMA21	1
955	TMEM106B	1
956	TACSTD2	2
957	S100A16	2
958	S100A14	2
959	LMNA	2
960	ELF3	2
961	ATF3	2
962	ATP5G3	2
963	TM4SF1	2
964	IL8	2
965	SPP1	2
966	PERP	2
967	CLDN4	2
968	HSPB1	2
969	SHFM1	2
970	ATP5J2	2
971	CAV1	2
972	RPS20	2
973	RPL7	2
974	MAL2	2
975	AKR1C1	2
976	AKR1C3	2
977	USMG5	2
978	PHLDA2	2
979	CD59	2
980	GSTP1	2
981	MGST1	2
982	KRT7	2
983	KRT8	2
984	KRT18	2
985	ATP5G2	2
986	LGALS3	2
987	IFI27	2
988	ANXA2	2
989	TCEB2	2
990	TNFRSF12A	2
991	KRT19	2
992	ID1	2
993	SLPI	2
994	WFDC2	2
995	ATP5D	2
996	UQCR11.1	2
997	SPINT2	2
998	SEPW1	2
999	AGR2	2
1000	GPX2	2
1001	DSTN	2
1002	NGFRAP1	2
1003	ETFB	2
1004	SMIM22	2
1005	EGR1	2
1006	RND3	2
1007	TIMM13	2
1008	ATPIF1	2
1009	TRIB1	2
1010	LCN2	2
1011	NAPRT1	2
1012	ATP5I	2
1013	SF3B14	2
1014	NHP2L1	2
1015	C14orf2	2
1016	CAV2	2
1017	COX6C	2
1018	NUPR1	2
1019	MDK	2
1020	SERINC2	2
1021	S100A13	2
1022	ATP5G1	2
1023	HSBP1	2
1024	NME1	2
1025	NDUFA4	2
1026	CD63	2
1027	EPCAM	2
1028	ATP5B	2
1029	C11orf31	2
1030	MRPL23	2
1031	DYNLL1	2
1032	COX6B1	2
1033	ATP5C1	2
1034	TSC22D1	2
1035	NDUFB8.1	2
1036	CD151	2
1037	ERRFI1	2
1038	NDUFC2	2
1039	HINT1	2
1040	UQCRQ	2
1041	CYC1	2
1042	EMP2	2
1043	TINAGL1	2
1044	PPAP2C	2
1045	PRDX6	2
1046	MYEOV2	2
1047	EPHX1	2
1048	SDC1	2
1049	TCEB1	2
1050	PSMA2.1	2
1051	DMKN	2
1052	LMO7	2
1053	RTN4	2
1054	PSMB5	2
1055	CKS1B	2
1056	XIST	2
1057	MINOS1	2
1058	NAA20	2
1059	EIF3E	2
1060	EEF1D	2
1061	SDC4	2
1062	SPINT1	2
1063	ATP5F1	2
1064	GDF15	2
1065	IFI6	2
1066	PTGR1	2
1067	RANBP1	2
1068	GCSH	2
1069	COX7C	2
1070	LIPH	2
1071	COX7B	2
1072	LSM5	2
1073	NDUFS6	2
1074	C14orf166	2
1075	SNRPF	2
1076	ARPC1A	2
1077	BSG	2
1078	KRTCAP3	2
1079	RHOC	2
1080	LINC00493	2
1081	WBP5	2
1082	POLR2L	2
1083	LSMD1	2
1084	FAM213A	2
1085	PSMG3	2
1086	MRPL51	2
1087	PRSS22	2
1088	RAMP1	2
1089	RAB25	2
1090	LAPTM4B	2
1091	JUP	2
1092	NDUFB9	2
1093	RHOV	2
1094	DSP	2
1095	C7orf73	2
1096	PCBD1	2
1097	PSMB7	2
1098	C11orf83	2
1099	SNRPG	2
1100	CLDN7	2
1101	MAP3K13	2
1102	C19orf10	2
1103	PPA1	2
1104	VIMP	2
1105	SLIRP	2
1106	PTPRF	2
1107	TRMT112	2
1108	SNRPE	2
1109	CLDN1	2
1110	NEDD8	2
1111	2025-09-15	2
1112	COX6A1	2
1113	CTTN	2
1114	ATP6V0E1	2
1115	TSPAN15	2
1116	C1orf86	2
1117	FOS	2
1118	EIF1	2
1119	KLF5	2
1120	TUBB4B	2
1121	ATP1B1	2
1122	SLC39A4	2
1123	PHPT1	2
1124	POLR2I	2
1125	TBCA	2
1126	TJP2	2
1127	TMEM14C	2
1128	COMT	2
1129	KRT10	2
1130	SRP14	2
1131	CRIP2	2
1132	POLR2K	2
1133	ZNF706	2
1134	H1F0	2
1135	MRPL14	2
1136	CNPY2	2
1137	UQCR10	2
1138	EIF3H	2
1139	BANF1	2
1140	MMP24-AS1	2
1141	ATP5O	2
1142	RP11-345J4.5	2
1143	TAX1BP3	2
1144	GOLM1	2
1145	LAD1	2
1146	LAMTOR5	2
1147	ARL6IP1	2
1148	PPP1R15A	2
1149	TP53I3	2
1150	DKK1	2
1151	NPM3	2
1152	PSMA4	2
1153	MRP63	2
1154	C16orf13	2
1155	FOSB	2
1156	KRT23	2
1157	ABHD11	2
1158	MGST2	2
1159	ENY2	2
1160	NCOA7	2
1161	RP11-554I8.2	2
1162	AGPAT2	2
1163	CISD1	2
1164	ABCC3	2
1165	DST	2
1166	EDN1	2
1167	PARL	2
1168	ZG16B	2
1169	LINC00116	2
1170	IRF6	2
1171	MLF1	2
1172	DUSP23	2
1173	MPZL2	2
1174	TSPAN13	2
1175	PSENEN	2
1176	STRA13	2
1177	NOL3	2
1178	NDUFB4	2
1179	PTRF	2
1180	U2AF1	2
1181	WEE1	2
1182	ATP5A1	2
1183	TMEM258	2
1184	ERH	2
1185	MRPL12	2
1186	LTBR	2
1187	SSBP1	2
1188	TJP1	2
1189	TNFRSF21	2
1190	HSPB11	2
1191	CHMP4B	2
1192	TRIP6	2
1193	DNPH1	2
1194	WDR34	2
1195	TMEM54	2
1196	PAWR	2
1197	FAM195A	2
1198	MESDC2	2
1199	EHF	2
1200	LINC00657	2
1201	C14orf1	2
1202	IGF2BP2	2
1203	DSG2	2
1204	DUSP1	2
1205	EFNA1	2
1206	RAB13	2
1207	PFDN2	2
1208	NDUFB3	2
1209	TOMM40	2
1210	C17orf89	2
1211	APOA1BP	2
1212	PNPLA4	2
1213	CTNND1	2
1214	SPTSSA	2
1215	NDUFB1	2
1216	RP11-532F12.5	2
1217	PI3	2
1218	CHMP2A	2
1219	PRDX4	2
1220	SOD1	2
1221	SMIM14	2
1222	TMEM208	2
1223	NENF	2
1224	RPL24	2
1225	MRPL13	2
1226	TUBB6	2
1227	FAM46A	2
1228	ASS1	2
1229	GLRX3	2
1230	PLK2	2
1231	MLPH	2
1232	PTMS	2
1233	NDUFA2	2
1234	BOLA3	2
1235	DDT	2
1236	FAM83H	2
1237	MAOA	2
1238	NDUFAB1	2
1239	LSR	2
1240	SOX9	2
1241	MT-CO3	2
1242	FAM127B	2
1243	ERO1L	2
1244	GNG5	2
1245	TCTEX1D2	2
1246	C12orf44	2
1247	NDUFA3	2
1248	TSPAN3	2
1249	TFPI	2
1250	CTSL	2
1251	VAMP8	2
1252	C11orf73	2
1253	CAPN1	2
1254	FAM129B	2
1255	H2AFJ	2
1256	SMIM7	2
1257	HSBP1L1	2
1258	FKBP2	2
1259	C19orf48	2
1260	MORN2	2
1261	RTFDC1	2
1262	ARHGAP29	2
1263	PRSS8	2
1264	MORF4L2	2
1265	AGRN	2
1266	NME1-NME2	2
1267	PTPLAD1	2
1268	FAM3C	2
1269	TMC4	2
1270	KLF10	2
1271	CDH1	2
1272	MET	2
1273	NDUFB5	2
1274	AP1S1	2
1275	FAM84B	2
1276	TRA2B	2
1277	EDF1	2
1278	WBSCR22	2
1279	AHCY	2
1280	UQCRFS1	2
1281	CETN2	2
1282	LARP6	2
1283	PLXNB2	2
1284	FAH	2
1285	SELT	2
1286	ACP1	2
1287	GSTO2	2
1288	NDUFC1	2
1289	HES4	2
1290	NDUFS5	2
1291	MISP	2
1292	C19orf60	2
1293	RABL5	2
1294	HN1L	2
1295	CARHSP1	2
1296	ARL2	2
1297	EI24	2
1298	SERPINE2	2
1299	EIF1AX	2
1300	PPP1R13L	2
1301	COX16	2
1302	C6orf132	2
1303	EPS8L1	2
1304	LEPROT	2
1305	CCND1	2
1306	HMGN2	2
1307	GPC1	2
1308	EPS8	2
1309	DHCR24	2
1310	KLF6	2
1311	RPS27L	2
1312	MRPL27	2
1313	PTK2	2
1314	TIMM8B	2
1315	RCN1	2
1316	POLR2E	2
1317	MRPS33	2
1318	TXNDC17	2
1319	JAG1	2
1320	FAM60A	2
1321	COPRS	2
1322	EPHA2	2
1323	AP1M2	2
1324	RP6-109B7.3	2
1325	BAIAP2L1	2
1326	EBPL	2
1327	EBNA1BP2	2
1328	DPY30	2
1329	ATF4	2
1330	HMGB3	2
1331	ESRP1	2
1332	CBR1	2
1333	GNG12	2
1334	POLR2F	2
1335	MRPL20	2
1336	LSM4	2
1337	MRPS16	2
1338	NEBL	2
1339	PHB	2
1340	IER3IP1.1	2
1341	MUC5B	2
1342	TAF9	2
1343	MRPL22	2
1344	ECH1	2
1345	FAM162A	2
1346	LINC00998	2
1347	UQCRB	2
1348	LMAN2	2
1349	ATOX1	2
1350	MRPL40	2
1351	LINC01116	2
1352	C10orf118	2
1353	TIMM9	2
1354	PRRG4	2
1355	GRB7	2
1356	ARHGEF35	2
1357	RDX	2
1358	EXOSC4	2
1359	KIAA1522	2
1360	VDAC1	2
1361	MRPS17.1	2
1362	TMEM141	2
1363	FLNB	2
1364	MRPL15	2
1365	GPAA1	2
1366	TMEM184A	2
1367	RAB1A	2
1368	PLS3	2
1369	BAIAP2	2
1370	PSMA3	2
1371	MAFF	2
1372	C16orf80	2
1373	MRPL21	2
1374	NFIC	2
1375	COMMD7	2
1376	IL18	2
1377	ALCAM	2
1378	BCO2	2
1379	PLLP	2
1380	PALLD	2
1381	LAMA5	2
1382	EHD2	2
1383	MANBAL	2
1384	CRB3	2
1385	PPP2R4	2
1386	CEBPZ-AS1	2
1387	TMEM99	2
1388	CRYAB	2
1389	MOK	2
1390	C6orf141	2
1391	TMED2	2
1392	SNX7	2
1393	FAM103A1	2
1394	MTX1	2
1395	SPR	2
1396	POLD2	2
1397	NOTCH2NL	2
1398	PLOD2	2
1399	TMEM261	2
1400	TMEM45A	2
1401	B3GNT3	2
1402	ZFAS1	2
1403	MRPL52	2
1404	DPCD	2
1405	METTL5	2
1406	PACSIN3	2
1407	SERTAD1	2
1408	MAGEF1	2
1409	ZDHHC4	2
1410	CNIH4	2
1411	ENAH	2
1412	EEF1E1	2
1413	UBC	2
1414	BOD1	2
1415	WIBG	2
1416	SEC11A	2
1417	PLEKHJ1	2
1418	NR2F6	2
1419	MT-ND1	2
1420	GNA11	2
1421	C11orf48	2
1422	PFDN6	2
1423	KDELR1	2
1424	FAM127A	2
1425	NRD1	2
1426	YIF1A	2
1427	CCDC64B	2
1428	MMP14	2
1429	MRTO4	2
1430	MCTS1	2
1431	ST5	2
1432	BUD31	2
1433	MATR3	2
1434	MSRB2	2
1435	CBLC	2
1436	GTF2A2	2
1437	EMC4	2
1438	MYL6B	2
1439	HSPB8	2
1440	F11R	2
1441	PTPLA	2
1442	PDGFA	2
1443	CD27-AS1	2
1444	B3GNT7	2
1445	PPIC	2
1446	ROMO1	2
1447	NDUFB7	2
1448	PDCD6	2
1449	POLR2J	2
1450	PHLDB2	2
1451	MLTK	2
1452	CPSF3L	2
1453	NDUFB10	2
1454	UTP11L	2
1455	ZNHIT1	2
1456	NRARP	2
1457	RBFOX2	2
1458	C11orf1	2
1459	MICALL2	2
1460	RAB17	2
1461	CDC42EP4	2
1462	TFG	2
1463	SDPR	2
1464	MRFAP1	2
1465	CYTH2	2
1466	TNNT1	2
1467	TMED9	2
1468	TACC2	2
1469	AIFM2	2
1470	DUSP14	2
1471	HIST1H2BD	2
1472	PRSS3	2
1473	GNAI1	2
1474	MFSD3	2
1475	LINC01133	2
1476	SLC39A1	2
1477	SELM	2
1478	CHPF	2
1479	CTNNA1	2
1480	COA3	2
1481	EFCAB4A	2
1482	DPM2	2
1483	ATRAID	2
1484	TATDN1	2
1485	ZDHHC9	2
1486	IFIT2	2
1487	FKBP9	2
1488	REXO2	2
1489	LYRM4	2
1490	EGFR	2
1491	RP11-108M9.4	2
1492	COPZ1	2
1493	TFAP2A	2
1494	GPRC5C	2
1495	TRAPPC2L	2
1496	COLCA1	2
1497	FZD6	2
1498	SULT2B1	2
1499	C6orf1	2
1500	SHARPIN	2
1501	KIAA0907	2
1502	NDUFA6	2
1503	CCDC23	2
1504	EFNA5	2
1505	ACTN1	2
1506	PARVA	2
1507	LRRC59	2
1508	PSMB3	2
1509	SVIL	2
1510	ERBB3	2
1511	EIF2S2	2
1512	FDPS	2
1513	APITD1	2
1514	PTPMT1	2
1515	TSEN34	2
1516	CLN3.1	2
1517	FAM63B	2
1518	MYH14	2
1519	SPSB1	2
1520	SCOC	2
1521	TMEM14B	2
1522	F12	2
1523	CCDC53	2
1524	CTA-293F17.1	2
1525	CHMP3	2
1526	FAM114A1	2
1527	NT5E	2
1528	ERGIC3	2
1529	SMEK2	2
1530	ENSA	2
1531	COQ4	2
1532	TMEM45B	2
1533	DDR1	2
1534	PFDN4	2
1535	RP6-99M1.2	2
1536	COA4	2
1537	RASEF	2
1538	C1orf106	2
1539	ATP6V1D	2
1540	RAB38	2
1541	NDFIP2	2
1542	CD3EAP	2
1543	HDGFRP3	2
1544	CTBP2	2
1545	PAICS	2
1546	CTD-2015H6.3	2
1547	PAFAH1B3	2
1548	RIN2	2
1549	PRR7	2
1550	CMSS1	2
1551	PARD6B	2
1552	BOK	2
1553	PRMT1	2
1554	C5orf45	2
1555	NTHL1	2
1556	MARVELD3	2
1557	CKAP4	2
1558	RP11-792A8.4	2
1559	PTPLB	2
1560	CLMN	2
1561	RHPN2	2
1562	KIAA1430	2
1563	MYO1E	2
1564	MRPL55	2
1565	YAP1	2
1566	MAF1	2
1567	SPA17	2
1568	C11orf53	2
1569	RNF207	2
1570	CENPW	2
1571	SCO2	2
1572	AIMP1	2
1573	FKBP3	2
1574	CDS1	2
1575	COX14	2
1576	FAM58A	2
1577	TUG1	2
1578	ARHGEF16	2
1579	SUV420H1	2
1580	FAM110C	2
1581	IMPA2	2
1582	BCL7A	2
1583	TOMM22	2
1584	2025-09-10	2
1585	RRBP1	2
1586	MRPS11	2
1587	PSMC3	2
1588	PSMD4	2
1589	FAM92A1	2
1590	RRAD	2
1591	NDUFAF2	2
1592	FAT1	2
1593	MALAT1	2
1594	PMEPA1	2
1595	BRE	2
1596	CECR5	2
1597	NOL12	2
1598	CORO1C	2
1599	DNAJC19	2
1600	GRAMD3	2
1601	TMEM61	2
1602	IFI27L1	2
1603	TCEA3	2
1604	PLA2G16	2
1605	C21orf59	2
1606	NUCKS1	2
1607	CCT3	2
1608	CXXC5	2
1609	CBY1	2
1610	MSMO1	2
1611	STOML2	2
1612	PYCRL	2
1613	ITGB1	2
1614	SRPR	2
1615	TMED10	2
1616	TMEM9	2
1617	REEP5	2
1618	EBP	2
1619	ERBB2IP	2
1620	LGALSL	2
1621	DLEU1	2
1622	PTPRU	2
1623	DNAJB11	2
1624	WASH4P	2
1625	HSPA5	2
1626	TOMM70A	2
1627	TEAD3	2
1628	GPATCH4	2
1629	BACE2	2
1630	TXN2	2
1631	PRR24	2
1632	DCTPP1	2
1633	ORMDL2	2
1634	PHF5A	2
1635	CHCHD1	2
1636	TMBIM1	2
1637	FOXA1	2
1638	STARD10	2
1639	RASAL2	2
1640	SNRPD2	2
1641	LIMCH1	2
1642	PDLIM5	2
1643	RHBDL2	2
1644	CCDC34	2
1645	NCKAP1	2
1646	FAM134A	2
1647	C2orf47	2
1648	RCN2	2
1649	ITFG3	2
1650	CEBPG	2
1651	IGF2BP3	2
1652	GADD45GIP1	2
1653	APEX1	2
1654	GRTP1	2
1655	MLF2	2
1656	PSMB6	2
1657	ALDH7A1	2
1658	PSMC1	2
1659	ATP5SL	2
1660	HSD17B10	2
1661	CLIC4	2
1662	NDUFB2	2
1663	TUFM	2
1664	STMN1	2
1665	PGRMC1	2
1666	IDH1	2
1667	TCTN1	2
1668	PUF60	2
1669	WBSCR16	2
1670	SLC12A8	2
1671	TMEM67	2
1672	WDR72	2
1673	PEX13	2
1674	HINT2	2
1675	ADK	2
1676	TMEM246	2
1677	TRIM47	2
1678	C9orf69	2
1679	POP7	2
1680	PTS	2
1681	KTN1	2
1682	TPBG	2
1683	SYT17	2
1684	FAM179B	2
1685	NTPCR	2
1686	MRPS21	2
1687	MALSU1	2
1688	EPN3	2
1689	ARF3	2
1690	KIAA1429	2
1691	KIAA0947	2
1692	CLDN23	2
1693	MT-ND4	2
1694	EFNB1	2
1695	C4orf36	2
1696	AHSA2	2
1697	TMEM5	2
1698	SNRPC	2
1699	PARD3	2
1700	ARHGEF5	2
1701	CNKSR1	2
1702	LLPH	2
1703	MFI2	2
1704	IL13RA1	2
1705	VPS28	2
1706	GLTPD1	2
1707	CFDP1	2
1708	NDUFA12	2
1709	TCEB3	2
1710	MPZL1	2
1711	MRPL28	2
1712	FBL	2
1713	ZNF259	2
1714	OLA1	2
1715	POMZP3	2
1716	FAM210B	2
1717	ABLIM3	2
1718	CAMSAP2	2
1719	WWC1	2
1720	LYRM5	2
1721	TMEM51	2
1722	NUDC	2
1723	ERCC1	2
1724	TSHZ2	2
1725	METAP2	2
1726	MCAT	2
1727	RASSF7	2
1728	HSPBP1	2
1729	DNAL4	2
1730	PSMB1	2
1731	TUFT1	2
1732	FTSJ2	2
1733	SNRPD3	2
1734	ZMAT2	2
1735	TM4SF1-AS1	2
1736	OSTC	2
1737	C4orf3	2
1738	CLCF1	2
1739	PSD3	2
1740	SCIN	2
1741	DPM1	2
1742	UBE2E3	2
1743	CD276	2
1744	SLC3A2	2
1745	B9D1	2
1746	RP11-14N7.2	2
1747	ISOC2	2
1748	CHMP4A	2
1749	G6PC3	2
1750	KCNS3	2
1751	MRPS18C	2
1752	FAM83H-AS1	2
1753	ALDH3B1	2
1754	SMEK1	2
1755	C15orf57	2
1756	TSSC1	2
1757	ALG3	2
1758	ALDH1A3	2
1759	PLEKHA4	2
1760	CAMK2N1	2
1761	COBLL1	2
1762	RP11-390E23.6	2
1763	TMEM55B	2
1764	ARSD	2
1765	FUT2	2
1766	EPB41L1	2
1767	AMOTL2	2
1768	NTN4	2
1769	C9orf116	2
1770	SMARCA1	2
1771	B4GALT2	2
1772	CHMP1B	2
1773	PYCR1	2
1774	MGEA5	2
1775	PTDSS2	2
1776	ACN9	2
1777	EHD4	2
1778	KIAA0895	2
1779	CDC42BPB	2
1780	RP13-270P17.3	2
1781	FKBP4	2
1782	GBAS	2
1783	APH1A	2
1784	APOPT1	2
1785	RP3-512B11.3	2
1786	CDCA7L	2
1787	TMEM30B	2
1788	CISD3	2
1789	AKR7A2	2
1790	THAP9-AS1	2
1791	NGEF	2
1792	THG1L	2
1793	PMF1	2
1794	ISCA2	2
1795	SETD8	2
1796	SOCS6	2
1797	VWA1	2
1798	DGUOK	2
1799	SH2D4A	2
1800	C1orf27	2
1801	C1orf85	2
1802	FAM65A	2
1803	SAMD12	2
1804	COMMD3	2
1805	TMEM57	2
1806	TLCD1	2
1807	MANSC1	2
1808	CIRH1A	2
1809	CHMP2B	2
1810	TOB2	2
1811	PLEKHN1	2
1812	SBDS	2
1813	SLC1A5	2
1814	TES	2
1815	TM7SF3	2
1816	AC007246.3	2
1817	ZNF281	2
1818	MTCH2	2
1819	GAS2L1	2
1820	LDLR	2
1821	FDX1	2
1822	SSRP1	2
1823	KIAA1715	2
1824	C7orf55	2
1825	SLC39A3	2
1826	GLIS2	2
1827	TMEM237	2
1828	MESDC1	2
1829	PDIA6	2
1830	NDUFB11	2
1831	GULP1	2
1832	PVR	2
1833	RARG	2
1834	EBAG9	2
1835	NARG2	2
1836	RP11-139H15.1	2
1837	COPS8	2
1838	CAPS	2
1839	PPP1R1C	2
1840	MLEC	2
1841	RRP12	2
1842	RABAC1	2
1843	CTC-444N24.11	2
1844	MANF	2
1845	LRTOMT	2
1846	TTC1	2
1847	EPS8L2	2
1848	DGCR6	2
1849	FAM86A	2
1850	TPRKB	2
1851	SYT12	2
1852	RAB5C	2
1853	KIAA1598	2
1854	SLC44A5	2
1855	FAHD1	2
1856	C11orf57	2
1857	WHSC1	2
1858	ERI3	2
1859	TOM1L1	2
1860	ARL1	2
1861	NFU1	2
1862	C15orf38	2
1863	HES2	2
1864	MYADM	2
1865	FUNDC1	2
1866	FLYWCH2	2
1867	SERTAD3	2
1868	PTPRS	2
1869	C1orf43	2
1870	RP11-395G23.3	2
1871	TMEM91	2
1872	C1orf172	2
1873	RP13-582O9.5	2
1874	PTPN14	2
1875	SSSCA1	2
1876	MIEN1	2
1877	C11orf24	2
1878	ACOT13	2
1879	SUV420H2	2
1880	BCAR3	2
1881	CAPZA2	2
1882	DDIT3	2
1883	KLC3	2
1884	KIAA0196	2
1885	UBXN10	2
1886	PSMD14	2
1887	DMRTA1	2
1888	FBLIM1	2
1889	PPAP2A	2
1890	PSMC4	2
1891	COX7A2L	2
1892	SMIM20	2
1893	MTL5	2
1894	C9orf114	2
1895	KIAA0368	2
1896	KIAA0247	2
1897	BCYRN1	2
1898	RP11-386G11.10	2
1899	VPS29	2
1900	SMAGP	2
1901	ABCF2	2
1902	TRUB2	2
1903	OAF	2
1904	KIAA1217	2
1905	TGFB2	2
1906	GDA	2
1907	C1orf116	2
1908	ATIC	2
1909	LRP11	2
1910	PSMD9	2
1911	CTA-941F9.9	2
1912	ICMT	2
1913	STEAP1	2
1914	BMP1	2
1915	ZBED5-AS1	2
1916	TMEM180	2
1917	RSBN1L-AS1	2
1918	RANBP17	2
1919	PTGES2	2
1920	LRP5	2
1921	TRIM16L	2
1922	SCARB1	2
1923	TRIM16	2
1924	RP11-295G20.2	2
1925	GAREM	2
1926	EPDR1	2
1927	FAM136A	2
1928	ADCK4	2
1929	ETV5	2
1930	MRPS18A	2
1931	POLDIP2	2
1932	MPLKIP	2
1933	MRPL42	2
1934	ANO1	2
1935	SEPN1	2
1936	COLCA2	2
1937	NBPF10	2
1938	C11orf70	2
1939	MYO5C	2
1940	TREX1	2
1941	C10orf35	2
1942	PELO	2
1943	PSMC6	2
1944	AC010642.1	2
1945	SDHB	2
1946	PRTFDC1	2
1947	PTGFRN	2
1948	DNAL1	2
1949	TCN2	2
1950	MACROD1	2
1951	NSMCE2	2
1952	RBM42	2
1953	SLC34A2	2
1954	NSMCE1	2
1955	DDX1	2
1956	ZWINT	2
1957	TMEM125	2
1958	PPP4C	2
1959	C1orf53	2
1960	ZNF576	2
1961	OSCP1	2
1962	RP11-803D5.4	2
1963	TMEM219	2
1964	EMC2	2
1965	NOMO1	2
1966	DNAJC15	2
1967	ZZZ3	2
1968	UPK1B	2
1969	PDDC1	2
1970	SELENBP1	2
1971	MECR	2
1972	ACOT11	2
1973	IFT27	2
1974	MMADHC	2
1975	CFL2	2
1976	LINC00665	2
1977	C9orf9	2
1978	SSNA1	2
1979	AP006222.2	2
1980	PAPD4	2
1981	DYNLL1-AS1	2
1982	MMAB	2
1983	SRGAP1	2
1984	PEX10	2
1985	C19orf70	2
1986	RALGPS2	2
1987	SCRN1	2
1988	EIF3J-AS1	2
1989	SERTAD4-AS1	2
1990	LAGE3	2
1991	CCZ1B	2
1992	C2orf82	2
1993	MRPL24	2
1994	PLAG1	2
1995	PCBP1-AS1	2
1996	SNRNP27	2
1997	TRIM2	2
1998	PLEKHG6	2
[truncated: 4,456 more rows]
