# Supplementary material for: A Dual-Gene Signature of PMAIP1 and GADD45A for Early Detection of Intrahepatic Cholangiocarcinoma in the Context of Primary Sclerosing Cholangitis
Source: Int J Mol Sci. 2026 May 27;27(11):4826. doi: 10.3390/ijms27114826 (PMC13256877; doi:10.3390/ijms27114826)
Supplement: Supplementary file 1 [file ijms-27-04826-s001.zip › Table.S12.xlsx]

## Sheet: Table.S12
Table.S12 Detailed Information of Upstream Regulators (Core Transcription Factors) Screening Results in Malignant Cholangiocytes of Cluster1
gene_id	Cluster
ENO1	1
KLF4	1
FOSL1	1
ZBTB43	1
MYC	1
PITX1	1
OVOL1	1
HOXB7	1
HOXA10	1
ZNF165	1
SOX15	1
OSR2	1
MAFK	1
FOXC1	1
PAX9	1
ZNF750	1
SNAI2	1
FOXJ1	1
SMAD3	1
ETS2	1
XBP1	1
MXD1	1
GRHL1	1
SPDEF	1
SOX7	1
BHLHE40	1
NR4A1	1
RXRA	1
HSF1	1
EGR4	1
CREB3L1	1
TP63	1
HOXA3	1
AHR	1
IRX3	1
NKX2-8	1
ZNF880	1
ZNF57	1
