# Supplementary material for: A Dual-Gene Signature of PMAIP1 and GADD45A for Early Detection of Intrahepatic Cholangiocarcinoma in the Context of Primary Sclerosing Cholangitis
Source: Int J Mol Sci. 2026 May 27;27(11):4826. doi: 10.3390/ijms27114826 (PMC13256877; doi:10.3390/ijms27114826)
Supplement: Supplementary file 1 [file ijms-27-04826-s001.zip › Table.S13.xlsx]

## Sheet: Table.S13
Table.S13 Core Gene List of Meta-Program 1 (MP1) Derived from Non-negative Matrix Factorization (NMF) Analysis.
gene
ACTB
EEF1A1
FTH1
FTL
MTRNR2L12
TMSB4X
TMSB10
PTMA
RPLP1
RPS8
RPS13
RPS2
RPS23
RPS7
RPL7A
RPLP0
RPS3A
PFN1
RPL8
GAPDH
RPL18A
ACTG1
CFL1
RPL37A
RPL5
CD74
MYL6
RPL15
MT2A
PPIA
RPS5
RPL10A
H3F3A
S100A6
SAT1
VIM
DUSP1
FOS
HSPA8
ZFP36
S100A10
S100A11
CST3
CYBA
HSP90AA1
HSPA1A
HSPA1B
IL32
NFKBIA
RPS11
