# Supplementary material for: A Dual-Gene Signature of PMAIP1 and GADD45A for Early Detection of Intrahepatic Cholangiocarcinoma in the Context of Primary Sclerosing Cholangitis
Source: Int J Mol Sci. 2026 May 27;27(11):4826. doi: 10.3390/ijms27114826 (PMC13256877; doi:10.3390/ijms27114826)
Supplement: Supplementary file 1 [file ijms-27-04826-s001.zip › Table.S14.xlsx]

## Sheet: Table.S14
Table.S14 Core Gene List of Meta-Program 2 (MP2) Derived from Non-negative Matrix Factorization (NMF) Analysis.
gene
ACTB
EEF1A1
FTH1
GAPDH
RPL3
RPS2
S100A6
TMSB4X
ANXA2
FTL
KRT18
NEAT1
HSPB1
KRT8
S100A10
ACTG1
KRT19
KRT7
ALDOA
MALAT1
MT-ND4
RPL7
RPL8
RPS12
MT-ATP6
MT-CO2
SLPI
TM4SF1
MT-CYB
MT-ND2
GNB2L1
LY6E
RPL5
RPS5
IFITM3
LGALS1
S100A11
RPS11
EEF1D
EIF3E
HSP90AA1
ITGB1
LGALS3
S100A2
ENO1
RPL38
RPL4
SNCG
YBX1
GSTP1
