# Supplementary material for: A Dual-Gene Signature of PMAIP1 and GADD45A for Early Detection of Intrahepatic Cholangiocarcinoma in the Context of Primary Sclerosing Cholangitis
Source: Int J Mol Sci. 2026 May 27;27(11):4826. doi: 10.3390/ijms27114826 (PMC13256877; doi:10.3390/ijms27114826)
Supplement: Supplementary file 1 [file ijms-27-04826-s001.zip › Table.S15.xlsx]

## Sheet: Table.S15
Table.S15 Core Gene List of Meta-Program 3 (MP3) Derived from Non-negative Matrix Factorization (NMF) Analysis.
gene
ACTB
CKS2
DUT
GAPDH
H2AFZ
HIST1H4C
HMGB2
HMGN2
HSP90AA1
KIAA0101
PTTG1
RANBP1
RPA3
RPS2
SMC4
STMN1
TMSB4X
TUBA1B
TUBB
FTH1
NASP
PCNA
S100A6
UBE2C
UBE2S
ARL6IP1
CKS1B
DEK
ENO1
FTL
HMGB1
HN1
MT2A
NPM1
RAN
S100A10
S100A2
TUBB4B
YBX1
ANXA2
KRT18
NQO1
UBB
B2M
CCNB1
CDKN3
CENPF
CYCS
H2AFV
HELLS
