# Supplementary material for: A Dual-Gene Signature of PMAIP1 and GADD45A for Early Detection of Intrahepatic Cholangiocarcinoma in the Context of Primary Sclerosing Cholangitis
Source: Int J Mol Sci. 2026 May 27;27(11):4826. doi: 10.3390/ijms27114826 (PMC13256877; doi:10.3390/ijms27114826)
Supplement: Supplementary file 1 [file ijms-27-04826-s001.zip › Table.S16.xlsx]

## Sheet: Table.S16
Core Gene List of Meta-Program 4 (MP4) Derived from Non-negative Matrix Factorization (NMF) Analysis.
gene
ATF3
DUSP1
EGR1
ELF3
FOS
GADD45B
HSP90AA1
HSPA1A
HSPB1
IER2
JUN
JUNB
KLF6
PPP1R15A
SAT1
ZFP36
NFKBIA
DNAJB1
HES1
NEAT1
CCNL1
CEBPB
CEBPD
CXCL1
CXCL2
CXCL3
CYR61
DNAJA1
FOSB
HSPA1B
IER3
IFRD1
IL8
JUND
LMNA
MALAT1
MCL1
MIR24-2
NR4A1
RHOB
S100A6
SOX4
TMSB4X
UBC
ZFP36L1
FTH1
FTL
ACTB
ADM
ANXA1
