# Supplementary material for: A Dual-Gene Signature of PMAIP1 and GADD45A for Early Detection of Intrahepatic Cholangiocarcinoma in the Context of Primary Sclerosing Cholangitis
Source: Int J Mol Sci. 2026 May 27;27(11):4826. doi: 10.3390/ijms27114826 (PMC13256877; doi:10.3390/ijms27114826)
Supplement: Supplementary file 1 [file ijms-27-04826-s001.zip › Table.S17.xlsx]

## Sheet: Table.S17
Core Gene List of Meta-Program 5 (MP5) Derived from Non-negative Matrix Factorization (NMF) Analysis.
gene
AGR3
AREG
ARL5B
ATF3
BTG1
CDKN1A
CLDN4
DUSP5
EGR1
ELF3
EMP1
EREG
ERRFI1
EZR
FOSL1
GADD45A
GLUL
GPRC5A
HBEGF
JUNB
KLF4
KLF6
LMO7
LRRFIP1
NCOA7
NEAT1
NFKBIA
PLAUR
PLK3
PMAIP1
PPP1R15A
RAP2B
RND3
SAT1
SFN
SGMS2
SPAG9
TACSTD2
TIPARP
TM4SF1
TRIB1
TSC22D1
TXNRD1
ZFP36L2
ALDH3A1
ANXA1
BTG2
PHLDA2
TMC5
UGDH
