# Supplementary material for: A Dual-Gene Signature of PMAIP1 and GADD45A for Early Detection of Intrahepatic Cholangiocarcinoma in the Context of Primary Sclerosing Cholangitis
Source: Int J Mol Sci. 2026 May 27;27(11):4826. doi: 10.3390/ijms27114826 (PMC13256877; doi:10.3390/ijms27114826)
Supplement: Supplementary file 1 [file ijms-27-04826-s001.zip › Table.S18.xlsx]

## Sheet: Table.S18
Core Gene List of Meta-Program 6 (MP6) Derived from Non-negative Matrix Factorization (NMF) Analysis.
gene
ACTB
ACTG1
EEF1A1
UBC
HLA-A
TMSB4X
KRT8
MT-CO3
RPS12
ANXA4
KRT18
TM4SF4
FTL
HLA-B
MT-ATP6
MT-ND2
MT-ND3
TMSB10
HLA-C
ZFP36
S100A6
RPS2
CLU
RPL28
SPP1
ANXA2
MT2A
ALB
BTG1
JUN
RPS10
RPSA
SERPINA1
VTN
CD74
KRT7
S100A10
CA2
GC
CLDN4
JUNB
PFN1
DDX5
FOS
HSP90AA1
SAT1
KLF6
SEPP1
EGR1
NFKBIA
