# Supplementary material for: A Dual-Gene Signature of PMAIP1 and GADD45A for Early Detection of Intrahepatic Cholangiocarcinoma in the Context of Primary Sclerosing Cholangitis
Source: Int J Mol Sci. 2026 May 27;27(11):4826. doi: 10.3390/ijms27114826 (PMC13256877; doi:10.3390/ijms27114826)
Supplement: Supplementary file 1 [file ijms-27-04826-s001.zip › Table.S19.xlsx]

## Sheet: Table.S19
Candidate Gene Pool Construction: Intersection Gene Set of Pseudotime Analysis and NMF-Derived Malignant Meta-Program MP5.
gene
ANXA1
NEAT1
GPRC5A
EMP1
SFN
AGR3
ALDH3A1
EREG
HBEGF
SAT1
TMC5
KLF4
PLAUR
GADD45A
UGDH
FOSL1
PLK3
SGMS2
TXNRD1
ARL5B
RAP2B
GLUL
PMAIP1
AREG
TIPARP
CDKN1A
SPAG9
DUSP5
