# Supplementary material for: A Dual-Gene Signature of PMAIP1 and GADD45A for Early Detection of Intrahepatic Cholangiocarcinoma in the Context of Primary Sclerosing Cholangitis
Source: Int J Mol Sci. 2026 May 27;27(11):4826. doi: 10.3390/ijms27114826 (PMC13256877; doi:10.3390/ijms27114826)
Supplement: Supplementary file 1 [file ijms-27-04826-s001.zip › Table.S2.xlsx]

## Sheet: Table.S2
Table .S2 Number of Differentially Expressed Genes (DEGs) Across Different Cell Types.
CellType	PSC	ICC-Adj	ICC	Total_DEGs	Progression_Genes
T_cell	4109	6263	168	11496	2279
NK_cell	1149	910	14	9575	296
B_cell	816	267	15	10103	331
Cholangiocyte	452	687	5645	16327	4586
Endothelial	470	359	47	8286	641
Hepatocyte	175	507	382	18795	5435
Macrophage	4492	678	560	16802	4504
Fibroblast	265	88	49	5882	456
