# Supplementary material for: A Dual-Gene Signature of PMAIP1 and GADD45A for Early Detection of Intrahepatic Cholangiocarcinoma in the Context of Primary Sclerosing Cholangitis
Source: Int J Mol Sci. 2026 May 27;27(11):4826. doi: 10.3390/ijms27114826 (PMC13256877; doi:10.3390/ijms27114826)
Supplement: Supplementary file 1 [file ijms-27-04826-s001.zip › Table.S20.xlsx]

## Sheet: Table.S20 
List of Core Hub Genes (5 Genes) Screened Based on Protein-Protein Interaction (PPI) Network.
name	selected	shared name
SFN	FALSE	SFN
PMAIP1	FALSE	PMAIP1
GADD45A	FALSE	GADD45A
PLK3	FALSE	PLK3
CDKN1A	FALSE	CDKN1A
