# Supplementary material for: A Dual-Gene Signature of PMAIP1 and GADD45A for Early Detection of Intrahepatic Cholangiocarcinoma in the Context of Primary Sclerosing Cholangitis
Source: Int J Mol Sci. 2026 May 27;27(11):4826. doi: 10.3390/ijms27114826 (PMC13256877; doi:10.3390/ijms27114826)
Supplement: Supplementary file 1 [file ijms-27-04826-s001.zip › Table.S21.xlsx]

## Sheet: Table.S21
Dataset	GEO sample ID	Sample ID in this study	Patient ID	Group in this study	Tissue/sample type	Sex	Age	Disease duration	Medication/treatment status	Other available clinical/pathological variables
GSE247128	GSM7883933	PSC005	PSC005	PSC_inflammation	PSC liver	Male	Not available	Not available	Not available	Diagnosis: PSC; IBD status: IBD; transplant indication: ESLD; AST/ALT: 144/69 U/L
GSE247128	GSM7883937	PSC012	PSC012	PSC_inflammation	PSC liver	Male	Not available	Not available	Not available	Diagnosis: PSC; IBD status: N/A; transplant indication: DC; AST/ALT: 51/11 U/L
GSE247128	GSM7883940	PSC014	PSC014	PSC_inflammation	PSC liver	Male	Not available	Not available	Not available	Diagnosis: PSC; IBD status: UC; transplant indication: DC; AST/ALT: 49/40 U/L
GSE247128	GSM7883941	PSC016	PSC016	PSC_inflammation	PSC liver	Male	Not available	Not available	Not available	Diagnosis: PSC; IBD status: UC; transplant indication: DC; AST/ALT: 57/35 U/L
GSE138709	GSM4116579	ICC_18_P	ICC18	ICC_paracancer	Adjacent non-tumor tissue	Female	Not available	Not reported / not applicable	No preoperative chemotherapy or radiotherapy reported in the original methods	HBV(+); paired adjacent sample from ICC18
GSE138709	GSM4116580	ICC_18_T	ICC18	ICC_tumor	ICC tumor tissue	Female	Not available	Not reported / not applicable	Treatment-na茂ve; no preoperative chemotherapy or radiotherapy reported	HBV(+); poorly differentiated, Grade III; TNM: T3N1MX
GSE138709	GSM4116581	ICC_20_T	ICC20	ICC_tumor	ICC tumor tissue	Female	Not available	Not reported / not applicable	Recurrent ICC sample; no preoperative chemotherapy or radiotherapy reported in the original methods	Virus infection: none; moderately differentiated, Grade II; TNM: T2NXMX
GSE138709	GSM4116582	ICC_23_P	ICC23	ICC_paracancer	Adjacent non-tumor tissue	Male	Not available	Not reported / not applicable	No preoperative chemotherapy or radiotherapy reported in the original methods	HBV(+); paired adjacent sample from ICC23
GSE138709	GSM4116583	ICC_23_T	ICC23	ICC_tumor	ICC tumor tissue	Male	Not available	Not reported / not applicable	Treatment-na茂ve; no preoperative chemotherapy or radiotherapy reported	HBV(+); poorly differentiated, Grade III; TNM: T2NXMX
GSE138709	GSM4116586	ICC_25_P	ICC25	ICC_paracancer	Adjacent non-tumor tissue	Male	Not available	Not reported / not applicable	No preoperative chemotherapy or radiotherapy reported in the original methods	Virus infection: none; poorly differentiated, Grade III; TNM: T4N1M0
