# Supplementary material for: A Dual-Gene Signature of PMAIP1 and GADD45A for Early Detection of Intrahepatic Cholangiocarcinoma in the Context of Primary Sclerosing Cholangitis
Source: Int J Mol Sci. 2026 May 27;27(11):4826. doi: 10.3390/ijms27114826 (PMC13256877; doi:10.3390/ijms27114826)
Supplement: Supplementary file 1 [file ijms-27-04826-s001.zip › Table.S22.xlsx]

## Sheet: Table.S22
Table.S22 Ranking of Optimal Gene Combinations and AIC Value Evaluation Results Based on Best Subset Selection.
Genes	AIC	Deviance
SFN + DUSP5	6.00000000022065	2.20649276623392e-10
GADD45A + DUSP5	6.00000000024122	2.41215492019675e-10
GADD45A + CDKN1A	6.00000000024647	2.46469955550714e-10
GADD45A + PLK3	6.00000000025779	2.57791565866142e-10
SFN + PMAIP1	6.00000000026483	2.64830379843316e-10
SFN + CDKN1A	6.0000000002662	2.66205280037064e-10
PLK3 + FOSL1	6.00000000037663	3.76633835212752e-10
SFN + GADD45A	6.00000000039406	3.94055899003614e-10
CDKN1A + PLK3	6.00000000040253	4.0253045339949e-10
PMAIP1 + GADD45A	6.0000000004852	4.8520387704823e-10
SFN + FOSL1	6.0000000004951	4.95097296462869e-10
GADD45A + FOSL1	6.0000000005011	5.01099162132909e-10
SFN + PLK3	6.0000000005697	5.6970073101284e-10
GADD45A + CDKN1A + PLK3	8.00000000021807	2.18074891473747e-10
PMAIP1 + GADD45A + CDKN1A	8.00000000022618	2.26178631376144e-10
GADD45A + PLK3 + FOSL1	8.00000000023232	2.32319496968396e-10
PMAIP1 + GADD45A + FOSL1	8.00000000023545	2.35453434521219e-10
SFN + GADD45A + CDKN1A	8.00000000024254	2.42542430579018e-10
SFN + PMAIP1 + CDKN1A	8.00000000026403	2.6402924290922e-10
PMAIP1 + PLK3 + DUSP5	8.00000000027558	2.75577338720495e-10
PMAIP1 + CDKN1A + DUSP5	8.00000000028195	2.81945133900456e-10
SFN + GADD45A + FOSL1	8.00000000028399	2.83993717423994e-10
SFN + GADD45A + PLK3	8.00000000029254	2.92540658356461e-10
PMAIP1 + GADD45A + DUSP5	8.00000000029941	2.99413827057487e-10
GADD45A + CDKN1A + FOSL1	8.00000000031288	3.12878611900053e-10
SFN + PLK3 + FOSL1	8.0000000003283	3.28295612903642e-10
SFN + DUSP5 + FOSL1	8.00000000033015	3.30149241265528e-10
PMAIP1 + CDKN1A + PLK3	8.00000000033478	3.3477798310314e-10
PMAIP1 + GADD45A + PLK3	8.00000000037154	3.71542352428579e-10
SFN + GADD45A + DUSP5	8.0000000003784	3.78396869376133e-10
PLK3 + DUSP5 + FOSL1	8.00000000039401	3.94008381463448e-10
PMAIP1 + PLK3 + FOSL1	8.00000000042526	4.25257606890674e-10
SFN + PMAIP1 + FOSL1	8.00000000042648	4.26478408127982e-10
SFN + CDKN1A + FOSL1	8.00000000045221	4.5221515419807e-10
SFN + PMAIP1 + DUSP5	8.00000000045303	4.53028725629204e-10
GADD45A + DUSP5 + FOSL1	8.00000000045946	4.59457805109497e-10
CDKN1A + PLK3 + FOSL1	8.00000000049306	4.93064256071218e-10
SFN + PMAIP1 + GADD45A	8.00000000051658	5.16577003371102e-10
SFN + CDKN1A + PLK3	8.00000000053214	5.3213877747217e-10
SFN + PLK3 + DUSP5	8.00000000055324	5.53245449429563e-10
SFN + PMAIP1 + PLK3	8.00000000056411	5.64107871507955e-10
SFN + CDKN1A + DUSP5	8.00000000057253	5.72532243815968e-10
GADD45A + PLK3 + DUSP5	8.00000000058085	5.80849146531311e-10
PMAIP1 + DUSP5	9.25954533751641	3.25954533751641
PMAIP1 + PLK3	10.4020652581566	4.40206525815662
PMAIP1 + DUSP5 + FOSL1	11.1767877603293	3.17678776032928
PMAIP1 + CDKN1A	12.8862106699935	6.88621066999347
PMAIP1 + FOSL1	13.3044158700774	7.30441587007736
DUSP5 + FOSL1	13.4171040378398	7.41710403783983
PMAIP1 + CDKN1A + FOSL1	13.7498083710007	5.74980837100074
CDKN1A + FOSL1	14.0796432846521	8.07964328465214
CDKN1A + DUSP5 + FOSL1	14.9021917928851	6.90219179288509
CDKN1A + DUSP5	15.3133935080633	9.31339350806326
GADD45A + CDKN1A + DUSP5	80.0873067782343	72.0873067782343
PLK3 + DUSP5	150.174613556469	144.174613556469
CDKN1A + PLK3 + DUSP5	152.174613556469	144.174613556469
