# Supplementary material for: A Dual-Gene Signature of PMAIP1 and GADD45A for Early Detection of Intrahepatic Cholangiocarcinoma in the Context of Primary Sclerosing Cholangitis
Source: Int J Mol Sci. 2026 May 27;27(11):4826. doi: 10.3390/ijms27114826 (PMC13256877; doi:10.3390/ijms27114826)
Supplement: Supplementary file 1 [file ijms-27-04826-s001.zip › Table.S23.xlsx]

## Sheet: Table.S23
Table.S23 Characteristics of Single-Cell RNA Sequencing Samples Included in This Study.
orig.ident	Class	Group	organism.part	No.cells
GSM7883933	Normal	GSE247128	Human liver	12279
GSM7883937	Normal	GSE247128	Human liver	24751
GSM7883940	Normal	GSE247128	Human liver	3773
GSM7883941	Normal	GSE247128	Human liver	25320
GSM4116579	adjacent	GSE138709	human intrahepatic cholangiocarcinoma adjacent	10317
GSM4116582	adjacent	GSE138709	human intrahepatic cholangiocarcinoma adjacent	4425
GSM4116586	adjacent	GSE138709	human intrahepatic cholangiocarcinoma adjacent	2159
GSM4116580	tumor	GSE138709	human intrahepatic cholangiocarcinoma	4963
SM4116581	tumor	GSE138709	human intrahepatic cholangiocarcinoma	2714
GSM4116583	tumor	GSE138709	human intrahepatic cholangiocarcinoma	3504
