# Supplementary material for: A Dual-Gene Signature of PMAIP1 and GADD45A for Early Detection of Intrahepatic Cholangiocarcinoma in the Context of Primary Sclerosing Cholangitis
Source: Int J Mol Sci. 2026 May 27;27(11):4826. doi: 10.3390/ijms27114826 (PMC13256877; doi:10.3390/ijms27114826)
Supplement: Supplementary file 1 [file ijms-27-04826-s001.zip › Table.S24.xlsx]

## Sheet: Table.S24
Analysis	15% cutoff	strict 10% subset		Statistical comparison	P value
Total cells	28567	23358		PMAIP1, 15% cutoff	P < 2.2 × 10^-16
Cholangiocytes	6784	5367		PMAIP1, strict 10% subset	P < 2.2 × 10^-16
Cholangiocyte proportion	0.23748	0.22977		GADD45A, 15% cutoff	P < 2.2 × 10^-16
ICC-tumor cholangiocytes	5645	4592		GADD45A, strict 10% subset	P = 1.23 × 10^-308
ICC-tumor malignant cholangiocytes	2815	2530		Dual-gene score, 15% cutoff	P < 2.2 × 10^-16
PMAIP1 median, malignant vs non-malignant	0.8489 vs 0	0.8415 vs 0		Dual-gene score, strict 10% subset	P < 2.2 × 10^-16
GADD45A median, malignant vs non-malignant	1.1993 vs 0	1.2050 vs 0
PMAIP1/GADD45A median score, malignant vs non-malignant	1.0204 vs 0	1.0211 vs 0
