# Supplementary material for: A Dual-Gene Signature of PMAIP1 and GADD45A for Early Detection of Intrahepatic Cholangiocarcinoma in the Context of Primary Sclerosing Cholangitis
Source: Int J Mol Sci. 2026 May 27;27(11):4826. doi: 10.3390/ijms27114826 (PMC13256877; doi:10.3390/ijms27114826)
Supplement: Supplementary file 1 [file ijms-27-04826-s001.zip › Table.S25.xlsx]

## Sheet: Table.S25
Disease group	Total cholangiocytes	CopyKAT aneuploid	CopyKAT diploid	Primary binary malignant	Primary binary non-malignant
PSC	116	0	116	0	116
ICC-Adj	623	0	623	0	623
ICC-Tumor	5625	2815	2810	2815	2810
Total	6364	2815	3549	2815	3549
