# Supplementary material for: A Dual-Gene Signature of PMAIP1 and GADD45A for Early Detection of Intrahepatic Cholangiocarcinoma in the Context of Primary Sclerosing Cholangitis
Source: Int J Mol Sci. 2026 May 27;27(11):4826. doi: 10.3390/ijms27114826 (PMC13256877; doi:10.3390/ijms27114826)
Supplement: Supplementary file 1 [file ijms-27-04826-s001.zip › Table.S26.xlsx]

## Sheet: Table.S26
Disease group	Status	n cells	Mean CNV burden	Median CNV burden	Wilcoxon P value
ICC-Tumor	Malignant	2815	0.0566	0.0561	<2.2e-16
ICC-Tumor	Non-malignant	2810	0.039	0.0386	<2.2e-16
ICC-Adj	Non-malignant	623	0.0352	0.0343	—
PSC	Non-malignant	116	0.0365	0.0354	—
