# Supplementary material for: A Dual-Gene Signature of PMAIP1 and GADD45A for Early Detection of Intrahepatic Cholangiocarcinoma in the Context of Primary Sclerosing Cholangitis
Source: Int J Mol Sci. 2026 May 27;27(11):4826. doi: 10.3390/ijms27114826 (PMC13256877; doi:10.3390/ijms27114826)
Supplement: Supplementary file 1 [file ijms-27-04826-s001.zip › Table.S27.csv]

Threshold	Gene	n_high_burden	n_low_burden	median_high_burden	median_low_burden	pct_expr_high_burden	pct_expr_low_burden	median_difference_high_minus_low	p_value
Q50	PMAIP1	2813	2812	0.671568134320715	0	67.9345894063278	17.3897581792319	0.671568134320715	1.82464377191171e-261
Q50	GADD45A	2813	2812	1.06385975667727	0	80.9456096693921	35.348506401138	1.06385975667727	2.27530669476518e-215
Q60	PMAIP1	2250	3375	0.730342563608243	0	73.6888888888889	21.9851851851852	0.730342563608243	7.69855708243896e-251
Q60	GADD45A	2250	3375	1.12662187430157	0	85.2888888888889	40.0592592592593	1.12662187430157	2.61579914191832e-203
Q70	PMAIP1	1688	3937	0.76331542306625	0	78.436018957346	27.3304546609093	0.76331542306625	1.30362510574587e-203
Q70	GADD45A	1688	3937	1.18042897604552	0	88.6255924170616	45.0850901701803	1.18042897604552	1.29025158067494e-163
Q80	PMAIP1	1125	4500	0.794483594841341	0	84.1777777777778	32.2888888888889	0.794483594841341	9.02404949030866e-152
Q80	GADD45A	1125	4500	1.2279134272006	0	91.9111111111111	49.7111111111111	1.2279134272006	4.32338920881398e-122
Q90	PMAIP1	563	5062	0.766894753387317	0	87.7442273534636	37.6531015408929	0.766894753387317	3.63227925771452e-69
Q90	GADD45A	563	5062	1.24455864612321	0.558295779896085	94.6714031971581	54.0892927696563	0.686262866227123	9.01919815442745e-62
