# Supplementary material for: A Dual-Gene Signature of PMAIP1 and GADD45A for Early Detection of Intrahepatic Cholangiocarcinoma in the Context of Primary Sclerosing Cholangitis
Source: Int J Mol Sci. 2026 May 27;27(11):4826. doi: 10.3390/ijms27114826 (PMC13256877; doi:10.3390/ijms27114826)
Supplement: Supplementary file 1 [file ijms-27-04826-s001.zip › Table.S28.xlsx]

## Sheet: Table.S28
Reference	Observation	Burden type	Group	n	Median	Mean	Q1	Q3	P value	Interpretation
Non-tumor cholangiocytes	ICC_tumor cholangiocytes	Gene-level	aneuploid	2815	0.0393	0.0398	0.0357	0.0432	<2.2e-16	aneuploid > diploid
Non-tumor cholangiocytes	ICC_tumor cholangiocytes	Gene-level	diploid	2810	0.0344	0.0342	0.0288	0.0396	<2.2e-16	—
