# Supplementary material for: A Dual-Gene Signature of PMAIP1 and GADD45A for Early Detection of Intrahepatic Cholangiocarcinoma in the Context of Primary Sclerosing Cholangitis
Source: Int J Mol Sci. 2026 May 27;27(11):4826. doi: 10.3390/ijms27114826 (PMC13256877; doi:10.3390/ijms27114826)
Supplement: Supplementary file 1 [file ijms-27-04826-s001.zip › Table.S29.csv]

dataset	rank	cophenetic	dispersion	residuals	silhouette	silhouette_basis	silhouette_consensus	sparse_W	sparse_H
ICC_Para_NonMal	4	0.997844543698366	0.976278216012775	418900.346297839	0.712792096861727	0.620883227053938	0.986593286595073	0.586857138919286	0.616785491221818
ICC_Para_NonMal	5	0.980230094548892	0.894141239502312	413162.491017432	0.644015616729991	0.541401481835674	0.898669382940012	0.591993704782595	0.595201222111199
ICC_Para_NonMal	6	0.976782234544434	0.868705331635481	408443.768730084	0.603909443648414	0.486394037063934	0.864776014028986	0.594572718445528	0.61028005378032
ICC_Para_NonMal	7	0.952979987928497	0.799771557501069	404856.523512663	0.548647966012929	0.431308674414655	0.639130897971603	0.602851204399399	0.614633627270788
ICC_Para_NonMal	8	0.933253194050509	0.773424346843872	401866.095069977	0.522588075345	0.4081372921576	0.577177465190983	0.606574436742658	0.62446317283777
ICC_Para_NonMal	9	0.934140640100291	0.773896392912811	399159.658709872	0.497170087036895	0.379431321056941	0.498374084616433	0.607158627311688	0.641921723669397
ICC_Tumor_Mal	4	0.961146466688869	0.744083233937006	1052149.14466785	0.682433054995599	0.635829933058169	0.808469092506426	0.540657367810459	0.56345330012865
ICC_Tumor_Mal	5	0.992930823375856	0.898158754676675	1032662.28101015	0.629038261420365	0.567274835777981	0.926086722051332	0.546875980068621	0.575218385244568
ICC_Tumor_Mal	6	0.972683542665895	0.866987207231268	1018135.10450051	0.560394546938899	0.538052420279173	0.844107114074074	0.562087494861906	0.544399898024275
ICC_Tumor_Mal	7	0.93228196474867	0.819492188124948	1007144.233722	0.450290495140002	0.530888969179548	0.679414504357785	0.574219668716909	0.508721439193173
ICC_Tumor_Mal	8	0.955123202308265	0.83602468296058	998975.518393333	0.431770314956941	0.488072190874889	0.753322089017091	0.574824182829719	0.523834080437306
ICC_Tumor_Mal	9	0.950862577336874	0.838381190168962	992306.679272125	0.396926638386245	0.476528757269371	0.71420082897369	0.580475058249866	0.523964673940489
ICC_Tumor_NonMal	4	0.999189419502908	0.903939960127678	1143613.90680416	0.897271798172625	0.731232837010194	0.949105490515542	0.575358133264029	0.785382374582968
ICC_Tumor_NonMal	5	0.995378053737481	0.797622762454533	1130584.68738849	0.866510940579053	0.665059082818708	0.921903867256034	0.572541294743827	0.778379858328263
ICC_Tumor_NonMal	6	0.993329600323765	0.856316847507142	1119096.78017573	0.739032102924981	0.587721054674162	0.911016960919552	0.579749733339416	0.722316019158751
ICC_Tumor_NonMal	7	0.982649756291381	0.823017317678523	1108660.37742888	0.736037254861487	0.546100868431108	0.7623993726172	0.580066320411598	0.731352977093133
ICC_Tumor_NonMal	8	0.97437803014461	0.840955550283637	1101130.57588169	0.593276632313276	0.519672470103309	0.766295375277476	0.588803628274861	0.700046262323035
ICC_Tumor_NonMal	9	0.949715282123832	0.792114911050342	1094608.74119411	0.539945195819685	0.478020411891068	0.645636731269972	0.588618536335979	0.68580685608611
PSC_NonMal	4	0.955600402085505	0.699882049407854	269531.320388557	0.737610687693355	0.6239021764212	0.638595572315771	0.560428497006069	0.636386451985794
PSC_NonMal	5	0.968984294149177	0.767369714847591	264833.523121159	0.717988241044678	0.504689206856128	0.804226373893052	0.561951743983181	0.67493367863126
PSC_NonMal	6	0.925698293386602	0.681132473612307	261349.211877387	0.650246562615291	0.454151672560844	0.539844580255361	0.566879951664557	0.686771606522687
PSC_NonMal	7	0.893050990606357	0.688039131229279	258337.715711151	0.609753648457837	0.413425349087535	0.425180052368516	0.573038594061101	0.699913066693369
PSC_NonMal	8	0.887387333700302	0.706566597923791	255639.873662157	0.540689481002105	0.397715180993455	0.345198514307216	0.573732129491822	0.699293749838229
PSC_NonMal	9	0.878181216102563	0.716866630119821	253142.910976151	0.566011140252886	0.336297357726386	0.281035041153869	0.576352663773953	0.735527567312954
