# Supplementary material for: A Dual-Gene Signature of PMAIP1 and GADD45A for Early Detection of Intrahepatic Cholangiocarcinoma in the Context of Primary Sclerosing Cholangitis
Source: Int J Mol Sci. 2026 May 27;27(11):4826. doi: 10.3390/ijms27114826 (PMC13256877; doi:10.3390/ijms27114826)
Supplement: Supplementary file 1 [file ijms-27-04826-s001.zip › Table.S3.xlsx]

## Sheet: Table.S3
Table .S3 Differentially Expressed Genes (DEGs) in Cholangiocytes: Pairwise Comparison Between ICC Adjacent Non-Tumor Tissue and ICC Tumor Tissue.
p_val	avg_log2FC	pct.1	pct.2	p_val_adj	celltype	comparison	gene
0	6.45779	0.956	0.157	0	Cholangiocyte	ICC_Adj_vs_ICC_tumor	ALB
0	7.33072	0.786	0.049	0	Cholangiocyte	ICC_Adj_vs_ICC_tumor	AMBP
0	9.44812	0.735	0.006	0	Cholangiocyte	ICC_Adj_vs_ICC_tumor	APOC3
0	8.99487	0.697	0.007	0	Cholangiocyte	ICC_Adj_vs_ICC_tumor	APOA2
0	12.2235	0.611	0.001	0	Cholangiocyte	ICC_Adj_vs_ICC_tumor	SCGN
0	3.51789	0.923	0.318	0	Cholangiocyte	ICC_Adj_vs_ICC_tumor	FXYD2
0	5.72791	0.661	0.078	0	Cholangiocyte	ICC_Adj_vs_ICC_tumor	MT1G
0	6.16878	0.658	0.076	0	Cholangiocyte	ICC_Adj_vs_ICC_tumor	RBP4
0	4.7216	0.738	0.167	0	Cholangiocyte	ICC_Adj_vs_ICC_tumor	C8orf4
0	4.94537	0.608	0.059	0	Cholangiocyte	ICC_Adj_vs_ICC_tumor	FABP1
0	12.4343	0.54	0.001	0	Cholangiocyte	ICC_Adj_vs_ICC_tumor	BEX1
0	6.04679	0.576	0.038	0	Cholangiocyte	ICC_Adj_vs_ICC_tumor	AKAP7
0	4.51741	0.683	0.15	0	Cholangiocyte	ICC_Adj_vs_ICC_tumor	GATM
0	4.42977	0.603	0.094	0	Cholangiocyte	ICC_Adj_vs_ICC_tumor	TTR
0	6.20149	0.525	0.021	0	Cholangiocyte	ICC_Adj_vs_ICC_tumor	APOA1
0	5.22941	0.591	0.097	0	Cholangiocyte	ICC_Adj_vs_ICC_tumor	MT1F
0	8.63125	0.496	0.006	0	Cholangiocyte	ICC_Adj_vs_ICC_tumor	IGLL5
0	5.73726	0.491	0.038	0	Cholangiocyte	ICC_Adj_vs_ICC_tumor	AQP1
0	4.93133	0.485	0.042	0	Cholangiocyte	ICC_Adj_vs_ICC_tumor	CPB2
0	5.27368	0.476	0.041	0	Cholangiocyte	ICC_Adj_vs_ICC_tumor	CHST4
0	6.0316	0.425	0.021	0	Cholangiocyte	ICC_Adj_vs_ICC_tumor	SFRP5
0	10.1515	0.402	0.002	0	Cholangiocyte	ICC_Adj_vs_ICC_tumor	ANGPTL1
0	13.0963	0.378	0	0	Cholangiocyte	ICC_Adj_vs_ICC_tumor	SLC2A2
0	9.10999	0.345	0.003	0	Cholangiocyte	ICC_Adj_vs_ICC_tumor	ALDOB
0	12.8046	0.274	0	0	Cholangiocyte	ICC_Adj_vs_ICC_tumor	KCNJ15
0	-1.78834	0.959	1	0	Cholangiocyte	ICC_Adj_vs_ICC_tumor	RPL30
0	1.97473	1	0.984	0	Cholangiocyte	ICC_Adj_vs_ICC_tumor	B2M
3.27E-306	2.97376	0.908	0.441	1.21E-301	Cholangiocyte	ICC_Adj_vs_ICC_tumor	TM4SF4
3.69E-301	5.09786	0.572	0.093	1.37E-296	Cholangiocyte	ICC_Adj_vs_ICC_tumor	CPM
5.01E-294	7.31285	0.291	0.008	1.86E-289	Cholangiocyte	ICC_Adj_vs_ICC_tumor	LGALS2
1.26E-291	-2.26399	0.802	0.997	4.68E-287	Cholangiocyte	ICC_Adj_vs_ICC_tumor	GAPDH
5.00E-290	8.75731	0.242	0.001	1.86E-285	Cholangiocyte	ICC_Adj_vs_ICC_tumor	HMGCS2
5.62E-287	-1.66904	0.987	1	2.09E-282	Cholangiocyte	ICC_Adj_vs_ICC_tumor	TMSB10
8.81E-286	12.7475	0.226	0	3.27E-281	Cholangiocyte	ICC_Adj_vs_ICC_tumor	MUC6
3.06E-273	5.84406	0.322	0.016	1.14E-268	Cholangiocyte	ICC_Adj_vs_ICC_tumor	SLC17A4
7.11E-268	2.8209	0.929	0.819	2.64E-263	Cholangiocyte	ICC_Adj_vs_ICC_tumor	ANXA4
7.54E-268	8.87885	0.234	0.003	2.80E-263	Cholangiocyte	ICC_Adj_vs_ICC_tumor	FAM150A
1.28E-267	8.77625	0.23	0.002	4.75E-263	Cholangiocyte	ICC_Adj_vs_ICC_tumor	AGXT
2.13E-265	2.13837	0.978	0.894	7.90E-261	Cholangiocyte	ICC_Adj_vs_ICC_tumor	HLA-A
1.23E-261	7.38325	0.242	0.004	4.57E-257	Cholangiocyte	ICC_Adj_vs_ICC_tumor	ARHGAP24
2.46E-256	-2.23549	0.929	1	9.14E-252	Cholangiocyte	ICC_Adj_vs_ICC_tumor	S100A6
2.39E-254	3.69438	0.769	0.301	8.88E-250	Cholangiocyte	ICC_Adj_vs_ICC_tumor	CA2
2.63E-244	3.73257	0.59	0.13	9.76E-240	Cholangiocyte	ICC_Adj_vs_ICC_tumor	SERPINA5
4.34E-239	11.6877	0.189	0	1.61E-234	Cholangiocyte	ICC_Adj_vs_ICC_tumor	C6
3.83E-238	2.10414	0.967	0.771	1.42E-233	Cholangiocyte	ICC_Adj_vs_ICC_tumor	HLA-B
8.90E-237	3.57485	0.674	0.184	3.31E-232	Cholangiocyte	ICC_Adj_vs_ICC_tumor	APCS
1.55E-230	1.33672	0.984	0.997	5.77E-226	Cholangiocyte	ICC_Adj_vs_ICC_tumor	RPL21
7.74E-229	-1.10083	0.956	0.999	2.88E-224	Cholangiocyte	ICC_Adj_vs_ICC_tumor	RPL28
8.29E-228	3.88875	0.531	0.106	3.08E-223	Cholangiocyte	ICC_Adj_vs_ICC_tumor	RNASE4
3.01E-227	2.62911	0.821	0.41	1.12E-222	Cholangiocyte	ICC_Adj_vs_ICC_tumor	SERPING1
3.33E-227	-5.66607	0.076	0.781	1.24E-222	Cholangiocyte	ICC_Adj_vs_ICC_tumor	FXYD3
1.43E-226	8.46769	0.191	0.001	5.30E-222	Cholangiocyte	ICC_Adj_vs_ICC_tumor	HBB
3.02E-226	-1.25139	0.945	0.999	1.12E-221	Cholangiocyte	ICC_Adj_vs_ICC_tumor	RPS16
5.16E-226	5.58709	0.277	0.015	1.92E-221	Cholangiocyte	ICC_Adj_vs_ICC_tumor	FAM150B
8.03E-226	-0.993867	0.993	1	2.98E-221	Cholangiocyte	ICC_Adj_vs_ICC_tumor	RPLP1
9.60E-226	3.66716	0.553	0.119	3.57E-221	Cholangiocyte	ICC_Adj_vs_ICC_tumor	PAH
1.92E-223	3.20404	0.76	0.32	7.12E-219	Cholangiocyte	ICC_Adj_vs_ICC_tumor	AGT
2.28E-222	11.7901	0.176	0	8.47E-218	Cholangiocyte	ICC_Adj_vs_ICC_tumor	TEX26
3.16E-221	-1.72838	0.865	0.997	1.17E-216	Cholangiocyte	ICC_Adj_vs_ICC_tumor	RPS11
4.84E-220	2.10039	0.932	0.88	1.80E-215	Cholangiocyte	ICC_Adj_vs_ICC_tumor	HLA-C
4.50E-219	8.08853	0.191	0.002	1.67E-214	Cholangiocyte	ICC_Adj_vs_ICC_tumor	DNASE1L3
1.53E-217	5.89122	0.346	0.035	5.68E-213	Cholangiocyte	ICC_Adj_vs_ICC_tumor	PIGR
3.21E-217	-1.79166	0.776	0.994	1.19E-212	Cholangiocyte	ICC_Adj_vs_ICC_tumor	EEF1D
1.01E-212	5.99591	0.224	0.007	3.75E-208	Cholangiocyte	ICC_Adj_vs_ICC_tumor	SPG20
2.55E-212	-0.985837	0.993	1	9.47E-208	Cholangiocyte	ICC_Adj_vs_ICC_tumor	RPS19
9.73E-212	-3.06352	0.114	0.821	3.61E-207	Cholangiocyte	ICC_Adj_vs_ICC_tumor	HIST1H2BK
7.03E-211	1.30796	0.99	0.993	2.61E-206	Cholangiocyte	ICC_Adj_vs_ICC_tumor	H3F3B
6.07E-209	-1.26062	0.955	0.999	2.25E-204	Cholangiocyte	ICC_Adj_vs_ICC_tumor	RPS2
9.23E-207	-1.69498	0.958	0.999	3.43E-202	Cholangiocyte	ICC_Adj_vs_ICC_tumor	RPL8
1.16E-205	2.26479	0.904	0.717	4.31E-201	Cholangiocyte	ICC_Adj_vs_ICC_tumor	CLU
1.36E-205	2.21826	0.916	0.752	5.07E-201	Cholangiocyte	ICC_Adj_vs_ICC_tumor	DEFB1
1.70E-199	-1.76157	0.626	0.993	6.32E-195	Cholangiocyte	ICC_Adj_vs_ICC_tumor	HSPB1
3.17E-199	-1.9195	0.619	0.973	1.18E-194	Cholangiocyte	ICC_Adj_vs_ICC_tumor	PRDX1
9.74E-199	3.84003	0.473	0.092	3.62E-194	Cholangiocyte	ICC_Adj_vs_ICC_tumor	BEX4
2.51E-198	3.31193	0.763	0.409	9.34E-194	Cholangiocyte	ICC_Adj_vs_ICC_tumor	SEPP1
2.69E-198	11.6336	0.157	0	9.98E-194	Cholangiocyte	ICC_Adj_vs_ICC_tumor	SLC6A19
6.71E-197	8.36141	0.166	0.001	2.49E-192	Cholangiocyte	ICC_Adj_vs_ICC_tumor	CYP2E1
1.89E-196	11.5334	0.156	0	7.03E-192	Cholangiocyte	ICC_Adj_vs_ICC_tumor	ARG1
2.99E-195	-3.31935	0.13	0.782	1.11E-190	Cholangiocyte	ICC_Adj_vs_ICC_tumor	ASPH
1.33E-194	11.5006	0.154	0	4.94E-190	Cholangiocyte	ICC_Adj_vs_ICC_tumor	LINC00261
9.34E-193	11.724	0.153	0	3.47E-188	Cholangiocyte	ICC_Adj_vs_ICC_tumor	ADH4
1.78E-192	-0.884165	0.993	0.999	6.61E-188	Cholangiocyte	ICC_Adj_vs_ICC_tumor	RPL39
1.81E-191	3.28314	0.718	0.308	6.74E-187	Cholangiocyte	ICC_Adj_vs_ICC_tumor	APOC1
4.74E-191	-2.31759	0.776	0.986	1.76E-186	Cholangiocyte	ICC_Adj_vs_ICC_tumor	NEAT1
1.22E-190	-0.822667	0.983	1	4.53E-186	Cholangiocyte	ICC_Adj_vs_ICC_tumor	RPS15
1.71E-190	-0.988306	0.93	0.999	6.36E-186	Cholangiocyte	ICC_Adj_vs_ICC_tumor	RPL7A
2.71E-189	4.27656	0.582	0.182	1.01E-184	Cholangiocyte	ICC_Adj_vs_ICC_tumor	FGGY
2.97E-188	-0.847872	0.983	0.999	1.10E-183	Cholangiocyte	ICC_Adj_vs_ICC_tumor	RPL35
1.45E-187	3.60599	0.518	0.125	5.40E-183	Cholangiocyte	ICC_Adj_vs_ICC_tumor	SOD3
3.14E-187	-1.91813	0.361	0.926	1.17E-182	Cholangiocyte	ICC_Adj_vs_ICC_tumor	SEPW1
6.36E-187	-3.19234	0.082	0.752	2.36E-182	Cholangiocyte	ICC_Adj_vs_ICC_tumor	NAPRT1
3.45E-186	2.98616	0.716	0.324	1.28E-181	Cholangiocyte	ICC_Adj_vs_ICC_tumor	SH3YL1
3.82E-184	-2.03048	0.472	0.941	1.42E-179	Cholangiocyte	ICC_Adj_vs_ICC_tumor	GPX1
8.22E-184	2.61008	0.77	0.362	3.05E-179	Cholangiocyte	ICC_Adj_vs_ICC_tumor	GC
2.38E-182	7.89039	0.164	0.002	8.85E-178	Cholangiocyte	ICC_Adj_vs_ICC_tumor	FCN3
1.14E-180	-1.14079	0.908	0.999	4.22E-176	Cholangiocyte	ICC_Adj_vs_ICC_tumor	RPLP0
6.26E-179	-2.24347	0.306	0.889	2.32E-174	Cholangiocyte	ICC_Adj_vs_ICC_tumor	S100A16
1.86E-177	-1.34064	0.79	0.995	6.89E-173	Cholangiocyte	ICC_Adj_vs_ICC_tumor	COX6C
2.81E-177	5.26516	0.291	0.03	1.04E-172	Cholangiocyte	ICC_Adj_vs_ICC_tumor	ANPEP
4.01E-177	-1.60265	0.831	0.995	1.49E-172	Cholangiocyte	ICC_Adj_vs_ICC_tumor	S100A11
1.86E-176	-6.34714	0.019	0.65	6.91E-172	Cholangiocyte	ICC_Adj_vs_ICC_tumor	SFN
9.42E-176	-1.85646	0.338	0.921	3.50E-171	Cholangiocyte	ICC_Adj_vs_ICC_tumor	MTDH
1.83E-175	1.01367	0.999	1	6.79E-171	Cholangiocyte	ICC_Adj_vs_ICC_tumor	EEF1A1
3.88E-175	1.51443	0.911	0.917	1.44E-170	Cholangiocyte	ICC_Adj_vs_ICC_tumor	ITM2B
4.78E-175	-2.49331	0.204	0.838	1.78E-170	Cholangiocyte	ICC_Adj_vs_ICC_tumor	ID1
9.61E-175	-1.11098	0.98	1	3.57E-170	Cholangiocyte	ICC_Adj_vs_ICC_tumor	RPS20
2.54E-174	11.3363	0.138	0	9.44E-170	Cholangiocyte	ICC_Adj_vs_ICC_tumor	PPAPDC1A
8.48E-174	0.731229	1	1	3.15E-169	Cholangiocyte	ICC_Adj_vs_ICC_tumor	RPL34
4.88E-173	5.8814	0.231	0.015	1.81E-168	Cholangiocyte	ICC_Adj_vs_ICC_tumor	ADH1B
8.68E-172	-0.869429	0.945	0.999	3.22E-167	Cholangiocyte	ICC_Adj_vs_ICC_tumor	RPL18
1.69E-171	-2.59346	0.215	0.813	6.27E-167	Cholangiocyte	ICC_Adj_vs_ICC_tumor	MAL2
2.53E-171	-3.16085	0.058	0.704	9.40E-167	Cholangiocyte	ICC_Adj_vs_ICC_tumor	C4orf48
3.96E-171	3.00501	0.902	0.846	1.47E-166	Cholangiocyte	ICC_Adj_vs_ICC_tumor	JUN
1.53E-167	-1.96512	0.464	0.943	5.69E-163	Cholangiocyte	ICC_Adj_vs_ICC_tumor	SLPI
3.78E-167	-4.79738	0.089	0.685	1.40E-162	Cholangiocyte	ICC_Adj_vs_ICC_tumor	FABP5
3.55E-166	9.61582	0.137	0.001	1.32E-161	Cholangiocyte	ICC_Adj_vs_ICC_tumor	CADM1
1.29E-164	1.47634	0.93	0.92	4.80E-160	Cholangiocyte	ICC_Adj_vs_ICC_tumor	RPL17
6.33E-164	-1.69541	0.242	0.89	2.35E-159	Cholangiocyte	ICC_Adj_vs_ICC_tumor	SMIM22
9.54E-164	-3.75952	0.086	0.683	3.54E-159	Cholangiocyte	ICC_Adj_vs_ICC_tumor	C19orf33
2.40E-162	-2.11982	0.386	0.881	8.90E-158	Cholangiocyte	ICC_Adj_vs_ICC_tumor	PKM
4.47E-160	-4.10891	0.281	0.83	1.66E-155	Cholangiocyte	ICC_Adj_vs_ICC_tumor	LGALS1
4.12E-159	7.06374	0.151	0.003	1.53E-154	Cholangiocyte	ICC_Adj_vs_ICC_tumor	C21orf62
2.31E-158	8.84679	0.137	0.001	8.57E-154	Cholangiocyte	ICC_Adj_vs_ICC_tumor	LINC00671
5.06E-156	2.84192	0.543	0.163	1.88E-151	Cholangiocyte	ICC_Adj_vs_ICC_tumor	SERPINA4
6.08E-156	10.973	0.124	0	2.26E-151	Cholangiocyte	ICC_Adj_vs_ICC_tumor	DPYS
3.99E-155	-1.58963	0.466	0.935	1.48E-150	Cholangiocyte	ICC_Adj_vs_ICC_tumor	YWHAZ
4.32E-155	-0.67269	0.997	1	1.61E-150	Cholangiocyte	ICC_Adj_vs_ICC_tumor	RPS18
7.56E-155	-1.6498	0.482	0.934	2.81E-150	Cholangiocyte	ICC_Adj_vs_ICC_tumor	LDHA
1.07E-154	3.82155	0.444	0.106	3.97E-150	Cholangiocyte	ICC_Adj_vs_ICC_tumor	TPPP3
6.24E-154	1.90861	0.834	0.528	2.32E-149	Cholangiocyte	ICC_Adj_vs_ICC_tumor	CLDN10
1.07E-153	-3.576	0.033	0.63	3.96E-149	Cholangiocyte	ICC_Adj_vs_ICC_tumor	SLC16A3
3.48E-153	-1.75897	0.352	0.928	1.29E-148	Cholangiocyte	ICC_Adj_vs_ICC_tumor	IFI27
5.11E-153	9.2235	0.13	0.001	1.90E-148	Cholangiocyte	ICC_Adj_vs_ICC_tumor	SNHG18
1.15E-152	-1.40487	0.464	0.957	4.27E-148	Cholangiocyte	ICC_Adj_vs_ICC_tumor	MZT2B
2.17E-152	-2.04748	0.769	0.985	8.07E-148	Cholangiocyte	ICC_Adj_vs_ICC_tumor	TXN
2.84E-152	11.1549	0.121	0	1.05E-147	Cholangiocyte	ICC_Adj_vs_ICC_tumor	RALYL
1.56E-150	-0.734998	0.98	1	5.80E-146	Cholangiocyte	ICC_Adj_vs_ICC_tumor	RPS8
1.31E-149	-8.50129	0.004	0.574	4.88E-145	Cholangiocyte	ICC_Adj_vs_ICC_tumor	SNCG
1.59E-149	-1.67028	0.485	0.937	5.92E-145	Cholangiocyte	ICC_Adj_vs_ICC_tumor	GPX4
4.82E-149	-1.55011	0.33	0.918	1.79E-144	Cholangiocyte	ICC_Adj_vs_ICC_tumor	S100A13
9.08E-147	1.69583	0.859	0.864	3.37E-142	Cholangiocyte	ICC_Adj_vs_ICC_tumor	CIRBP
3.46E-145	-4.771	0.028	0.591	1.28E-140	Cholangiocyte	ICC_Adj_vs_ICC_tumor	NQO1
2.61E-144	-2.05071	0.119	0.729	9.69E-140	Cholangiocyte	ICC_Adj_vs_ICC_tumor	GRINA
4.97E-144	-0.769918	0.991	1	1.85E-139	Cholangiocyte	ICC_Adj_vs_ICC_tumor	RPS14
9.12E-144	-1.74798	0.208	0.818	3.39E-139	Cholangiocyte	ICC_Adj_vs_ICC_tumor	NME1
9.88E-144	-2.204	0.226	0.79	3.67E-139	Cholangiocyte	ICC_Adj_vs_ICC_tumor	CLTB
1.49E-143	4.05385	0.36	0.069	5.54E-139	Cholangiocyte	ICC_Adj_vs_ICC_tumor	GYPC
2.30E-143	2.29319	0.767	0.566	8.55E-139	Cholangiocyte	ICC_Adj_vs_ICC_tumor	GABARAP
4.05E-143	-2.522	0.189	0.745	1.51E-138	Cholangiocyte	ICC_Adj_vs_ICC_tumor	TKT
5.65E-143	-1.69246	0.329	0.87	2.10E-138	Cholangiocyte	ICC_Adj_vs_ICC_tumor	TIMM13
2.02E-142	-2.21675	0.132	0.726	7.50E-138	Cholangiocyte	ICC_Adj_vs_ICC_tumor	TSTA3
2.25E-142	-1.68072	0.221	0.844	8.36E-138	Cholangiocyte	ICC_Adj_vs_ICC_tumor	PTMS
3.51E-141	-3.25546	0.073	0.641	1.30E-136	Cholangiocyte	ICC_Adj_vs_ICC_tumor	TGM2
2.44E-139	-1.16486	0.652	0.976	9.06E-135	Cholangiocyte	ICC_Adj_vs_ICC_tumor	UQCRH
2.27E-138	-1.88738	0.197	0.799	8.44E-134	Cholangiocyte	ICC_Adj_vs_ICC_tumor	CKS1B
8.77E-138	4.20485	0.284	0.04	3.26E-133	Cholangiocyte	ICC_Adj_vs_ICC_tumor	RP1-60O19.1
4.94E-137	9.40937	0.112	0	1.83E-132	Cholangiocyte	ICC_Adj_vs_ICC_tumor	TF
8.99E-137	-0.702907	0.985	1	3.34E-132	Cholangiocyte	ICC_Adj_vs_ICC_tumor	RPLP2
1.76E-135	-2.86146	0.058	0.623	6.52E-131	Cholangiocyte	ICC_Adj_vs_ICC_tumor	PLEC
6.26E-135	1.6198	0.744	0.292	2.32E-130	Cholangiocyte	ICC_Adj_vs_ICC_tumor	LDHB
4.10E-134	3.54626	0.444	0.125	1.52E-129	Cholangiocyte	ICC_Adj_vs_ICC_tumor	PHGDH
9.22E-133	-1.36942	0.332	0.908	3.42E-128	Cholangiocyte	ICC_Adj_vs_ICC_tumor	MZT2A
1.24E-132	-1.82461	0.269	0.806	4.61E-128	Cholangiocyte	ICC_Adj_vs_ICC_tumor	ARPC1B
2.82E-132	-2.44825	0.115	0.689	1.05E-127	Cholangiocyte	ICC_Adj_vs_ICC_tumor	CEBPD
3.00E-132	-2.32954	0.143	0.709	1.11E-127	Cholangiocyte	ICC_Adj_vs_ICC_tumor	LAPTM4B
9.42E-132	-1.82052	0.31	0.875	3.50E-127	Cholangiocyte	ICC_Adj_vs_ICC_tumor	RPL22L1
1.50E-131	2.42747	0.541	0.179	5.59E-127	Cholangiocyte	ICC_Adj_vs_ICC_tumor	ALDH1A1
1.60E-131	1.72071	0.822	0.43	5.93E-127	Cholangiocyte	ICC_Adj_vs_ICC_tumor	VTN
2.31E-131	7.022	0.138	0.004	8.58E-127	Cholangiocyte	ICC_Adj_vs_ICC_tumor	MT1H
1.19E-130	4.36577	0.234	0.026	4.42E-126	Cholangiocyte	ICC_Adj_vs_ICC_tumor	SCD5
1.32E-130	-1.66289	0.544	0.948	4.89E-126	Cholangiocyte	ICC_Adj_vs_ICC_tumor	LGALS3
3.82E-130	3.44196	0.394	0.096	1.42E-125	Cholangiocyte	ICC_Adj_vs_ICC_tumor	FAM3B
3.92E-130	-1.4234	0.489	0.966	1.46E-125	Cholangiocyte	ICC_Adj_vs_ICC_tumor	ENY2
2.85E-129	3.47883	0.434	0.121	1.06E-124	Cholangiocyte	ICC_Adj_vs_ICC_tumor	ANG
3.15E-129	3.35246	0.44	0.123	1.17E-124	Cholangiocyte	ICC_Adj_vs_ICC_tumor	HSD17B2
3.52E-129	1.113	0.939	0.973	1.31E-124	Cholangiocyte	ICC_Adj_vs_ICC_tumor	UBB
1.80E-128	3.2415	0.742	0.59	6.70E-124	Cholangiocyte	ICC_Adj_vs_ICC_tumor	RHOB
2.47E-128	4.17237	0.304	0.052	9.17E-124	Cholangiocyte	ICC_Adj_vs_ICC_tumor	NR0B2
2.37E-127	1.75173	0.82	0.841	8.82E-123	Cholangiocyte	ICC_Adj_vs_ICC_tumor	PEBP1
1.19E-126	10.7455	0.1	0	4.43E-122	Cholangiocyte	ICC_Adj_vs_ICC_tumor	MUM1L1
4.12E-126	-2.47433	0.185	0.711	1.53E-121	Cholangiocyte	ICC_Adj_vs_ICC_tumor	HMGA1
1.53E-125	-9.48667	0.01	0.516	5.68E-121	Cholangiocyte	ICC_Adj_vs_ICC_tumor	S100A2
1.54E-125	-10.2919	0.004	0.512	5.71E-121	Cholangiocyte	ICC_Adj_vs_ICC_tumor	S100P
1.54E-125	-0.892828	0.817	0.997	5.73E-121	Cholangiocyte	ICC_Adj_vs_ICC_tumor	PPIA
2.93E-125	-1.71196	0.329	0.843	1.09E-120	Cholangiocyte	ICC_Adj_vs_ICC_tumor	PHLDA2
5.55E-125	-0.628758	0.971	1	2.06E-120	Cholangiocyte	ICC_Adj_vs_ICC_tumor	RPL37A
6.26E-125	-6.67832	0.016	0.52	2.33E-120	Cholangiocyte	ICC_Adj_vs_ICC_tumor	SYT8
7.48E-125	-8.333	0.004	0.511	2.78E-120	Cholangiocyte	ICC_Adj_vs_ICC_tumor	CSTA
8.02E-125	-2.08181	0.105	0.668	2.98E-120	Cholangiocyte	ICC_Adj_vs_ICC_tumor	SLC39A4
1.85E-123	3.54077	0.396	0.102	6.89E-119	Cholangiocyte	ICC_Adj_vs_ICC_tumor	APOH
7.02E-123	5.03272	0.198	0.019	2.61E-118	Cholangiocyte	ICC_Adj_vs_ICC_tumor	IGJ
2.71E-122	-6.56713	0.007	0.509	1.01E-117	Cholangiocyte	ICC_Adj_vs_ICC_tumor	TSPAN1
2.80E-122	0.665283	0.996	0.999	1.04E-117	Cholangiocyte	ICC_Adj_vs_ICC_tumor	RPS6
3.13E-122	-12.8181	0	0.5	1.16E-117	Cholangiocyte	ICC_Adj_vs_ICC_tumor	LY6D
4.21E-122	-13.2275	0	0.499	1.56E-117	Cholangiocyte	ICC_Adj_vs_ICC_tumor	PSCA
4.34E-122	4.01007	0.268	0.041	1.61E-117	Cholangiocyte	ICC_Adj_vs_ICC_tumor	ARSE
2.21E-121	-4.15479	0.082	0.573	8.20E-117	Cholangiocyte	ICC_Adj_vs_ICC_tumor	ADIRF
4.03E-121	-1.4805	0.231	0.811	1.50E-116	Cholangiocyte	ICC_Adj_vs_ICC_tumor	HN1
1.97E-120	2.77921	0.646	0.314	7.30E-116	Cholangiocyte	ICC_Adj_vs_ICC_tumor	CXCL6
4.36E-119	-5.50352	0.012	0.506	1.62E-114	Cholangiocyte	ICC_Adj_vs_ICC_tumor	GPRC5A
1.66E-117	-2.3964	0.07	0.601	6.15E-113	Cholangiocyte	ICC_Adj_vs_ICC_tumor	PPP1R14B
3.46E-117	4.32341	0.263	0.042	1.28E-112	Cholangiocyte	ICC_Adj_vs_ICC_tumor	STXBP6
8.11E-117	-1.61984	0.269	0.808	3.01E-112	Cholangiocyte	ICC_Adj_vs_ICC_tumor	KDELR2
1.66E-116	-1.46773	0.309	0.841	6.17E-112	Cholangiocyte	ICC_Adj_vs_ICC_tumor	PLP2
2.62E-116	-1.93893	0.304	0.778	9.73E-112	Cholangiocyte	ICC_Adj_vs_ICC_tumor	S100A14
2.74E-116	-2.99811	0.035	0.54	1.02E-111	Cholangiocyte	ICC_Adj_vs_ICC_tumor	TMC5
3.05E-116	-4.42091	0.017	0.51	1.13E-111	Cholangiocyte	ICC_Adj_vs_ICC_tumor	PKP3
1.76E-115	3.52145	0.274	0.045	6.54E-111	Cholangiocyte	ICC_Adj_vs_ICC_tumor	CA9
2.27E-115	-1.78805	0.055	0.579	8.44E-111	Cholangiocyte	ICC_Adj_vs_ICC_tumor	MUC1
2.69E-115	3.58851	0.36	0.088	1.00E-110	Cholangiocyte	ICC_Adj_vs_ICC_tumor	UGT2A3
6.66E-115	-1.78625	0.578	0.913	2.48E-110	Cholangiocyte	ICC_Adj_vs_ICC_tumor	ALDOA
7.38E-115	-11.808	0	0.479	2.74E-110	Cholangiocyte	ICC_Adj_vs_ICC_tumor	ALDH3A1
8.51E-115	-2.96508	0.077	0.584	3.16E-110	Cholangiocyte	ICC_Adj_vs_ICC_tumor	RHOD
4.27E-114	-1.36604	0.659	0.979	1.59E-109	Cholangiocyte	ICC_Adj_vs_ICC_tumor	PABPC1
6.92E-114	-0.716901	0.981	1	2.57E-109	Cholangiocyte	ICC_Adj_vs_ICC_tumor	RPS24
7.48E-114	-3.77385	0.057	0.543	2.78E-109	Cholangiocyte	ICC_Adj_vs_ICC_tumor	GPX3
1.17E-113	-1.9028	0.146	0.687	4.35E-109	Cholangiocyte	ICC_Adj_vs_ICC_tumor	SRCAP
1.56E-113	6.49837	0.111	0.002	5.78E-109	Cholangiocyte	ICC_Adj_vs_ICC_tumor	TRPV6
2.48E-113	4.89483	0.246	0.037	9.19E-109	Cholangiocyte	ICC_Adj_vs_ICC_tumor	EGOT
2.48E-113	3.23381	0.344	0.078	9.20E-109	Cholangiocyte	ICC_Adj_vs_ICC_tumor	A1CF
4.15E-113	2.37616	0.716	0.555	1.54E-108	Cholangiocyte	ICC_Adj_vs_ICC_tumor	WSB1
1.86E-112	3.62036	0.367	0.094	6.92E-108	Cholangiocyte	ICC_Adj_vs_ICC_tumor	FGFR2
2.08E-112	-1.19961	0.461	0.924	7.74E-108	Cholangiocyte	ICC_Adj_vs_ICC_tumor	NOP10
2.12E-112	6.61193	0.112	0.003	7.88E-108	Cholangiocyte	ICC_Adj_vs_ICC_tumor	KCNJ16
3.15E-112	-1.73408	0.156	0.702	1.17E-107	Cholangiocyte	ICC_Adj_vs_ICC_tumor	C19orf24
4.98E-112	-0.616945	0.991	1	1.85E-107	Cholangiocyte	ICC_Adj_vs_ICC_tumor	RPL13A
3.07E-111	-11.1429	0	0.468	1.14E-106	Cholangiocyte	ICC_Adj_vs_ICC_tumor	MIR205HG
4.46E-111	-0.815374	0.879	0.996	1.66E-106	Cholangiocyte	ICC_Adj_vs_ICC_tumor	RPL23
4.49E-110	-3.72447	0.035	0.515	1.67E-105	Cholangiocyte	ICC_Adj_vs_ICC_tumor	EFHD2
1.15E-109	-0.737663	0.897	0.996	4.26E-105	Cholangiocyte	ICC_Adj_vs_ICC_tumor	RPL27
2.72E-109	-1.2937	0.537	0.944	1.01E-104	Cholangiocyte	ICC_Adj_vs_ICC_tumor	NDUFB9
2.94E-109	-1.30309	0.443	0.891	1.09E-104	Cholangiocyte	ICC_Adj_vs_ICC_tumor	ETFB
5.21E-109	-4.06485	0.087	0.568	1.94E-104	Cholangiocyte	ICC_Adj_vs_ICC_tumor	S100A9
1.11E-108	-1.57272	0.263	0.792	4.14E-104	Cholangiocyte	ICC_Adj_vs_ICC_tumor	MDK
2.72E-108	-2.28469	0.086	0.597	1.01E-103	Cholangiocyte	ICC_Adj_vs_ICC_tumor	GGCT
2.11E-107	-1.34594	0.371	0.857	7.84E-103	Cholangiocyte	ICC_Adj_vs_ICC_tumor	CYC1
2.71E-107	-1.54168	0.226	0.76	1.01E-102	Cholangiocyte	ICC_Adj_vs_ICC_tumor	POLD4
5.84E-107	-1.12082	0.814	0.988	2.17E-102	Cholangiocyte	ICC_Adj_vs_ICC_tumor	OAZ1
3.85E-106	-11.6089	0	0.453	1.43E-101	Cholangiocyte	ICC_Adj_vs_ICC_tumor	KRT6A
5.76E-106	-3.47567	0.057	0.524	2.14E-101	Cholangiocyte	ICC_Adj_vs_ICC_tumor	G6PD
6.27E-106	-1.51404	0.233	0.769	2.33E-101	Cholangiocyte	ICC_Adj_vs_ICC_tumor	MRPL13
8.71E-106	-10.2615	0	0.452	3.24E-101	Cholangiocyte	ICC_Adj_vs_ICC_tumor	FAM83A
1.91E-105	2.94508	0.556	0.276	7.08E-101	Cholangiocyte	ICC_Adj_vs_ICC_tumor	ACAA2
2.32E-105	-0.667277	0.958	0.999	8.62E-101	Cholangiocyte	ICC_Adj_vs_ICC_tumor	RPS9
1.47E-104	3.54233	0.303	0.065	5.46E-100	Cholangiocyte	ICC_Adj_vs_ICC_tumor	PROC
2.46E-104	-6.68987	0.009	0.46	9.12E-100	Cholangiocyte	ICC_Adj_vs_ICC_tumor	CP
4.06E-104	5.55949	0.127	0.006	1.51E-99	Cholangiocyte	ICC_Adj_vs_ICC_tumor	AC004862.6
5.85E-103	0.876574	0.92	0.845	2.17E-98	Cholangiocyte	ICC_Adj_vs_ICC_tumor	SERPINA1
2.18E-101	-3.86992	0.047	0.494	8.11E-97	Cholangiocyte	ICC_Adj_vs_ICC_tumor	EMP1
3.06E-101	-6.54141	0.006	0.447	1.14E-96	Cholangiocyte	ICC_Adj_vs_ICC_tumor	PLAT
6.34E-101	-1.00815	0.841	0.993	2.35E-96	Cholangiocyte	ICC_Adj_vs_ICC_tumor	IFITM3
7.23E-101	-2.9265	0.058	0.525	2.69E-96	Cholangiocyte	ICC_Adj_vs_ICC_tumor	NMB
1.72E-100	-3.83575	0.015	0.463	6.38E-96	Cholangiocyte	ICC_Adj_vs_ICC_tumor	PHLDA3
2.74E-100	-1.52469	0.167	0.69	1.02E-95	Cholangiocyte	ICC_Adj_vs_ICC_tumor	FAM49B
1.03E-99	1.59944	0.796	0.801	3.83E-95	Cholangiocyte	ICC_Adj_vs_ICC_tumor	CYB5A
3.50E-99	-0.8795	0.879	0.996	1.30E-94	Cholangiocyte	ICC_Adj_vs_ICC_tumor	RPS5
8.16E-99	6.3746	0.115	0.005	3.03E-94	Cholangiocyte	ICC_Adj_vs_ICC_tumor	CCDC141
2.89E-98	3.91186	0.316	0.078	1.07E-93	Cholangiocyte	ICC_Adj_vs_ICC_tumor	BEX2
1.07E-97	-8.2208	0.001	0.429	3.97E-93	Cholangiocyte	ICC_Adj_vs_ICC_tumor	MALL
1.22E-97	3.43227	0.346	0.094	4.55E-93	Cholangiocyte	ICC_Adj_vs_ICC_tumor	NDRG2
1.30E-97	6.78442	0.103	0.003	4.83E-93	Cholangiocyte	ICC_Adj_vs_ICC_tumor	TDO2
1.26E-96	3.31602	0.349	0.094	4.69E-92	Cholangiocyte	ICC_Adj_vs_ICC_tumor	GSTA1
4.70E-96	-1.09981	0.402	0.888	1.75E-91	Cholangiocyte	ICC_Adj_vs_ICC_tumor	COX5A
8.92E-96	3.98877	0.242	0.043	3.31E-91	Cholangiocyte	ICC_Adj_vs_ICC_tumor	SLC5A1
1.30E-95	-2.30919	0.191	0.675	4.83E-91	Cholangiocyte	ICC_Adj_vs_ICC_tumor	CTSC
1.49E-95	-1.88493	0.103	0.581	5.53E-91	Cholangiocyte	ICC_Adj_vs_ICC_tumor	CNN2
1.91E-95	-0.69457	0.975	1	7.10E-91	Cholangiocyte	ICC_Adj_vs_ICC_tumor	RPL37
3.36E-95	-1.42336	0.164	0.681	1.25E-90	Cholangiocyte	ICC_Adj_vs_ICC_tumor	PTPRF
3.42E-95	-5.27429	0.015	0.44	1.27E-90	Cholangiocyte	ICC_Adj_vs_ICC_tumor	EREG
3.90E-95	0.585586	0.997	1	1.45E-90	Cholangiocyte	ICC_Adj_vs_ICC_tumor	RPS27
5.43E-95	-1.54215	0.164	0.659	2.02E-90	Cholangiocyte	ICC_Adj_vs_ICC_tumor	MRPS12
2.83E-94	0.976066	0.904	0.945	1.05E-89	Cholangiocyte	ICC_Adj_vs_ICC_tumor	HMGB1
3.58E-94	-1.51446	0.079	0.562	1.33E-89	Cholangiocyte	ICC_Adj_vs_ICC_tumor	FXYD5
3.87E-94	-4.45858	0.108	0.507	1.44E-89	Cholangiocyte	ICC_Adj_vs_ICC_tumor	AKR1C2
4.43E-94	2.88217	0.406	0.136	1.65E-89	Cholangiocyte	ICC_Adj_vs_ICC_tumor	SERPINA6
5.39E-94	-1.52149	0.301	0.756	2.00E-89	Cholangiocyte	ICC_Adj_vs_ICC_tumor	CD9
6.67E-94	-1.44657	0.392	0.833	2.48E-89	Cholangiocyte	ICC_Adj_vs_ICC_tumor	CTSD
7.53E-94	-1.62726	0.148	0.641	2.80E-89	Cholangiocyte	ICC_Adj_vs_ICC_tumor	CAPG
3.09E-93	2.3593	0.664	0.51	1.15E-88	Cholangiocyte	ICC_Adj_vs_ICC_tumor	APP
5.38E-93	4.58444	0.172	0.02	2.00E-88	Cholangiocyte	ICC_Adj_vs_ICC_tumor	GABRP
1.01E-92	-10.7653	0	0.412	3.75E-88	Cholangiocyte	ICC_Adj_vs_ICC_tumor	KRT16
1.17E-92	-2.51845	0.077	0.521	4.35E-88	Cholangiocyte	ICC_Adj_vs_ICC_tumor	AKR1B10
1.40E-92	0.924633	0.898	0.972	5.20E-88	Cholangiocyte	ICC_Adj_vs_ICC_tumor	PPDPF
1.43E-92	4.4704	0.213	0.034	5.33E-88	Cholangiocyte	ICC_Adj_vs_ICC_tumor	SNORD3A
4.58E-92	-3.19334	0.052	0.486	1.70E-87	Cholangiocyte	ICC_Adj_vs_ICC_tumor	FSCN1
8.55E-92	-0.899124	0.726	0.966	3.17E-87	Cholangiocyte	ICC_Adj_vs_ICC_tumor	TOMM7
2.96E-91	-1.2938	0.263	0.764	1.10E-86	Cholangiocyte	ICC_Adj_vs_ICC_tumor	YBX3
1.07E-90	3.33857	0.719	0.611	3.97E-86	Cholangiocyte	ICC_Adj_vs_ICC_tumor	HES1
1.25E-90	-1.81825	0.09	0.556	4.64E-86	Cholangiocyte	ICC_Adj_vs_ICC_tumor	NPM3
1.33E-90	-2.44283	0.108	0.562	4.93E-86	Cholangiocyte	ICC_Adj_vs_ICC_tumor	NDRG1
1.44E-90	5.77477	0.13	0.01	5.34E-86	Cholangiocyte	ICC_Adj_vs_ICC_tumor	PALMD
2.42E-90	-2.59663	0.087	0.525	8.99E-86	Cholangiocyte	ICC_Adj_vs_ICC_tumor	PGD
5.30E-90	-1.54099	0.146	0.635	1.97E-85	Cholangiocyte	ICC_Adj_vs_ICC_tumor	PSMG3
1.51E-89	4.91008	0.166	0.019	5.60E-85	Cholangiocyte	ICC_Adj_vs_ICC_tumor	WLS
1.55E-89	-2.49747	0.045	0.482	5.75E-85	Cholangiocyte	ICC_Adj_vs_ICC_tumor	ITGB4
1.72E-89	3.16864	0.502	0.249	6.39E-85	Cholangiocyte	ICC_Adj_vs_ICC_tumor	MPC1
2.16E-89	-1.45529	0.156	0.651	8.04E-85	Cholangiocyte	ICC_Adj_vs_ICC_tumor	NME4
6.06E-89	-0.764398	0.869	0.996	2.25E-84	Cholangiocyte	ICC_Adj_vs_ICC_tumor	RPS10
6.40E-89	-1.1323	0.252	0.782	2.38E-84	Cholangiocyte	ICC_Adj_vs_ICC_tumor	MRPL14
8.46E-89	-1.1713	0.188	0.708	3.14E-84	Cholangiocyte	ICC_Adj_vs_ICC_tumor	CNIH4
1.50E-88	-1.27945	0.652	0.968	5.56E-84	Cholangiocyte	ICC_Adj_vs_ICC_tumor	EIF3E
2.10E-88	-1.07077	0.364	0.871	7.81E-84	Cholangiocyte	ICC_Adj_vs_ICC_tumor	PCBD1
2.14E-88	2.51304	0.627	0.433	7.95E-84	Cholangiocyte	ICC_Adj_vs_ICC_tumor	CLDN3
2.42E-88	-3.59029	0.022	0.436	8.99E-84	Cholangiocyte	ICC_Adj_vs_ICC_tumor	TGFBI
3.78E-88	1.90274	0.527	0.216	1.40E-83	Cholangiocyte	ICC_Adj_vs_ICC_tumor	TSPAN8
4.65E-88	-1.31076	0.351	0.797	1.73E-83	Cholangiocyte	ICC_Adj_vs_ICC_tumor	CHCHD10
1.04E-87	4.64229	0.173	0.022	3.85E-83	Cholangiocyte	ICC_Adj_vs_ICC_tumor	FOXA2
1.11E-87	-4.44454	0.016	0.421	4.14E-83	Cholangiocyte	ICC_Adj_vs_ICC_tumor	FHL2
2.70E-87	-1.43215	0.16	0.647	1.00E-82	Cholangiocyte	ICC_Adj_vs_ICC_tumor	TATDN1
4.32E-87	-1.03473	0.493	0.913	1.60E-82	Cholangiocyte	ICC_Adj_vs_ICC_tumor	GUK1
4.82E-87	-1.24909	0.192	0.689	1.79E-82	Cholangiocyte	ICC_Adj_vs_ICC_tumor	CAPNS1
1.50E-86	-6.8579	0.004	0.399	5.58E-82	Cholangiocyte	ICC_Adj_vs_ICC_tumor	LYNX1
1.58E-86	-1.90629	0.087	0.537	5.86E-82	Cholangiocyte	ICC_Adj_vs_ICC_tumor	COMTD1
2.09E-86	2.11051	0.802	0.747	7.75E-82	Cholangiocyte	ICC_Adj_vs_ICC_tumor	ZFP36
3.74E-86	-0.989895	0.445	0.901	1.39E-81	Cholangiocyte	ICC_Adj_vs_ICC_tumor	BSG
5.86E-86	-0.866406	0.67	0.971	2.18E-81	Cholangiocyte	ICC_Adj_vs_ICC_tumor	HSPE1
5.98E-86	-2.05178	0.076	0.515	2.22E-81	Cholangiocyte	ICC_Adj_vs_ICC_tumor	CKS2
7.31E-86	-1.11397	0.456	0.906	2.72E-81	Cholangiocyte	ICC_Adj_vs_ICC_tumor	POLR2K
8.74E-86	-0.853814	0.782	0.98	3.25E-81	Cholangiocyte	ICC_Adj_vs_ICC_tumor	TCEB2
9.09E-86	-1.65857	0.068	0.495	3.37E-81	Cholangiocyte	ICC_Adj_vs_ICC_tumor	AGR2
9.26E-86	-3.50537	0.026	0.433	3.44E-81	Cholangiocyte	ICC_Adj_vs_ICC_tumor	SRD5A3
1.23E-85	-1.35403	0.093	0.551	4.58E-81	Cholangiocyte	ICC_Adj_vs_ICC_tumor	ATP1B3
1.33E-85	-8.41893	0	0.388	4.94E-81	Cholangiocyte	ICC_Adj_vs_ICC_tumor	PITX1
7.05E-85	-1.44925	0.352	0.772	2.62E-80	Cholangiocyte	ICC_Adj_vs_ICC_tumor	TALDO1
8.21E-85	-4.1074	0.026	0.426	3.05E-80	Cholangiocyte	ICC_Adj_vs_ICC_tumor	KRT23
8.92E-85	-1.10302	0.611	0.905	3.31E-80	Cholangiocyte	ICC_Adj_vs_ICC_tumor	TSPO
3.55E-84	2.84571	0.693	0.568	1.32E-79	Cholangiocyte	ICC_Adj_vs_ICC_tumor	CYR61
4.85E-84	4.43654	0.198	0.032	1.80E-79	Cholangiocyte	ICC_Adj_vs_ICC_tumor	H3F3C
4.87E-84	6.1591	0.176	0.024	1.81E-79	Cholangiocyte	ICC_Adj_vs_ICC_tumor	CD69
5.39E-84	1.85095	0.876	0.877	2.00E-79	Cholangiocyte	ICC_Adj_vs_ICC_tumor	FOS
9.68E-84	-1.97072	0.202	0.624	3.60E-79	Cholangiocyte	ICC_Adj_vs_ICC_tumor	S100A4
2.16E-83	-4.21509	0.032	0.426	8.04E-79	Cholangiocyte	ICC_Adj_vs_ICC_tumor	AGR3
2.71E-83	-9.10762	0	0.381	1.01E-78	Cholangiocyte	ICC_Adj_vs_ICC_tumor	MUC4
2.95E-83	-1.38029	0.579	0.886	1.09E-78	Cholangiocyte	ICC_Adj_vs_ICC_tumor	MGST1
3.06E-83	-8.90974	0	0.38	1.14E-78	Cholangiocyte	ICC_Adj_vs_ICC_tumor	TMPRSS4
3.26E-83	-0.974783	0.584	0.94	1.21E-78	Cholangiocyte	ICC_Adj_vs_ICC_tumor	EIF3H
3.54E-83	-2.95193	0.192	0.56	1.32E-78	Cholangiocyte	ICC_Adj_vs_ICC_tumor	ANXA1
3.83E-83	-1.27517	0.263	0.737	1.42E-78	Cholangiocyte	ICC_Adj_vs_ICC_tumor	SERINC2
4.73E-83	-1.73903	0.116	0.567	1.76E-78	Cholangiocyte	ICC_Adj_vs_ICC_tumor	TSPAN15
7.81E-83	1.02901	0.787	0.498	2.90E-78	Cholangiocyte	ICC_Adj_vs_ICC_tumor	CD74
1.38E-82	-0.982019	0.431	0.888	5.14E-78	Cholangiocyte	ICC_Adj_vs_ICC_tumor	LSM7
1.77E-82	-2.74799	0.047	0.456	6.58E-78	Cholangiocyte	ICC_Adj_vs_ICC_tumor	RRAS
1.81E-82	-0.878374	0.721	0.973	6.72E-78	Cholangiocyte	ICC_Adj_vs_ICC_tumor	YBX1
2.24E-82	6.86855	0.116	0.008	8.33E-78	Cholangiocyte	ICC_Adj_vs_ICC_tumor	GZMK
2.42E-82	-1.59141	0.106	0.557	9.00E-78	Cholangiocyte	ICC_Adj_vs_ICC_tumor	RAB34
5.38E-82	-1.23369	0.213	0.697	2.00E-77	Cholangiocyte	ICC_Adj_vs_ICC_tumor	MAF1
8.41E-82	-0.443651	0.984	1	3.12E-77	Cholangiocyte	ICC_Adj_vs_ICC_tumor	RPL27A
1.11E-81	-1.71961	0.146	0.602	4.14E-77	Cholangiocyte	ICC_Adj_vs_ICC_tumor	HIST1H1C
1.17E-81	-0.988951	0.329	0.821	4.34E-77	Cholangiocyte	ICC_Adj_vs_ICC_tumor	MRPL23
1.50E-81	-1.22407	0.175	0.654	5.59E-77	Cholangiocyte	ICC_Adj_vs_ICC_tumor	SHARPIN
1.82E-81	-1.2578	0.154	0.626	6.77E-77	Cholangiocyte	ICC_Adj_vs_ICC_tumor	CISD1
2.00E-81	0.797131	0.923	0.981	7.42E-77	Cholangiocyte	ICC_Adj_vs_ICC_tumor	MYL12A
2.90E-81	-3.53756	0.031	0.421	1.08E-76	Cholangiocyte	ICC_Adj_vs_ICC_tumor	SLC2A1
2.98E-81	-2.465	0.089	0.499	1.11E-76	Cholangiocyte	ICC_Adj_vs_ICC_tumor	LAMB3
3.49E-81	-2.32238	0.049	0.459	1.30E-76	Cholangiocyte	ICC_Adj_vs_ICC_tumor	EIF3B
8.26E-81	-1.22468	0.132	0.597	3.07E-76	Cholangiocyte	ICC_Adj_vs_ICC_tumor	LTBR
1.87E-80	-1.06941	0.159	0.638	6.93E-76	Cholangiocyte	ICC_Adj_vs_ICC_tumor	C11orf83
2.27E-80	-3.71915	0.02	0.406	8.44E-76	Cholangiocyte	ICC_Adj_vs_ICC_tumor	PDLIM7
4.16E-80	-2.13244	0.087	0.506	1.55E-75	Cholangiocyte	ICC_Adj_vs_ICC_tumor	ZBTB43
4.58E-80	-4.68992	0.012	0.388	1.70E-75	Cholangiocyte	ICC_Adj_vs_ICC_tumor	FBXO32
7.30E-80	-3.66667	0.013	0.394	2.71E-75	Cholangiocyte	ICC_Adj_vs_ICC_tumor	NBL1
7.99E-80	-1.65415	0.092	0.529	2.97E-75	Cholangiocyte	ICC_Adj_vs_ICC_tumor	PAFAH1B3
1.05E-79	-4.45787	0.009	0.385	3.91E-75	Cholangiocyte	ICC_Adj_vs_ICC_tumor	RAMP1
1.30E-79	-1.2385	0.106	0.548	4.83E-75	Cholangiocyte	ICC_Adj_vs_ICC_tumor	CLEC2B
1.42E-79	-2.48976	0.044	0.444	5.27E-75	Cholangiocyte	ICC_Adj_vs_ICC_tumor	AHR
1.87E-79	1.87398	0.684	0.578	6.94E-75	Cholangiocyte	ICC_Adj_vs_ICC_tumor	SON
2.01E-79	4.22464	0.167	0.023	7.45E-75	Cholangiocyte	ICC_Adj_vs_ICC_tumor	VCAN
3.62E-79	3.06287	0.29	0.077	1.34E-74	Cholangiocyte	ICC_Adj_vs_ICC_tumor	PDZK1
5.81E-79	-2.26314	0.1	0.512	2.16E-74	Cholangiocyte	ICC_Adj_vs_ICC_tumor	TXNRD1
6.09E-79	-1.20021	0.173	0.648	2.26E-74	Cholangiocyte	ICC_Adj_vs_ICC_tumor	RCN1
6.94E-79	-1.14884	0.191	0.671	2.58E-74	Cholangiocyte	ICC_Adj_vs_ICC_tumor	RPL26L1
1.44E-78	-1.32453	0.608	0.97	5.35E-74	Cholangiocyte	ICC_Adj_vs_ICC_tumor	TIMP1
1.93E-78	-2.10983	0.061	0.469	7.15E-74	Cholangiocyte	ICC_Adj_vs_ICC_tumor	ITGA3
2.24E-78	4.98854	0.151	0.019	8.33E-74	Cholangiocyte	ICC_Adj_vs_ICC_tumor	FAM134B
4.73E-78	-1.79804	0.153	0.585	1.76E-73	Cholangiocyte	ICC_Adj_vs_ICC_tumor	IL18
6.13E-78	-4.03038	0.019	0.393	2.28E-73	Cholangiocyte	ICC_Adj_vs_ICC_tumor	ST3GAL4
8.92E-78	-0.974779	0.53	0.917	3.32E-73	Cholangiocyte	ICC_Adj_vs_ICC_tumor	PSMA7
9.61E-78	-2.48131	0.041	0.433	3.57E-73	Cholangiocyte	ICC_Adj_vs_ICC_tumor	FAM83H
1.12E-77	-1.60199	0.143	0.579	4.15E-73	Cholangiocyte	ICC_Adj_vs_ICC_tumor	TMED3
1.74E-77	-1.72281	0.096	0.524	6.45E-73	Cholangiocyte	ICC_Adj_vs_ICC_tumor	SLC52A2
2.10E-77	-1.31877	0.188	0.637	7.81E-73	Cholangiocyte	ICC_Adj_vs_ICC_tumor	MIR4435-1HG
2.35E-77	-8.70033	0	0.36	8.75E-73	Cholangiocyte	ICC_Adj_vs_ICC_tumor	TNNT1
3.00E-77	-1.05524	0.303	0.793	1.11E-72	Cholangiocyte	ICC_Adj_vs_ICC_tumor	LSM5
3.15E-77	-0.908748	0.371	0.851	1.17E-72	Cholangiocyte	ICC_Adj_vs_ICC_tumor	TMEM147
3.38E-77	-2.23498	0.067	0.462	1.26E-72	Cholangiocyte	ICC_Adj_vs_ICC_tumor	COTL1
5.29E-77	-8.88464	0	0.359	1.97E-72	Cholangiocyte	ICC_Adj_vs_ICC_tumor	SERPINB5
9.03E-77	-1.54367	0.163	0.616	3.35E-72	Cholangiocyte	ICC_Adj_vs_ICC_tumor	ISG15
1.06E-76	-8.34604	0	0.358	3.93E-72	Cholangiocyte	ICC_Adj_vs_ICC_tumor	MYEOV
1.42E-76	-2.45728	0.042	0.43	5.27E-72	Cholangiocyte	ICC_Adj_vs_ICC_tumor	DUSP5
2.45E-76	-6.97941	0.001	0.359	9.10E-72	Cholangiocyte	ICC_Adj_vs_ICC_tumor	DHRS9
4.34E-76	-2.47513	0.045	0.433	1.61E-71	Cholangiocyte	ICC_Adj_vs_ICC_tumor	THEM6
5.79E-76	4.73672	0.159	0.022	2.15E-71	Cholangiocyte	ICC_Adj_vs_ICC_tumor	TMEM86B
6.63E-76	-1.01882	0.32	0.796	2.46E-71	Cholangiocyte	ICC_Adj_vs_ICC_tumor	PDCD5
6.80E-76	-0.922523	0.263	0.755	2.53E-71	Cholangiocyte	ICC_Adj_vs_ICC_tumor	H2AFV
2.43E-75	-3.66384	0.047	0.418	9.02E-71	Cholangiocyte	ICC_Adj_vs_ICC_tumor	THOP1
3.04E-75	-1.12696	0.271	0.749	1.13E-70	Cholangiocyte	ICC_Adj_vs_ICC_tumor	PGAM1
3.61E-75	-1.27585	0.511	0.871	1.34E-70	Cholangiocyte	ICC_Adj_vs_ICC_tumor	AKR1C3
3.70E-75	4.56111	0.132	0.014	1.38E-70	Cholangiocyte	ICC_Adj_vs_ICC_tumor	DLC1
6.49E-75	-1.13864	0.205	0.676	2.41E-70	Cholangiocyte	ICC_Adj_vs_ICC_tumor	TMEM165
9.20E-75	-1.04272	0.278	0.752	3.42E-70	Cholangiocyte	ICC_Adj_vs_ICC_tumor	C9orf16
9.36E-75	-1.25222	0.154	0.606	3.48E-70	Cholangiocyte	ICC_Adj_vs_ICC_tumor	NAA10
1.02E-74	1.79461	0.709	0.642	3.80E-70	Cholangiocyte	ICC_Adj_vs_ICC_tumor	JUND
1.05E-74	-2.4286	0.541	0.796	3.89E-70	Cholangiocyte	ICC_Adj_vs_ICC_tumor	LY6E
1.62E-74	-0.604689	0.972	0.998	6.02E-70	Cholangiocyte	ICC_Adj_vs_ICC_tumor	SERF2
1.88E-74	3.74747	0.195	0.035	6.99E-70	Cholangiocyte	ICC_Adj_vs_ICC_tumor	BAAT
1.95E-74	-1.94569	0.054	0.448	7.25E-70	Cholangiocyte	ICC_Adj_vs_ICC_tumor	ADAM15
2.40E-74	-7.03686	0.001	0.352	8.93E-70	Cholangiocyte	ICC_Adj_vs_ICC_tumor	KCNN4
2.73E-74	-1.10043	0.166	0.619	1.01E-69	Cholangiocyte	ICC_Adj_vs_ICC_tumor	TYMP
3.18E-74	-0.792761	0.08	0.502	1.18E-69	Cholangiocyte	ICC_Adj_vs_ICC_tumor	CRIP1
3.76E-74	-5.34744	0.007	0.36	1.40E-69	Cholangiocyte	ICC_Adj_vs_ICC_tumor	TRIM29
5.77E-74	4.35953	0.153	0.021	2.14E-69	Cholangiocyte	ICC_Adj_vs_ICC_tumor	RP11-244H3.4
7.72E-74	3.49275	0.243	0.057	2.87E-69	Cholangiocyte	ICC_Adj_vs_ICC_tumor	GPRC5B
1.41E-73	1.52477	0.731	0.775	5.25E-69	Cholangiocyte	ICC_Adj_vs_ICC_tumor	SAP18
1.59E-73	-3.34947	0.044	0.413	5.91E-69	Cholangiocyte	ICC_Adj_vs_ICC_tumor	CES1
1.85E-73	-3.58365	0.02	0.382	6.88E-69	Cholangiocyte	ICC_Adj_vs_ICC_tumor	TPM2
2.01E-73	-6.89841	0.001	0.349	7.46E-69	Cholangiocyte	ICC_Adj_vs_ICC_tumor	C16orf74
2.25E-73	-1.02677	0.169	0.629	8.37E-69	Cholangiocyte	ICC_Adj_vs_ICC_tumor	MRPS16
2.36E-73	-0.822467	0.29	0.795	8.75E-69	Cholangiocyte	ICC_Adj_vs_ICC_tumor	LAMTOR2
2.40E-73	-1.11826	0.153	0.607	8.92E-69	Cholangiocyte	ICC_Adj_vs_ICC_tumor	NUDT5
3.05E-73	-1.88969	0.156	0.577	1.13E-68	Cholangiocyte	ICC_Adj_vs_ICC_tumor	GDF15
4.85E-73	-1.15679	0.247	0.714	1.80E-68	Cholangiocyte	ICC_Adj_vs_ICC_tumor	GPAA1
5.86E-73	-1.41509	0.148	0.58	2.18E-68	Cholangiocyte	ICC_Adj_vs_ICC_tumor	GLRX3
8.55E-73	-0.43406	0.996	0.999	3.18E-68	Cholangiocyte	ICC_Adj_vs_ICC_tumor	RPS15A
8.62E-73	-1.01569	0.24	0.708	3.20E-68	Cholangiocyte	ICC_Adj_vs_ICC_tumor	MRPS34
9.73E-73	-0.890677	0.266	0.764	3.61E-68	Cholangiocyte	ICC_Adj_vs_ICC_tumor	RPS19BP1
9.88E-73	-0.884138	0.329	0.818	3.67E-68	Cholangiocyte	ICC_Adj_vs_ICC_tumor	TOMM20
1.07E-72	-9.59063	0	0.343	3.98E-68	Cholangiocyte	ICC_Adj_vs_ICC_tumor	CTHRC1
1.17E-72	-0.87045	0.467	0.911	4.35E-68	Cholangiocyte	ICC_Adj_vs_ICC_tumor	CD151
2.41E-72	1.42431	0.754	0.725	8.95E-68	Cholangiocyte	ICC_Adj_vs_ICC_tumor	HMGN3
2.44E-72	-0.90024	0.262	0.747	9.07E-68	Cholangiocyte	ICC_Adj_vs_ICC_tumor	LSM4
3.07E-72	-1.38685	0.118	0.544	1.14E-67	Cholangiocyte	ICC_Adj_vs_ICC_tumor	EXOSC4
3.13E-72	-3.78669	0.032	0.393	1.16E-67	Cholangiocyte	ICC_Adj_vs_ICC_tumor	IGFBP3
3.17E-72	-1.05581	0.326	0.781	1.18E-67	Cholangiocyte	ICC_Adj_vs_ICC_tumor	RHOC
1.92E-71	2.29351	0.732	0.76	7.13E-67	Cholangiocyte	ICC_Adj_vs_ICC_tumor	IER2
2.08E-71	-1.78413	0.096	0.494	7.74E-67	Cholangiocyte	ICC_Adj_vs_ICC_tumor	GPI
2.94E-71	-0.962997	0.322	0.791	1.09E-66	Cholangiocyte	ICC_Adj_vs_ICC_tumor	PA2G4
7.14E-71	1.25061	0.776	0.866	2.65E-66	Cholangiocyte	ICC_Adj_vs_ICC_tumor	ANXA5
7.48E-71	-8.4854	0	0.337	2.78E-66	Cholangiocyte	ICC_Adj_vs_ICC_tumor	PTGES
7.84E-71	-0.924056	0.291	0.765	2.91E-66	Cholangiocyte	ICC_Adj_vs_ICC_tumor	NDUFS8
8.74E-71	-1.40306	0.122	0.542	3.24E-66	Cholangiocyte	ICC_Adj_vs_ICC_tumor	TM9SF3
1.90E-70	-1.82095	0.116	0.511	7.07E-66	Cholangiocyte	ICC_Adj_vs_ICC_tumor	UGDH
2.08E-70	-1.32475	0.18	0.616	7.72E-66	Cholangiocyte	ICC_Adj_vs_ICC_tumor	HIST1H2AC
2.18E-70	-1.21753	0.323	0.771	8.10E-66	Cholangiocyte	ICC_Adj_vs_ICC_tumor	NUPR1
2.83E-70	-1.17176	0.164	0.599	1.05E-65	Cholangiocyte	ICC_Adj_vs_ICC_tumor	HNRNPAB
8.02E-70	-1.08321	0.192	0.636	2.98E-65	Cholangiocyte	ICC_Adj_vs_ICC_tumor	FAM213A
8.16E-70	3.81763	0.215	0.047	3.03E-65	Cholangiocyte	ICC_Adj_vs_ICC_tumor	IQGAP2
1.15E-69	-1.25627	0.144	0.568	4.28E-65	Cholangiocyte	ICC_Adj_vs_ICC_tumor	JUP
1.20E-69	-2.40622	0.144	0.526	4.45E-65	Cholangiocyte	ICC_Adj_vs_ICC_tumor	CAPS
1.48E-69	-10.6696	0	0.332	5.51E-65	Cholangiocyte	ICC_Adj_vs_ICC_tumor	PI3
1.70E-69	-1.10077	0.141	0.574	6.31E-65	Cholangiocyte	ICC_Adj_vs_ICC_tumor	HSF1
1.88E-69	-2.25438	0.077	0.46	6.97E-65	Cholangiocyte	ICC_Adj_vs_ICC_tumor	ZFAND2A
1.94E-69	-1.60606	0.09	0.487	7.19E-65	Cholangiocyte	ICC_Adj_vs_ICC_tumor	UBE2H
2.26E-69	-1.07001	0.176	0.625	8.40E-65	Cholangiocyte	ICC_Adj_vs_ICC_tumor	CNIH1
2.99E-69	1.75402	0.64	0.444	1.11E-64	Cholangiocyte	ICC_Adj_vs_ICC_tumor	MMP7
4.16E-69	2.92476	0.295	0.09	1.55E-64	Cholangiocyte	ICC_Adj_vs_ICC_tumor	C14orf105
6.77E-69	3.94021	0.135	0.017	2.51E-64	Cholangiocyte	ICC_Adj_vs_ICC_tumor	ZFHX4
7.39E-69	-1.67877	0.06	0.435	2.75E-64	Cholangiocyte	ICC_Adj_vs_ICC_tumor	LIPH
7.51E-69	-2.63621	0.035	0.39	2.79E-64	Cholangiocyte	ICC_Adj_vs_ICC_tumor	LMTK3
1.01E-68	-1.4342	0.297	0.729	3.76E-64	Cholangiocyte	ICC_Adj_vs_ICC_tumor	H1F0
1.21E-68	-1.84404	0.052	0.423	4.49E-64	Cholangiocyte	ICC_Adj_vs_ICC_tumor	SHC1
1.31E-68	4.92039	0.105	0.009	4.85E-64	Cholangiocyte	ICC_Adj_vs_ICC_tumor	AKR7A3
1.35E-68	-4.11703	0.009	0.345	5.01E-64	Cholangiocyte	ICC_Adj_vs_ICC_tumor	KYNU
1.81E-68	-0.739915	0.441	0.903	6.72E-64	Cholangiocyte	ICC_Adj_vs_ICC_tumor	PHPT1
2.40E-68	-0.782322	0.574	0.943	8.90E-64	Cholangiocyte	ICC_Adj_vs_ICC_tumor	ATP5G3
2.79E-68	2.75405	0.403	0.175	1.04E-63	Cholangiocyte	ICC_Adj_vs_ICC_tumor	C11orf54
4.20E-68	-1.4042	0.125	0.531	1.56E-63	Cholangiocyte	ICC_Adj_vs_ICC_tumor	HIST2H2AA3
4.25E-68	-0.88866	0.269	0.741	1.58E-63	Cholangiocyte	ICC_Adj_vs_ICC_tumor	RRBP1
5.82E-68	4.96077	0.114	0.011	2.16E-63	Cholangiocyte	ICC_Adj_vs_ICC_tumor	HAMP
6.70E-68	-1.00113	0.188	0.637	2.49E-63	Cholangiocyte	ICC_Adj_vs_ICC_tumor	PPM1G
8.26E-68	-1.38889	0.111	0.514	3.07E-63	Cholangiocyte	ICC_Adj_vs_ICC_tumor	TOMM40
8.56E-68	-1.09749	0.144	0.575	3.18E-63	Cholangiocyte	ICC_Adj_vs_ICC_tumor	DERL1
1.04E-67	-1.10007	0.304	0.728	3.85E-63	Cholangiocyte	ICC_Adj_vs_ICC_tumor	C20orf24
1.43E-67	-0.428147	0.975	0.999	5.30E-63	Cholangiocyte	ICC_Adj_vs_ICC_tumor	RPS7
1.57E-67	-0.90139	0.227	0.695	5.83E-63	Cholangiocyte	ICC_Adj_vs_ICC_tumor	DDX21
1.65E-67	-0.881632	0.214	0.676	6.11E-63	Cholangiocyte	ICC_Adj_vs_ICC_tumor	PSMB4
1.88E-67	-1.0674	0.205	0.644	6.99E-63	Cholangiocyte	ICC_Adj_vs_ICC_tumor	ARPC1A
2.79E-67	-1.4181	0.082	0.467	1.04E-62	Cholangiocyte	ICC_Adj_vs_ICC_tumor	ATP2A2
2.91E-67	0.687007	0.916	0.973	1.08E-62	Cholangiocyte	ICC_Adj_vs_ICC_tumor	MYL12B
4.80E-67	0.669377	0.926	0.985	1.78E-62	Cholangiocyte	ICC_Adj_vs_ICC_tumor	HNRNPA1
1.90E-66	0.895124	0.872	0.708	7.06E-62	Cholangiocyte	ICC_Adj_vs_ICC_tumor	SPP1
1.96E-66	-1.29053	0.217	0.651	7.29E-62	Cholangiocyte	ICC_Adj_vs_ICC_tumor	CEBPB
2.34E-66	3.26641	0.258	0.071	8.68E-62	Cholangiocyte	ICC_Adj_vs_ICC_tumor	FILIP1L
2.39E-66	-1.75466	0.661	0.85	8.88E-62	Cholangiocyte	ICC_Adj_vs_ICC_tumor	KRT19
2.49E-66	-1.70345	0.115	0.508	9.27E-62	Cholangiocyte	ICC_Adj_vs_ICC_tumor	DCAF13
2.90E-66	0.783062	0.897	0.968	1.08E-61	Cholangiocyte	ICC_Adj_vs_ICC_tumor	SKP1
3.13E-66	-1.40231	0.243	0.663	1.16E-61	Cholangiocyte	ICC_Adj_vs_ICC_tumor	SERPINB1
3.50E-66	2.38757	0.472	0.248	1.30E-61	Cholangiocyte	ICC_Adj_vs_ICC_tumor	TACC1
5.87E-66	1.79915	0.683	0.649	2.18E-61	Cholangiocyte	ICC_Adj_vs_ICC_tumor	PNRC1
6.35E-66	-1.15483	0.157	0.582	2.36E-61	Cholangiocyte	ICC_Adj_vs_ICC_tumor	CTTN
7.58E-66	-0.810832	0.412	0.856	2.82E-61	Cholangiocyte	ICC_Adj_vs_ICC_tumor	NDUFS6
7.89E-66	-0.973235	0.399	0.86	2.93E-61	Cholangiocyte	ICC_Adj_vs_ICC_tumor	POLR2F
8.10E-66	-0.816554	0.291	0.757	3.01E-61	Cholangiocyte	ICC_Adj_vs_ICC_tumor	SRI
8.25E-66	4.30254	0.242	0.064	3.06E-61	Cholangiocyte	ICC_Adj_vs_ICC_tumor	RP11-386I14.4
8.61E-66	4.4977	0.199	0.042	3.20E-61	Cholangiocyte	ICC_Adj_vs_ICC_tumor	NKG7
8.61E-66	-2.87065	0.022	0.358	3.20E-61	Cholangiocyte	ICC_Adj_vs_ICC_tumor	PRKCDBP
9.20E-66	-1.51856	0.121	0.514	3.42E-61	Cholangiocyte	ICC_Adj_vs_ICC_tumor	SQLE
1.05E-65	2.9659	0.32	0.111	3.90E-61	Cholangiocyte	ICC_Adj_vs_ICC_tumor	PDGFD
1.26E-65	-0.893973	0.22	0.664	4.68E-61	Cholangiocyte	ICC_Adj_vs_ICC_tumor	ARPC5L
1.49E-65	-1.20487	0.089	0.476	5.52E-61	Cholangiocyte	ICC_Adj_vs_ICC_tumor	REEP3
1.67E-65	-1.9819	0.095	0.467	6.20E-61	Cholangiocyte	ICC_Adj_vs_ICC_tumor	SLC20A1
3.02E-65	-1.19503	0.118	0.519	1.12E-60	Cholangiocyte	ICC_Adj_vs_ICC_tumor	MPG
3.17E-65	-1.30103	0.095	0.483	1.18E-60	Cholangiocyte	ICC_Adj_vs_ICC_tumor	NANS
3.31E-65	-4.51689	0.01	0.334	1.23E-60	Cholangiocyte	ICC_Adj_vs_ICC_tumor	MBOAT2
4.94E-65	-1.52959	0.076	0.452	1.83E-60	Cholangiocyte	ICC_Adj_vs_ICC_tumor	TMOD3
5.77E-65	-0.951755	0.467	0.888	2.14E-60	Cholangiocyte	ICC_Adj_vs_ICC_tumor	VPS28
6.36E-65	-1.85675	0.07	0.439	2.36E-60	Cholangiocyte	ICC_Adj_vs_ICC_tumor	BZW2
6.92E-65	-1.52072	0.074	0.445	2.57E-60	Cholangiocyte	ICC_Adj_vs_ICC_tumor	TSPAN13
7.44E-65	-0.954099	0.344	0.775	2.76E-60	Cholangiocyte	ICC_Adj_vs_ICC_tumor	AP2S1
1.02E-64	-1.28543	0.086	0.472	3.79E-60	Cholangiocyte	ICC_Adj_vs_ICC_tumor	PNKP
1.21E-64	-1.92076	0.138	0.513	4.51E-60	Cholangiocyte	ICC_Adj_vs_ICC_tumor	TPD52
1.23E-64	-1.6292	0.092	0.465	4.58E-60	Cholangiocyte	ICC_Adj_vs_ICC_tumor	ADM
2.04E-64	-6.89691	0.001	0.315	7.57E-60	Cholangiocyte	ICC_Adj_vs_ICC_tumor	PLAU
2.70E-64	-0.872539	0.422	0.881	1.00E-59	Cholangiocyte	ICC_Adj_vs_ICC_tumor	TCEB1
3.21E-64	-0.878359	0.429	0.883	1.19E-59	Cholangiocyte	ICC_Adj_vs_ICC_tumor	HSPD1
3.82E-64	-1.97285	0.156	0.538	1.42E-59	Cholangiocyte	ICC_Adj_vs_ICC_tumor	ANKRD36C
4.21E-64	-1.68987	0.07	0.426	1.57E-59	Cholangiocyte	ICC_Adj_vs_ICC_tumor	PMAIP1
6.38E-64	-1.50256	0.077	0.45	2.37E-59	Cholangiocyte	ICC_Adj_vs_ICC_tumor	C19orf48
6.89E-64	-0.963839	0.172	0.593	2.56E-59	Cholangiocyte	ICC_Adj_vs_ICC_tumor	HEBP2
7.15E-64	-1.45261	0.112	0.499	2.65E-59	Cholangiocyte	ICC_Adj_vs_ICC_tumor	SERPINH1
7.33E-64	-1.45557	0.054	0.412	2.72E-59	Cholangiocyte	ICC_Adj_vs_ICC_tumor	RBMS1
9.90E-64	-1.22502	0.115	0.509	3.68E-59	Cholangiocyte	ICC_Adj_vs_ICC_tumor	ETHE1
1.00E-63	-0.834971	0.247	0.711	3.72E-59	Cholangiocyte	ICC_Adj_vs_ICC_tumor	EMP2
1.10E-63	-2.13297	0.068	0.426	4.09E-59	Cholangiocyte	ICC_Adj_vs_ICC_tumor	UBE2S
1.78E-63	-0.371411	0.985	1	6.62E-59	Cholangiocyte	ICC_Adj_vs_ICC_tumor	RPL35A
1.82E-63	1.40353	0.683	0.469	6.78E-59	Cholangiocyte	ICC_Adj_vs_ICC_tumor	C12orf75
1.91E-63	-2.18654	0.033	0.37	7.11E-59	Cholangiocyte	ICC_Adj_vs_ICC_tumor	VMA21
2.24E-63	-0.954199	0.31	0.742	8.31E-59	Cholangiocyte	ICC_Adj_vs_ICC_tumor	CAST
2.82E-63	-2.98493	0.029	0.36	1.05E-58	Cholangiocyte	ICC_Adj_vs_ICC_tumor	IGFBP6
3.14E-63	-8.19585	0	0.308	1.17E-58	Cholangiocyte	ICC_Adj_vs_ICC_tumor	LY6K
3.14E-63	-8.09788	0	0.308	1.17E-58	Cholangiocyte	ICC_Adj_vs_ICC_tumor	GJB3
3.45E-63	-0.930996	0.239	0.686	1.28E-58	Cholangiocyte	ICC_Adj_vs_ICC_tumor	NFKBIZ
3.79E-63	-1.68959	0.09	0.46	1.41E-58	Cholangiocyte	ICC_Adj_vs_ICC_tumor	SPAG9
3.88E-63	-9.29041	0	0.308	1.44E-58	Cholangiocyte	ICC_Adj_vs_ICC_tumor	DKK1
5.60E-63	1.36454	0.76	0.824	2.08E-58	Cholangiocyte	ICC_Adj_vs_ICC_tumor	ATP5J
6.53E-63	-0.853427	0.406	0.869	2.43E-58	Cholangiocyte	ICC_Adj_vs_ICC_tumor	ATF4
7.66E-63	-2.90193	0.042	0.379	2.84E-58	Cholangiocyte	ICC_Adj_vs_ICC_tumor	PTTG1
8.11E-63	-8.98053	0	0.306	3.01E-58	Cholangiocyte	ICC_Adj_vs_ICC_tumor	CST6
1.11E-62	0.904883	0.948	0.972	4.11E-58	Cholangiocyte	ICC_Adj_vs_ICC_tumor	ACTG1
1.85E-62	-0.82021	0.55	0.935	6.89E-58	Cholangiocyte	ICC_Adj_vs_ICC_tumor	HSP90B1
2.24E-62	-2.01276	0.093	0.451	8.33E-58	Cholangiocyte	ICC_Adj_vs_ICC_tumor	RAP2B
2.37E-62	-1.69319	0.068	0.424	8.81E-58	Cholangiocyte	ICC_Adj_vs_ICC_tumor	PPL
3.31E-62	-0.7886	0.54	0.928	1.23E-57	Cholangiocyte	ICC_Adj_vs_ICC_tumor	SNRPG
4.48E-62	-0.778169	0.204	0.647	1.66E-57	Cholangiocyte	ICC_Adj_vs_ICC_tumor	CHCHD5
5.44E-62	-0.887852	0.192	0.633	2.02E-57	Cholangiocyte	ICC_Adj_vs_ICC_tumor	CACYBP
5.68E-62	-3.4531	0.012	0.326	2.11E-57	Cholangiocyte	ICC_Adj_vs_ICC_tumor	KLK10
5.97E-62	-8.066	0	0.303	2.22E-57	Cholangiocyte	ICC_Adj_vs_ICC_tumor	GPR87
6.14E-62	-3.18656	0.063	0.394	2.28E-57	Cholangiocyte	ICC_Adj_vs_ICC_tumor	SERPINE2
1.53E-61	-0.856843	0.571	0.921	5.68E-57	Cholangiocyte	ICC_Adj_vs_ICC_tumor	RAN
1.60E-61	-1.01585	0.178	0.593	5.93E-57	Cholangiocyte	ICC_Adj_vs_ICC_tumor	POLE4
1.60E-61	-2.86787	0.029	0.353	5.94E-57	Cholangiocyte	ICC_Adj_vs_ICC_tumor	CEACAM6
1.71E-61	-0.471878	0.859	0.994	6.36E-57	Cholangiocyte	ICC_Adj_vs_ICC_tumor	ATP5E
1.72E-61	-0.532376	0.956	1	6.39E-57	Cholangiocyte	ICC_Adj_vs_ICC_tumor	RPL29
2.07E-61	-0.825396	0.335	0.79	7.71E-57	Cholangiocyte	ICC_Adj_vs_ICC_tumor	NHP2
2.46E-61	-0.645464	0.307	0.8	9.15E-57	Cholangiocyte	ICC_Adj_vs_ICC_tumor	POLR2J
2.48E-61	-0.856182	0.352	0.806	9.20E-57	Cholangiocyte	ICC_Adj_vs_ICC_tumor	PSMB2
2.78E-61	-0.755868	0.447	0.865	1.03E-56	Cholangiocyte	ICC_Adj_vs_ICC_tumor	CIB1
3.99E-61	-1.84182	0.073	0.424	1.48E-56	Cholangiocyte	ICC_Adj_vs_ICC_tumor	UPP1
6.90E-61	-1.63507	0.063	0.412	2.56E-56	Cholangiocyte	ICC_Adj_vs_ICC_tumor	CRELD2
7.11E-61	-1.04664	0.173	0.587	2.64E-56	Cholangiocyte	ICC_Adj_vs_ICC_tumor	MFSD10
7.18E-61	-5.98091	0.001	0.302	2.67E-56	Cholangiocyte	ICC_Adj_vs_ICC_tumor	CRNDE
8.28E-61	4.31271	0.127	0.017	3.07E-56	Cholangiocyte	ICC_Adj_vs_ICC_tumor	C4orf19
8.55E-61	5.38567	0.1	0.01	3.17E-56	Cholangiocyte	ICC_Adj_vs_ICC_tumor	CYP2C8
1.14E-60	-0.807955	0.402	0.85	4.24E-56	Cholangiocyte	ICC_Adj_vs_ICC_tumor	VDAC1
1.16E-60	3.04306	0.226	0.057	4.31E-56	Cholangiocyte	ICC_Adj_vs_ICC_tumor	CFTR
1.72E-60	-0.833765	0.878	0.991	6.40E-56	Cholangiocyte	ICC_Adj_vs_ICC_tumor	ANXA2
1.83E-60	-1.22661	0.111	0.492	6.80E-56	Cholangiocyte	ICC_Adj_vs_ICC_tumor	CSNK1E
2.02E-60	-0.598032	0.926	0.998	7.52E-56	Cholangiocyte	ICC_Adj_vs_ICC_tumor	GNB2L1
2.06E-60	4.7348	0.124	0.016	7.66E-56	Cholangiocyte	ICC_Adj_vs_ICC_tumor	REC8
2.60E-60	-0.909539	0.384	0.797	9.66E-56	Cholangiocyte	ICC_Adj_vs_ICC_tumor	PRELID1
2.92E-60	-0.90526	0.227	0.655	1.08E-55	Cholangiocyte	ICC_Adj_vs_ICC_tumor	MRPS15
3.36E-60	3.15801	0.236	0.064	1.25E-55	Cholangiocyte	ICC_Adj_vs_ICC_tumor	SNRPN
3.55E-60	-1.11381	0.189	0.597	1.32E-55	Cholangiocyte	ICC_Adj_vs_ICC_tumor	GSDMD
3.63E-60	-0.873014	0.23	0.667	1.35E-55	Cholangiocyte	ICC_Adj_vs_ICC_tumor	POLR2E
4.60E-60	-2.17212	0.035	0.362	1.71E-55	Cholangiocyte	ICC_Adj_vs_ICC_tumor	NUDT1
4.71E-60	-1.35402	0.086	0.451	1.75E-55	Cholangiocyte	ICC_Adj_vs_ICC_tumor	AK1
4.73E-60	-0.769414	0.173	0.602	1.76E-55	Cholangiocyte	ICC_Adj_vs_ICC_tumor	TMEM167A
4.96E-60	-1.15367	0.188	0.593	1.84E-55	Cholangiocyte	ICC_Adj_vs_ICC_tumor	MRPL15
5.26E-60	-1.75741	0.086	0.441	1.95E-55	Cholangiocyte	ICC_Adj_vs_ICC_tumor	GTF3C5
5.47E-60	-0.419332	0.972	0.999	2.03E-55	Cholangiocyte	ICC_Adj_vs_ICC_tumor	RPL19
5.80E-60	-2.21588	0.031	0.354	2.16E-55	Cholangiocyte	ICC_Adj_vs_ICC_tumor	SKAP2
6.13E-60	-1.03341	0.179	0.595	2.28E-55	Cholangiocyte	ICC_Adj_vs_ICC_tumor	AP1S1
6.35E-60	-1.52985	0.071	0.424	2.36E-55	Cholangiocyte	ICC_Adj_vs_ICC_tumor	ACSL3
1.05E-59	-0.883336	0.185	0.604	3.90E-55	Cholangiocyte	ICC_Adj_vs_ICC_tumor	OLA1
1.14E-59	-2.90392	0.028	0.343	4.22E-55	Cholangiocyte	ICC_Adj_vs_ICC_tumor	FOSL1
1.32E-59	-1.54744	0.092	0.453	4.91E-55	Cholangiocyte	ICC_Adj_vs_ICC_tumor	BAG3
1.59E-59	-0.826743	0.218	0.658	5.90E-55	Cholangiocyte	ICC_Adj_vs_ICC_tumor	REXO2
2.58E-59	-0.840411	0.598	0.926	9.57E-55	Cholangiocyte	ICC_Adj_vs_ICC_tumor	CSTB
3.18E-59	4.27358	0.119	0.015	1.18E-54	Cholangiocyte	ICC_Adj_vs_ICC_tumor	LAYN
3.26E-59	-0.735045	0.323	0.789	1.21E-54	Cholangiocyte	ICC_Adj_vs_ICC_tumor	H2AFJ
3.35E-59	-0.878172	0.281	0.727	1.24E-54	Cholangiocyte	ICC_Adj_vs_ICC_tumor	LSR
4.29E-59	-1.38358	0.544	0.919	1.59E-54	Cholangiocyte	ICC_Adj_vs_ICC_tumor	ITGB1
4.82E-59	-0.927975	0.352	0.788	1.79E-54	Cholangiocyte	ICC_Adj_vs_ICC_tumor	LINC00152
5.52E-59	-0.731735	0.549	0.934	2.05E-54	Cholangiocyte	ICC_Adj_vs_ICC_tumor	TAGLN2
7.00E-59	-1.25016	0.093	0.456	2.60E-54	Cholangiocyte	ICC_Adj_vs_ICC_tumor	MT-ND6
7.99E-59	-1.1777	0.07	0.423	2.97E-54	Cholangiocyte	ICC_Adj_vs_ICC_tumor	SRPK1
9.93E-59	-1.03867	0.179	0.582	3.69E-54	Cholangiocyte	ICC_Adj_vs_ICC_tumor	PMVK
1.26E-58	-1.21311	0.119	0.499	4.67E-54	Cholangiocyte	ICC_Adj_vs_ICC_tumor	AKR1B1
1.26E-58	-1.75129	0.058	0.397	4.68E-54	Cholangiocyte	ICC_Adj_vs_ICC_tumor	SLC50A1
1.44E-58	-1.60183	0.138	0.506	5.36E-54	Cholangiocyte	ICC_Adj_vs_ICC_tumor	DAAM1
1.48E-58	1.90459	0.198	0.045	5.48E-54	Cholangiocyte	ICC_Adj_vs_ICC_tumor	HP
1.56E-58	-0.6487	0.095	0.467	5.80E-54	Cholangiocyte	ICC_Adj_vs_ICC_tumor	RAC2
1.89E-58	-0.69017	0.195	0.627	7.01E-54	Cholangiocyte	ICC_Adj_vs_ICC_tumor	POLR2H
2.07E-58	-1.44377	0.115	0.481	7.68E-54	Cholangiocyte	ICC_Adj_vs_ICC_tumor	CMBL
2.36E-58	-1.05411	0.205	0.618	8.75E-54	Cholangiocyte	ICC_Adj_vs_ICC_tumor	RAD21
2.69E-58	-0.999204	0.175	0.58	1.00E-53	Cholangiocyte	ICC_Adj_vs_ICC_tumor	RNF145
2.72E-58	-0.748884	0.383	0.846	1.01E-53	Cholangiocyte	ICC_Adj_vs_ICC_tumor	LMAN2
2.82E-58	2.93758	0.25	0.074	1.05E-53	Cholangiocyte	ICC_Adj_vs_ICC_tumor	AC073218.2
2.87E-58	-8.04208	0	0.288	1.07E-53	Cholangiocyte	ICC_Adj_vs_ICC_tumor	SLC7A11
3.75E-58	-3.29048	0.015	0.316	1.39E-53	Cholangiocyte	ICC_Adj_vs_ICC_tumor	MXD1
4.05E-58	-1.19904	0.127	0.504	1.50E-53	Cholangiocyte	ICC_Adj_vs_ICC_tumor	MTPN
4.32E-58	-8.80547	0	0.288	1.60E-53	Cholangiocyte	ICC_Adj_vs_ICC_tumor	KLK6
4.32E-58	-2.1359	0.076	0.413	1.60E-53	Cholangiocyte	ICC_Adj_vs_ICC_tumor	RHOV
4.74E-58	-0.763803	0.121	0.499	1.76E-53	Cholangiocyte	ICC_Adj_vs_ICC_tumor	CD82
5.86E-58	-1.5334	0.146	0.506	2.18E-53	Cholangiocyte	ICC_Adj_vs_ICC_tumor	KLF4
6.35E-58	-0.654619	0.23	0.685	2.36E-53	Cholangiocyte	ICC_Adj_vs_ICC_tumor	PDAP1
8.23E-58	-1.08272	0.128	0.51	3.06E-53	Cholangiocyte	ICC_Adj_vs_ICC_tumor	EIF4EBP1
9.02E-58	-0.977371	0.269	0.679	3.35E-53	Cholangiocyte	ICC_Adj_vs_ICC_tumor	CSNK1A1
9.41E-58	-0.778553	0.14	0.524	3.49E-53	Cholangiocyte	ICC_Adj_vs_ICC_tumor	MYC
1.05E-57	-0.680786	0.367	0.826	3.91E-53	Cholangiocyte	ICC_Adj_vs_ICC_tumor	POLR2I
1.07E-57	-1.34195	0.106	0.473	3.99E-53	Cholangiocyte	ICC_Adj_vs_ICC_tumor	PLIN3
1.19E-57	-1.04455	0.412	0.768	4.43E-53	Cholangiocyte	ICC_Adj_vs_ICC_tumor	BLVRB
1.53E-57	-0.983522	0.138	0.526	5.68E-53	Cholangiocyte	ICC_Adj_vs_ICC_tumor	AZIN1
1.62E-57	-1.8758	0.058	0.388	6.01E-53	Cholangiocyte	ICC_Adj_vs_ICC_tumor	QSOX1
1.72E-57	-0.733014	0.479	0.891	6.39E-53	Cholangiocyte	ICC_Adj_vs_ICC_tumor	SNRPF
1.72E-57	-1.02438	0.096	0.459	6.40E-53	Cholangiocyte	ICC_Adj_vs_ICC_tumor	TMEM54
1.82E-57	-2.40191	0.045	0.365	6.76E-53	Cholangiocyte	ICC_Adj_vs_ICC_tumor	IER5
2.43E-57	-1.57904	0.108	0.457	9.02E-53	Cholangiocyte	ICC_Adj_vs_ICC_tumor	PLAUR
2.59E-57	-3.38995	0.009	0.302	9.61E-53	Cholangiocyte	ICC_Adj_vs_ICC_tumor	GNA15
3.44E-57	4.52906	0.127	0.018	1.28E-52	Cholangiocyte	ICC_Adj_vs_ICC_tumor	LINC00478
4.13E-57	-1.41993	0.071	0.416	1.53E-52	Cholangiocyte	ICC_Adj_vs_ICC_tumor	SLC22A18
4.24E-57	-0.851874	0.172	0.583	1.57E-52	Cholangiocyte	ICC_Adj_vs_ICC_tumor	RP11-345J4.5
4.31E-57	0.731568	0.929	0.986	1.60E-52	Cholangiocyte	ICC_Adj_vs_ICC_tumor	CALM2
4.93E-57	-0.428439	0.958	1	1.83E-52	Cholangiocyte	ICC_Adj_vs_ICC_tumor	RPS3
5.31E-57	-4.22303	0.01	0.302	1.97E-52	Cholangiocyte	ICC_Adj_vs_ICC_tumor	CDA
6.30E-57	-1.35092	0.087	0.438	2.34E-52	Cholangiocyte	ICC_Adj_vs_ICC_tumor	GALE
6.54E-57	-1.74439	0.051	0.375	2.43E-52	Cholangiocyte	ICC_Adj_vs_ICC_tumor	SMAD3
6.86E-57	-0.707946	0.496	0.904	2.55E-52	Cholangiocyte	ICC_Adj_vs_ICC_tumor	ZNF706
7.17E-57	-0.898148	0.189	0.595	2.66E-52	Cholangiocyte	ICC_Adj_vs_ICC_tumor	SLC25A39
7.43E-57	-0.903049	0.348	0.797	2.76E-52	Cholangiocyte	ICC_Adj_vs_ICC_tumor	TXNDC17
8.31E-57	0.575939	0.999	1	3.09E-52	Cholangiocyte	ICC_Adj_vs_ICC_tumor	TMSB4X
9.63E-57	-1.70169	0.1	0.45	3.58E-52	Cholangiocyte	ICC_Adj_vs_ICC_tumor	AVPI1
9.92E-57	-0.904677	0.137	0.523	3.68E-52	Cholangiocyte	ICC_Adj_vs_ICC_tumor	GSPT1
1.13E-56	-1.1007	0.822	0.814	4.22E-52	Cholangiocyte	ICC_Adj_vs_ICC_tumor	GSTP1
1.16E-56	3.98781	0.153	0.028	4.32E-52	Cholangiocyte	ICC_Adj_vs_ICC_tumor	AC004540.4
1.87E-56	-1.58646	0.057	0.388	6.96E-52	Cholangiocyte	ICC_Adj_vs_ICC_tumor	BID
1.90E-56	-2.41569	0.029	0.336	7.06E-52	Cholangiocyte	ICC_Adj_vs_ICC_tumor	MYOF
2.21E-56	-1.98595	0.048	0.37	8.23E-52	Cholangiocyte	ICC_Adj_vs_ICC_tumor	UXS1
2.56E-56	3.94662	0.163	0.033	9.49E-52	Cholangiocyte	ICC_Adj_vs_ICC_tumor	EPHB6
2.67E-56	-0.805661	0.176	0.588	9.91E-52	Cholangiocyte	ICC_Adj_vs_ICC_tumor	NDUFA8
2.74E-56	-0.613333	0.633	0.965	1.02E-51	Cholangiocyte	ICC_Adj_vs_ICC_tumor	SHFM1
3.10E-56	-1.99694	0.048	0.368	1.15E-51	Cholangiocyte	ICC_Adj_vs_ICC_tumor	HRAS
3.13E-56	-0.886019	0.53	0.864	1.16E-51	Cholangiocyte	ICC_Adj_vs_ICC_tumor	SLC25A5
5.35E-56	-1.07654	0.597	0.884	1.99E-51	Cholangiocyte	ICC_Adj_vs_ICC_tumor	ENO1
7.42E-56	0.918089	0.827	0.923	2.76E-51	Cholangiocyte	ICC_Adj_vs_ICC_tumor	DDX5
7.51E-56	-8.61596	0	0.279	2.79E-51	Cholangiocyte	ICC_Adj_vs_ICC_tumor	SERPINE1
8.61E-56	-0.956123	0.14	0.516	3.20E-51	Cholangiocyte	ICC_Adj_vs_ICC_tumor	EIF4G1
9.17E-56	-2.21971	0.033	0.342	3.41E-51	Cholangiocyte	ICC_Adj_vs_ICC_tumor	SCNN1A
1.36E-55	2.17478	0.576	0.489	5.07E-51	Cholangiocyte	ICC_Adj_vs_ICC_tumor	CD164
2.70E-55	-1.13116	0.118	0.481	1.00E-50	Cholangiocyte	ICC_Adj_vs_ICC_tumor	GCHFR
2.71E-55	7.37112	0.115	0.015	1.01E-50	Cholangiocyte	ICC_Adj_vs_ICC_tumor	TFF2
3.13E-55	-3.52553	0.012	0.297	1.16E-50	Cholangiocyte	ICC_Adj_vs_ICC_tumor	PVRL4
3.37E-55	-0.744697	0.432	0.878	1.25E-50	Cholangiocyte	ICC_Adj_vs_ICC_tumor	SEC11A
3.71E-55	1.90285	0.579	0.461	1.38E-50	Cholangiocyte	ICC_Adj_vs_ICC_tumor	EEF1G
6.13E-55	-1.29368	0.167	0.542	2.28E-50	Cholangiocyte	ICC_Adj_vs_ICC_tumor	LYPLA1
6.56E-55	-0.733286	0.341	0.774	2.44E-50	Cholangiocyte	ICC_Adj_vs_ICC_tumor	EIF6
7.60E-55	-1.07665	0.114	0.477	2.82E-50	Cholangiocyte	ICC_Adj_vs_ICC_tumor	ADK
7.89E-55	-0.826761	0.191	0.601	2.93E-50	Cholangiocyte	ICC_Adj_vs_ICC_tumor	MCTS1
8.39E-55	1.42734	0.394	0.16	3.12E-50	Cholangiocyte	ICC_Adj_vs_ICC_tumor	FGA
8.57E-55	-3.1817	0.016	0.303	3.18E-50	Cholangiocyte	ICC_Adj_vs_ICC_tumor	ASAP1
9.30E-55	-1.86338	0.035	0.342	3.45E-50	Cholangiocyte	ICC_Adj_vs_ICC_tumor	PFKP
9.67E-55	-0.937779	0.122	0.492	3.59E-50	Cholangiocyte	ICC_Adj_vs_ICC_tumor	C9orf89
1.12E-54	-0.511729	0.773	0.989	4.16E-50	Cholangiocyte	ICC_Adj_vs_ICC_tumor	RPS26
1.12E-54	-0.679092	0.358	0.791	4.16E-50	Cholangiocyte	ICC_Adj_vs_ICC_tumor	DRAP1
1.27E-54	-0.815023	0.245	0.661	4.72E-50	Cholangiocyte	ICC_Adj_vs_ICC_tumor	SDC1
1.37E-54	-0.696889	0.186	0.595	5.09E-50	Cholangiocyte	ICC_Adj_vs_ICC_tumor	MRPL36
1.96E-54	-1.44282	0.064	0.391	7.29E-50	Cholangiocyte	ICC_Adj_vs_ICC_tumor	UBR5
2.21E-54	-0.821099	0.201	0.608	8.21E-50	Cholangiocyte	ICC_Adj_vs_ICC_tumor	DSP
2.89E-54	-1.11221	0.122	0.484	1.08E-49	Cholangiocyte	ICC_Adj_vs_ICC_tumor	BRI3
3.00E-54	-1.82053	0.036	0.341	1.11E-49	Cholangiocyte	ICC_Adj_vs_ICC_tumor	SYTL1
3.20E-54	-3.43266	0.004	0.28	1.19E-49	Cholangiocyte	ICC_Adj_vs_ICC_tumor	NRP2
3.69E-54	-0.63613	0.189	0.602	1.37E-49	Cholangiocyte	ICC_Adj_vs_ICC_tumor	CHCHD1
3.98E-54	2.88018	0.335	0.142	1.48E-49	Cholangiocyte	ICC_Adj_vs_ICC_tumor	FBP1
4.04E-54	-0.834214	0.173	0.568	1.50E-49	Cholangiocyte	ICC_Adj_vs_ICC_tumor	METTL9
4.42E-54	0.918981	0.889	0.985	1.64E-49	Cholangiocyte	ICC_Adj_vs_ICC_tumor	KRT8
4.62E-54	-1.21781	0.084	0.426	1.71E-49	Cholangiocyte	ICC_Adj_vs_ICC_tumor	PNPLA4
6.81E-54	-0.91012	0.221	0.626	2.53E-49	Cholangiocyte	ICC_Adj_vs_ICC_tumor	AGPAT2
7.92E-54	1.95686	0.597	0.518	2.94E-49	Cholangiocyte	ICC_Adj_vs_ICC_tumor	VAMP2
1.19E-53	-0.73994	0.294	0.728	4.41E-49	Cholangiocyte	ICC_Adj_vs_ICC_tumor	FDPS
1.23E-53	-2.42244	0.038	0.338	4.57E-49	Cholangiocyte	ICC_Adj_vs_ICC_tumor	LAMC2
1.32E-53	-0.911204	0.355	0.735	4.91E-49	Cholangiocyte	ICC_Adj_vs_ICC_tumor	AP2M1
1.35E-53	-0.741197	0.377	0.801	5.00E-49	Cholangiocyte	ICC_Adj_vs_ICC_tumor	SRRM2
1.46E-53	1.91474	0.556	0.403	5.41E-49	Cholangiocyte	ICC_Adj_vs_ICC_tumor	SAT2
1.61E-53	-1.342	0.064	0.389	5.97E-49	Cholangiocyte	ICC_Adj_vs_ICC_tumor	RHOF
1.89E-53	-0.65915	0.201	0.613	7.01E-49	Cholangiocyte	ICC_Adj_vs_ICC_tumor	MSRB2
1.93E-53	-1.1345	0.112	0.47	7.17E-49	Cholangiocyte	ICC_Adj_vs_ICC_tumor	MRPL37
2.23E-53	-0.780658	0.185	0.585	8.30E-49	Cholangiocyte	ICC_Adj_vs_ICC_tumor	MARCKS
4.23E-53	-1.03203	0.119	0.479	1.57E-48	Cholangiocyte	ICC_Adj_vs_ICC_tumor	FNDC3B
4.25E-53	-2.12597	0.269	0.599	1.58E-48	Cholangiocyte	ICC_Adj_vs_ICC_tumor	WFDC2
5.33E-53	-0.745362	0.208	0.614	1.98E-48	Cholangiocyte	ICC_Adj_vs_ICC_tumor	MANF
6.75E-53	-2.04501	0.036	0.335	2.51E-48	Cholangiocyte	ICC_Adj_vs_ICC_tumor	OBFC1
1.01E-52	-0.676632	0.316	0.767	3.74E-48	Cholangiocyte	ICC_Adj_vs_ICC_tumor	KDELR1
1.64E-52	-0.697845	0.194	0.6	6.10E-48	Cholangiocyte	ICC_Adj_vs_ICC_tumor	MRPL11
1.89E-52	-7.67776	0	0.265	7.02E-48	Cholangiocyte	ICC_Adj_vs_ICC_tumor	RP11-65J3.1
2.41E-52	-0.87384	0.124	0.477	8.95E-48	Cholangiocyte	ICC_Adj_vs_ICC_tumor	H1FX
2.79E-52	-0.862968	0.281	0.686	1.04E-47	Cholangiocyte	ICC_Adj_vs_ICC_tumor	RPA3
3.16E-52	-1.2031	0.185	0.541	1.17E-47	Cholangiocyte	ICC_Adj_vs_ICC_tumor	PLK3
3.44E-52	2.35435	0.368	0.168	1.28E-47	Cholangiocyte	ICC_Adj_vs_ICC_tumor	HOMER2
3.50E-52	-1.03691	0.137	0.5	1.30E-47	Cholangiocyte	ICC_Adj_vs_ICC_tumor	PDLIM5
3.92E-52	-0.883021	0.087	0.426	1.45E-47	Cholangiocyte	ICC_Adj_vs_ICC_tumor	SPCS3
4.01E-52	-1.09069	0.115	0.466	1.49E-47	Cholangiocyte	ICC_Adj_vs_ICC_tumor	YWHAG
4.08E-52	-0.697482	0.336	0.772	1.51E-47	Cholangiocyte	ICC_Adj_vs_ICC_tumor	TOMM22
4.55E-52	-1.61871	0.067	0.383	1.69E-47	Cholangiocyte	ICC_Adj_vs_ICC_tumor	ATP6V1C1
5.55E-52	-0.704113	0.176	0.562	2.06E-47	Cholangiocyte	ICC_Adj_vs_ICC_tumor	KLF5
7.47E-52	-0.968268	0.202	0.587	2.78E-47	Cholangiocyte	ICC_Adj_vs_ICC_tumor	COPS5
7.58E-52	-1.21455	0.074	0.4	2.81E-47	Cholangiocyte	ICC_Adj_vs_ICC_tumor	MSRB1
7.96E-52	-0.490137	0.92	0.998	2.96E-47	Cholangiocyte	ICC_Adj_vs_ICC_tumor	RPL10A
9.69E-52	-1.23691	0.09	0.415	3.60E-47	Cholangiocyte	ICC_Adj_vs_ICC_tumor	SDCBP2
1.40E-51	0.812209	0.828	0.921	5.21E-47	Cholangiocyte	ICC_Adj_vs_ICC_tumor	TMEM59
1.41E-51	-4.74164	0.012	0.28	5.23E-47	Cholangiocyte	ICC_Adj_vs_ICC_tumor	NPW
1.47E-51	-7.83994	0	0.261	5.45E-47	Cholangiocyte	ICC_Adj_vs_ICC_tumor	TMEM40
1.65E-51	-5.98915	0.012	0.277	6.12E-47	Cholangiocyte	ICC_Adj_vs_ICC_tumor	MEG3
1.66E-51	4.35709	0.141	0.026	6.16E-47	Cholangiocyte	ICC_Adj_vs_ICC_tumor	SFTA2
1.79E-51	1.75648	0.67	0.669	6.66E-47	Cholangiocyte	ICC_Adj_vs_ICC_tumor	HLA-E
2.03E-51	-0.704016	0.231	0.644	7.54E-47	Cholangiocyte	ICC_Adj_vs_ICC_tumor	TMEM134
2.62E-51	-2.10374	0.031	0.319	9.72E-47	Cholangiocyte	ICC_Adj_vs_ICC_tumor	TMEM189
2.69E-51	-0.978032	0.1	0.437	1.00E-46	Cholangiocyte	ICC_Adj_vs_ICC_tumor	CD44
3.20E-51	3.68651	0.162	0.035	1.19E-46	Cholangiocyte	ICC_Adj_vs_ICC_tumor	HPD
3.67E-51	-1.01411	0.115	0.466	1.36E-46	Cholangiocyte	ICC_Adj_vs_ICC_tumor	GIPC1
4.38E-51	-1.92604	0.039	0.333	1.63E-46	Cholangiocyte	ICC_Adj_vs_ICC_tumor	UBAC1
4.70E-51	-8.11278	0	0.259	1.75E-46	Cholangiocyte	ICC_Adj_vs_ICC_tumor	C9orf169
5.46E-51	-0.719537	0.162	0.539	2.03E-46	Cholangiocyte	ICC_Adj_vs_ICC_tumor	JOSD2
7.17E-51	-1.19111	0.086	0.413	2.66E-46	Cholangiocyte	ICC_Adj_vs_ICC_tumor	ERO1L
7.55E-51	-0.698378	0.15	0.526	2.80E-46	Cholangiocyte	ICC_Adj_vs_ICC_tumor	ERCC1
9.07E-51	2.51126	0.371	0.178	3.37E-46	Cholangiocyte	ICC_Adj_vs_ICC_tumor	MAOB
9.88E-51	-0.940176	0.134	0.495	3.67E-46	Cholangiocyte	ICC_Adj_vs_ICC_tumor	BCL7C
9.90E-51	-0.59312	0.6	0.954	3.68E-46	Cholangiocyte	ICC_Adj_vs_ICC_tumor	PPIB
1.01E-50	-1.93384	0.045	0.341	3.75E-46	Cholangiocyte	ICC_Adj_vs_ICC_tumor	HERC4
1.20E-50	-0.993188	0.515	0.83	4.47E-46	Cholangiocyte	ICC_Adj_vs_ICC_tumor	SH3BGRL3
1.30E-50	-1.03553	0.105	0.444	4.82E-46	Cholangiocyte	ICC_Adj_vs_ICC_tumor	AHCY
1.40E-50	-0.923989	0.146	0.496	5.19E-46	Cholangiocyte	ICC_Adj_vs_ICC_tumor	TNFAIP2
1.47E-50	-0.562953	0.205	0.611	5.45E-46	Cholangiocyte	ICC_Adj_vs_ICC_tumor	TMEM160
1.67E-50	-1.60127	0.045	0.34	6.22E-46	Cholangiocyte	ICC_Adj_vs_ICC_tumor	LRRC8A
1.97E-50	-0.727063	0.298	0.718	7.33E-46	Cholangiocyte	ICC_Adj_vs_ICC_tumor	TXN2
1.99E-50	5.14489	0.134	0.024	7.40E-46	Cholangiocyte	ICC_Adj_vs_ICC_tumor	GZMA
2.44E-50	-0.859587	0.671	0.928	9.08E-46	Cholangiocyte	ICC_Adj_vs_ICC_tumor	PRDX5
2.47E-50	-0.646722	0.157	0.538	9.16E-46	Cholangiocyte	ICC_Adj_vs_ICC_tumor	COA6
2.63E-50	0.408193	0.988	1	9.77E-46	Cholangiocyte	ICC_Adj_vs_ICC_tumor	RPL15
2.69E-50	-1.65092	0.051	0.351	1.00E-45	Cholangiocyte	ICC_Adj_vs_ICC_tumor	DESI1
2.73E-50	-1.78729	0.025	0.305	1.01E-45	Cholangiocyte	ICC_Adj_vs_ICC_tumor	MISP
2.90E-50	1.4892	0.671	0.694	1.08E-45	Cholangiocyte	ICC_Adj_vs_ICC_tumor	COX6A1P2
3.14E-50	-1.0153	0.09	0.423	1.17E-45	Cholangiocyte	ICC_Adj_vs_ICC_tumor	NOL3
3.93E-50	-4.13681	0.017	0.284	1.46E-45	Cholangiocyte	ICC_Adj_vs_ICC_tumor	PCSK1N
3.94E-50	-9.03316	0	0.255	1.46E-45	Cholangiocyte	ICC_Adj_vs_ICC_tumor	KRT5
5.86E-50	-1.0961	0.066	0.378	2.18E-45	Cholangiocyte	ICC_Adj_vs_ICC_tumor	TRABD
7.71E-50	-7.59824	0	0.254	2.87E-45	Cholangiocyte	ICC_Adj_vs_ICC_tumor	CDH3
8.84E-50	-0.909737	0.191	0.57	3.28E-45	Cholangiocyte	ICC_Adj_vs_ICC_tumor	RCN2
9.25E-50	4.20054	0.233	0.074	3.43E-45	Cholangiocyte	ICC_Adj_vs_ICC_tumor	CCL5
1.02E-49	-5.48628	0.001	0.256	3.80E-45	Cholangiocyte	ICC_Adj_vs_ICC_tumor	HRASLS2
1.11E-49	-1.99874	0.032	0.314	4.11E-45	Cholangiocyte	ICC_Adj_vs_ICC_tumor	2026-09-11
1.22E-49	-0.95231	0.121	0.466	4.54E-45	Cholangiocyte	ICC_Adj_vs_ICC_tumor	RNF126
1.37E-49	-0.660002	0.253	0.673	5.07E-45	Cholangiocyte	ICC_Adj_vs_ICC_tumor	FBL
1.48E-49	-1.05118	0.083	0.407	5.50E-45	Cholangiocyte	ICC_Adj_vs_ICC_tumor	NSMCE2
1.56E-49	-1.2056	0.122	0.455	5.78E-45	Cholangiocyte	ICC_Adj_vs_ICC_tumor	CD55
1.85E-49	-1.30139	0.064	0.371	6.88E-45	Cholangiocyte	ICC_Adj_vs_ICC_tumor	FAM120A
1.89E-49	-0.941219	0.438	0.762	7.04E-45	Cholangiocyte	ICC_Adj_vs_ICC_tumor	APRT
2.14E-49	-0.640956	0.218	0.626	7.94E-45	Cholangiocyte	ICC_Adj_vs_ICC_tumor	FAM162A
2.68E-49	-0.657239	0.282	0.702	9.94E-45	Cholangiocyte	ICC_Adj_vs_ICC_tumor	DUSP23
3.27E-49	1.85937	0.466	0.268	1.21E-44	Cholangiocyte	ICC_Adj_vs_ICC_tumor	KIF12
3.38E-49	-0.827059	0.096	0.432	1.26E-44	Cholangiocyte	ICC_Adj_vs_ICC_tumor	PTK2
4.20E-49	-1.03115	0.114	0.441	1.56E-44	Cholangiocyte	ICC_Adj_vs_ICC_tumor	PHLDA1
4.93E-49	1.81059	0.6	0.532	1.83E-44	Cholangiocyte	ICC_Adj_vs_ICC_tumor	CNN3
5.55E-49	-1.35681	0.122	0.449	2.06E-44	Cholangiocyte	ICC_Adj_vs_ICC_tumor	ARL5B
5.61E-49	-0.738962	0.443	0.83	2.08E-44	Cholangiocyte	ICC_Adj_vs_ICC_tumor	VDAC2
5.94E-49	3.71502	0.122	0.02	2.21E-44	Cholangiocyte	ICC_Adj_vs_ICC_tumor	GNG7
5.96E-49	-1.52121	0.07	0.375	2.21E-44	Cholangiocyte	ICC_Adj_vs_ICC_tumor	B3GNT5
6.75E-49	-1.03341	0.127	0.469	2.51E-44	Cholangiocyte	ICC_Adj_vs_ICC_tumor	TRAF4
7.10E-49	-1.86983	0.038	0.322	2.64E-44	Cholangiocyte	ICC_Adj_vs_ICC_tumor	NUDT8
7.34E-49	-2.35728	0.022	0.292	2.73E-44	Cholangiocyte	ICC_Adj_vs_ICC_tumor	MSLN
7.34E-49	-0.735854	0.144	0.51	2.73E-44	Cholangiocyte	ICC_Adj_vs_ICC_tumor	DPM2
7.68E-49	-0.860253	0.351	0.767	2.85E-44	Cholangiocyte	ICC_Adj_vs_ICC_tumor	DDX17
8.83E-49	-2.55794	0.029	0.303	3.28E-44	Cholangiocyte	ICC_Adj_vs_ICC_tumor	SEMA4B
9.42E-49	-0.609898	0.608	0.957	3.50E-44	Cholangiocyte	ICC_Adj_vs_ICC_tumor	SEC61G
1.39E-48	1.01419	0.77	0.823	5.17E-44	Cholangiocyte	ICC_Adj_vs_ICC_tumor	EPCAM
1.54E-48	-1.53311	0.077	0.382	5.71E-44	Cholangiocyte	ICC_Adj_vs_ICC_tumor	AREG
1.62E-48	-1.91554	0.047	0.332	6.03E-44	Cholangiocyte	ICC_Adj_vs_ICC_tumor	MDM2
1.63E-48	-3.88996	0.017	0.278	6.05E-44	Cholangiocyte	ICC_Adj_vs_ICC_tumor	KDELR3
1.67E-48	-0.632837	0.198	0.593	6.19E-44	Cholangiocyte	ICC_Adj_vs_ICC_tumor	PLA2G16
1.73E-48	-1.05248	0.223	0.575	6.42E-44	Cholangiocyte	ICC_Adj_vs_ICC_tumor	NAMPT
2.18E-48	-7.94076	0	0.247	8.11E-44	Cholangiocyte	ICC_Adj_vs_ICC_tumor	COL17A1
2.63E-48	-1.67372	0.054	0.345	9.76E-44	Cholangiocyte	ICC_Adj_vs_ICC_tumor	HMGB3
2.86E-48	-0.627855	0.163	0.535	1.06E-43	Cholangiocyte	ICC_Adj_vs_ICC_tumor	HDGF
3.00E-48	-1.5489	0.058	0.353	1.12E-43	Cholangiocyte	ICC_Adj_vs_ICC_tumor	ESRP1
3.24E-48	-0.641712	0.106	0.444	1.20E-43	Cholangiocyte	ICC_Adj_vs_ICC_tumor	LTBP3
3.34E-48	-0.728342	0.189	0.564	1.24E-43	Cholangiocyte	ICC_Adj_vs_ICC_tumor	TUBA1C
3.50E-48	-1.34585	0.076	0.381	1.30E-43	Cholangiocyte	ICC_Adj_vs_ICC_tumor	HIST1H2BD
3.82E-48	-1.91407	0.049	0.335	1.42E-43	Cholangiocyte	ICC_Adj_vs_ICC_tumor	CCDC34
3.86E-48	-7.83604	0	0.246	1.43E-43	Cholangiocyte	ICC_Adj_vs_ICC_tumor	KLK8
4.27E-48	-0.942756	0.118	0.457	1.59E-43	Cholangiocyte	ICC_Adj_vs_ICC_tumor	AGTRAP
4.31E-48	-0.927256	0.105	0.435	1.60E-43	Cholangiocyte	ICC_Adj_vs_ICC_tumor	SLC25A37
5.34E-48	-3.41209	0.01	0.266	1.98E-43	Cholangiocyte	ICC_Adj_vs_ICC_tumor	F12
5.53E-48	4.52851	0.144	0.03	2.06E-43	Cholangiocyte	ICC_Adj_vs_ICC_tumor	RCAN1
6.20E-48	-0.924863	0.335	0.703	2.30E-43	Cholangiocyte	ICC_Adj_vs_ICC_tumor	AHNAK
6.33E-48	-0.492504	0.188	0.572	2.35E-43	Cholangiocyte	ICC_Adj_vs_ICC_tumor	CAPZA1
6.54E-48	-2.89806	0.016	0.277	2.43E-43	Cholangiocyte	ICC_Adj_vs_ICC_tumor	SULF2
7.27E-48	-2.61002	0.025	0.292	2.70E-43	Cholangiocyte	ICC_Adj_vs_ICC_tumor	WDYHV1
8.86E-48	-0.831657	0.186	0.556	3.29E-43	Cholangiocyte	ICC_Adj_vs_ICC_tumor	EMC2
9.05E-48	-7.81916	0	0.245	3.36E-43	Cholangiocyte	ICC_Adj_vs_ICC_tumor	AHNAK2
9.05E-48	-7.4005	0	0.245	3.36E-43	Cholangiocyte	ICC_Adj_vs_ICC_tumor	HOXA10
9.28E-48	4.46464	0.105	0.015	3.45E-43	Cholangiocyte	ICC_Adj_vs_ICC_tumor	PHYHD1
9.97E-48	-0.632373	0.745	0.976	3.71E-43	Cholangiocyte	ICC_Adj_vs_ICC_tumor	SLC25A6
1.05E-47	-0.810399	0.144	0.502	3.88E-43	Cholangiocyte	ICC_Adj_vs_ICC_tumor	UBE2K
1.05E-47	-0.507711	0.256	0.679	3.90E-43	Cholangiocyte	ICC_Adj_vs_ICC_tumor	RDX
1.36E-47	-0.532106	0.159	0.532	5.05E-43	Cholangiocyte	ICC_Adj_vs_ICC_tumor	UQCC2
1.48E-47	-0.847183	0.125	0.469	5.50E-43	Cholangiocyte	ICC_Adj_vs_ICC_tumor	MRPL17
1.49E-47	-0.772261	0.153	0.513	5.52E-43	Cholangiocyte	ICC_Adj_vs_ICC_tumor	FKBP4
1.82E-47	-2.25563	0.025	0.29	6.75E-43	Cholangiocyte	ICC_Adj_vs_ICC_tumor	CCDC80
2.23E-47	-0.763591	0.167	0.529	8.28E-43	Cholangiocyte	ICC_Adj_vs_ICC_tumor	SUN1
3.64E-47	0.653072	0.77	0.606	1.35E-42	Cholangiocyte	ICC_Adj_vs_ICC_tumor	MT1E
3.89E-47	-2.03338	0.038	0.313	1.44E-42	Cholangiocyte	ICC_Adj_vs_ICC_tumor	GPR56
4.29E-47	-1.1306	0.055	0.348	1.59E-42	Cholangiocyte	ICC_Adj_vs_ICC_tumor	RABL6
5.54E-47	-0.927511	0.09	0.407	2.06E-42	Cholangiocyte	ICC_Adj_vs_ICC_tumor	COX19
5.97E-47	-0.665763	0.214	0.611	2.22E-42	Cholangiocyte	ICC_Adj_vs_ICC_tumor	PGLS
6.26E-47	-0.514959	0.309	0.755	2.33E-42	Cholangiocyte	ICC_Adj_vs_ICC_tumor	NSA2
6.92E-47	-0.789367	0.223	0.581	2.57E-42	Cholangiocyte	ICC_Adj_vs_ICC_tumor	GADD45A
7.18E-47	3.74561	0.157	0.036	2.67E-42	Cholangiocyte	ICC_Adj_vs_ICC_tumor	FMO5
7.27E-47	-0.439417	0.229	0.637	2.70E-42	Cholangiocyte	ICC_Adj_vs_ICC_tumor	PFDN6
7.28E-47	-1.56098	0.048	0.33	2.70E-42	Cholangiocyte	ICC_Adj_vs_ICC_tumor	GSTO2
7.69E-47	0.261354	1	0.999	2.85E-42	Cholangiocyte	ICC_Adj_vs_ICC_tumor	RPL3
7.88E-47	-1.81569	0.045	0.325	2.93E-42	Cholangiocyte	ICC_Adj_vs_ICC_tumor	CCDC6
7.90E-47	-7.66403	0	0.241	2.94E-42	Cholangiocyte	ICC_Adj_vs_ICC_tumor	ITGB6
8.87E-47	-1.69662	0.048	0.328	3.29E-42	Cholangiocyte	ICC_Adj_vs_ICC_tumor	ITGA6
9.82E-47	-0.541522	0.279	0.702	3.65E-42	Cholangiocyte	ICC_Adj_vs_ICC_tumor	PRDX4
1.08E-46	-0.800739	0.143	0.491	4.03E-42	Cholangiocyte	ICC_Adj_vs_ICC_tumor	HDLBP
1.29E-46	-1.04119	0.87	0.979	4.79E-42	Cholangiocyte	ICC_Adj_vs_ICC_tumor	S100A10
1.38E-46	-0.729584	0.199	0.574	5.14E-42	Cholangiocyte	ICC_Adj_vs_ICC_tumor	EPS8
1.56E-46	-0.674221	0.167	0.537	5.78E-42	Cholangiocyte	ICC_Adj_vs_ICC_tumor	EMC10
2.10E-46	-0.96883	0.103	0.422	7.79E-42	Cholangiocyte	ICC_Adj_vs_ICC_tumor	EMP3
2.11E-46	-0.707335	0.368	0.77	7.86E-42	Cholangiocyte	ICC_Adj_vs_ICC_tumor	PSMD8
2.35E-46	-1.51261	0.052	0.337	8.75E-42	Cholangiocyte	ICC_Adj_vs_ICC_tumor	TMEM99
2.46E-46	-0.918127	0.096	0.415	9.12E-42	Cholangiocyte	ICC_Adj_vs_ICC_tumor	NTMT1
2.46E-46	-2.81421	0.01	0.258	9.15E-42	Cholangiocyte	ICC_Adj_vs_ICC_tumor	GRAMD1A
2.48E-46	-0.65088	0.15	0.504	9.21E-42	Cholangiocyte	ICC_Adj_vs_ICC_tumor	CELF1
3.18E-46	-0.918922	0.092	0.407	1.18E-41	Cholangiocyte	ICC_Adj_vs_ICC_tumor	ANKLE2
3.26E-46	-3.66629	0.012	0.26	1.21E-41	Cholangiocyte	ICC_Adj_vs_ICC_tumor	ITPRIPL2
3.30E-46	-0.409902	0.261	0.608	1.23E-41	Cholangiocyte	ICC_Adj_vs_ICC_tumor	RND3
3.70E-46	-3.61203	0.01	0.258	1.37E-41	Cholangiocyte	ICC_Adj_vs_ICC_tumor	UBE2C
7.03E-46	-0.892101	0.084	0.391	2.61E-41	Cholangiocyte	ICC_Adj_vs_ICC_tumor	MBOAT7
7.83E-46	-0.828465	0.115	0.443	2.91E-41	Cholangiocyte	ICC_Adj_vs_ICC_tumor	SLMO2
8.37E-46	-0.720014	0.122	0.459	3.11E-41	Cholangiocyte	ICC_Adj_vs_ICC_tumor	CCDC85B
8.85E-46	-1.1648	0.061	0.352	3.29E-41	Cholangiocyte	ICC_Adj_vs_ICC_tumor	PTOV1
9.92E-46	-2.16657	0.023	0.282	3.68E-41	Cholangiocyte	ICC_Adj_vs_ICC_tumor	CAMK2G
1.03E-45	-2.4636	0.013	0.263	3.82E-41	Cholangiocyte	ICC_Adj_vs_ICC_tumor	FBXO2
1.31E-45	4.59857	0.146	0.032	4.88E-41	Cholangiocyte	ICC_Adj_vs_ICC_tumor	CD3D
1.54E-45	-2.42993	0.013	0.262	5.70E-41	Cholangiocyte	ICC_Adj_vs_ICC_tumor	PIR
1.73E-45	-0.524857	0.247	0.658	6.41E-41	Cholangiocyte	ICC_Adj_vs_ICC_tumor	PHB2
2.02E-45	-1.17202	0.055	0.339	7.50E-41	Cholangiocyte	ICC_Adj_vs_ICC_tumor	UBA6
2.21E-45	-1.8104	0.063	0.343	8.22E-41	Cholangiocyte	ICC_Adj_vs_ICC_tumor	GGH
2.28E-45	-7.4276	0	0.234	8.46E-41	Cholangiocyte	ICC_Adj_vs_ICC_tumor	TFAP2A
2.30E-45	-1.35178	0.061	0.345	8.53E-41	Cholangiocyte	ICC_Adj_vs_ICC_tumor	PIM1
2.46E-45	-1.06226	0.084	0.39	9.13E-41	Cholangiocyte	ICC_Adj_vs_ICC_tumor	LARP1
2.77E-45	-3.61485	0.007	0.248	1.03E-40	Cholangiocyte	ICC_Adj_vs_ICC_tumor	GPR110
2.83E-45	-0.691484	0.275	0.655	1.05E-40	Cholangiocyte	ICC_Adj_vs_ICC_tumor	CD99
3.04E-45	-1.42118	0.071	0.36	1.13E-40	Cholangiocyte	ICC_Adj_vs_ICC_tumor	PRKDC
3.29E-45	-1.03248	0.115	0.435	1.22E-40	Cholangiocyte	ICC_Adj_vs_ICC_tumor	IRS2
3.38E-45	-0.705612	0.137	0.473	1.25E-40	Cholangiocyte	ICC_Adj_vs_ICC_tumor	ITGB1BP1
3.40E-45	-4.05684	0.009	0.249	1.26E-40	Cholangiocyte	ICC_Adj_vs_ICC_tumor	SCD
3.45E-45	-0.571081	0.162	0.523	1.28E-40	Cholangiocyte	ICC_Adj_vs_ICC_tumor	MTX1
4.52E-45	4.4951	0.134	0.027	1.68E-40	Cholangiocyte	ICC_Adj_vs_ICC_tumor	PTPRCAP
5.67E-45	-0.917348	0.086	0.389	2.11E-40	Cholangiocyte	ICC_Adj_vs_ICC_tumor	PLEKHB2
5.67E-45	-0.424018	0.354	0.801	2.11E-40	Cholangiocyte	ICC_Adj_vs_ICC_tumor	VIMP
5.75E-45	-8.77331	0	0.233	2.14E-40	Cholangiocyte	ICC_Adj_vs_ICC_tumor	KRT13
6.68E-45	-0.843978	0.108	0.428	2.48E-40	Cholangiocyte	ICC_Adj_vs_ICC_tumor	C1orf122
7.59E-45	-7.86383	0	0.232	2.82E-40	Cholangiocyte	ICC_Adj_vs_ICC_tumor	NMU
7.89E-45	1.56861	0.782	0.852	2.93E-40	Cholangiocyte	ICC_Adj_vs_ICC_tumor	DUSP1
7.94E-45	-3.10457	0.012	0.256	2.95E-40	Cholangiocyte	ICC_Adj_vs_ICC_tumor	FBLN1
8.29E-45	-0.563341	0.361	0.766	3.08E-40	Cholangiocyte	ICC_Adj_vs_ICC_tumor	MRPL41
8.51E-45	-1.14697	0.127	0.443	3.16E-40	Cholangiocyte	ICC_Adj_vs_ICC_tumor	TPD52L1
9.80E-45	-0.688735	0.156	0.509	3.64E-40	Cholangiocyte	ICC_Adj_vs_ICC_tumor	RALBP1
1.04E-44	6.10722	0.102	0.015	3.85E-40	Cholangiocyte	ICC_Adj_vs_ICC_tumor	KLRB1
1.04E-44	-0.525296	0.974	1	3.86E-40	Cholangiocyte	ICC_Adj_vs_ICC_tumor	RPL36
1.04E-44	-0.737252	0.103	0.42	3.86E-40	Cholangiocyte	ICC_Adj_vs_ICC_tumor	CHD4
1.05E-44	-0.608798	0.151	0.497	3.89E-40	Cholangiocyte	ICC_Adj_vs_ICC_tumor	COPRS
1.22E-44	-0.622175	0.619	0.934	4.55E-40	Cholangiocyte	ICC_Adj_vs_ICC_tumor	COX8A
1.29E-44	-0.554559	0.575	0.925	4.77E-40	Cholangiocyte	ICC_Adj_vs_ICC_tumor	ATP5D
1.45E-44	1.10497	0.719	0.812	5.39E-40	Cholangiocyte	ICC_Adj_vs_ICC_tumor	RPSAP58
1.53E-44	-2.44424	0.026	0.28	5.69E-40	Cholangiocyte	ICC_Adj_vs_ICC_tumor	HIST1H2BC
1.62E-44	-2.37555	0.013	0.257	6.00E-40	Cholangiocyte	ICC_Adj_vs_ICC_tumor	TMEM173
1.83E-44	-0.419706	0.183	0.557	6.79E-40	Cholangiocyte	ICC_Adj_vs_ICC_tumor	MBNL1
1.85E-44	-0.583978	0.461	0.853	6.88E-40	Cholangiocyte	ICC_Adj_vs_ICC_tumor	HIGD2A
1.88E-44	-0.762202	0.09	0.398	6.99E-40	Cholangiocyte	ICC_Adj_vs_ICC_tumor	CCDC167
2.27E-44	4.97434	0.114	0.019	8.45E-40	Cholangiocyte	ICC_Adj_vs_ICC_tumor	CST7
2.36E-44	-0.488775	0.346	0.775	8.76E-40	Cholangiocyte	ICC_Adj_vs_ICC_tumor	PSENEN
2.45E-44	-4.64338	0.007	0.243	9.09E-40	Cholangiocyte	ICC_Adj_vs_ICC_tumor	DENND2C
2.87E-44	-2.03609	0.032	0.29	1.06E-39	Cholangiocyte	ICC_Adj_vs_ICC_tumor	BCAS4
3.00E-44	-1.99141	0.031	0.288	1.11E-39	Cholangiocyte	ICC_Adj_vs_ICC_tumor	PLBD1
3.29E-44	0.669312	0.716	0.471	1.22E-39	Cholangiocyte	ICC_Adj_vs_ICC_tumor	ID2
3.60E-44	-4.48601	0.004	0.238	1.34E-39	Cholangiocyte	ICC_Adj_vs_ICC_tumor	TSKU
3.97E-44	-0.638984	0.483	0.865	1.47E-39	Cholangiocyte	ICC_Adj_vs_ICC_tumor	SNRPB
4.30E-44	-0.502787	0.119	0.451	1.60E-39	Cholangiocyte	ICC_Adj_vs_ICC_tumor	SNRPA1
4.64E-44	-1.06918	0.083	0.383	1.72E-39	Cholangiocyte	ICC_Adj_vs_ICC_tumor	PAICS
4.80E-44	-7.89425	0	0.229	1.78E-39	Cholangiocyte	ICC_Adj_vs_ICC_tumor	OVOL1
5.96E-44	-1.10669	0.074	0.362	2.21E-39	Cholangiocyte	ICC_Adj_vs_ICC_tumor	BAIAP2L1
7.89E-44	-3.17254	0.01	0.247	2.93E-39	Cholangiocyte	ICC_Adj_vs_ICC_tumor	SLC16A1
8.66E-44	-2.48851	0.022	0.269	3.22E-39	Cholangiocyte	ICC_Adj_vs_ICC_tumor	A4GALT
8.67E-44	-3.60666	0.012	0.25	3.22E-39	Cholangiocyte	ICC_Adj_vs_ICC_tumor	TMEM45A
8.93E-44	-2.44869	0.023	0.272	3.32E-39	Cholangiocyte	ICC_Adj_vs_ICC_tumor	PCDH1
1.00E-43	-0.935017	0.073	0.364	3.73E-39	Cholangiocyte	ICC_Adj_vs_ICC_tumor	STK24
1.05E-43	-0.733236	0.102	0.416	3.91E-39	Cholangiocyte	ICC_Adj_vs_ICC_tumor	USF2
1.14E-43	-0.895135	0.137	0.461	4.23E-39	Cholangiocyte	ICC_Adj_vs_ICC_tumor	BHLHE40
1.22E-43	3.2222	0.278	0.114	4.52E-39	Cholangiocyte	ICC_Adj_vs_ICC_tumor	LYZ
1.24E-43	-1.02217	0.148	0.469	4.62E-39	Cholangiocyte	ICC_Adj_vs_ICC_tumor	LIMA1
1.39E-43	-1.03269	0.256	0.592	5.15E-39	Cholangiocyte	ICC_Adj_vs_ICC_tumor	TRIB1
1.83E-43	-1.11213	0.135	0.447	6.79E-39	Cholangiocyte	ICC_Adj_vs_ICC_tumor	TIPARP
1.90E-43	-3.76921	0.009	0.243	7.05E-39	Cholangiocyte	ICC_Adj_vs_ICC_tumor	LAMA3
2.03E-43	-0.564519	0.726	0.971	7.55E-39	Cholangiocyte	ICC_Adj_vs_ICC_tumor	EEF1B2
2.17E-43	-0.555384	0.167	0.523	8.06E-39	Cholangiocyte	ICC_Adj_vs_ICC_tumor	LINC00116
2.20E-43	-0.675405	0.322	0.723	8.17E-39	Cholangiocyte	ICC_Adj_vs_ICC_tumor	RHEB
2.23E-43	-0.933424	0.089	0.388	8.28E-39	Cholangiocyte	ICC_Adj_vs_ICC_tumor	NOP16
2.27E-43	-1.61323	0.06	0.331	8.44E-39	Cholangiocyte	ICC_Adj_vs_ICC_tumor	KLK11
3.03E-43	-1.08357	0.095	0.391	1.13E-38	Cholangiocyte	ICC_Adj_vs_ICC_tumor	CLIP1
3.06E-43	-0.915728	0.114	0.429	1.13E-38	Cholangiocyte	ICC_Adj_vs_ICC_tumor	CTSZ
3.28E-43	-0.934693	0.099	0.402	1.22E-38	Cholangiocyte	ICC_Adj_vs_ICC_tumor	TBL1XR1
3.82E-43	0.744725	0.881	0.94	1.42E-38	Cholangiocyte	ICC_Adj_vs_ICC_tumor	BTG1
4.22E-43	-0.660344	0.288	0.684	1.57E-38	Cholangiocyte	ICC_Adj_vs_ICC_tumor	TCEA1
4.52E-43	-2.30114	0.031	0.281	1.68E-38	Cholangiocyte	ICC_Adj_vs_ICC_tumor	ITGA2
4.70E-43	-1.8966	0.019	0.262	1.75E-38	Cholangiocyte	ICC_Adj_vs_ICC_tumor	PTPRE
4.93E-43	-1.23822	0.105	0.406	1.83E-38	Cholangiocyte	ICC_Adj_vs_ICC_tumor	FAM84B
5.00E-43	-0.575655	0.163	0.52	1.86E-38	Cholangiocyte	ICC_Adj_vs_ICC_tumor	LINC00657
5.00E-43	-1.13979	0.103	0.403	1.86E-38	Cholangiocyte	ICC_Adj_vs_ICC_tumor	PFN2
5.17E-43	-0.566865	0.185	0.543	1.92E-38	Cholangiocyte	ICC_Adj_vs_ICC_tumor	MRPL12
6.61E-43	0.380058	0.988	0.999	2.46E-38	Cholangiocyte	ICC_Adj_vs_ICC_tumor	EIF1
9.56E-43	-1.96768	0.028	0.276	3.55E-38	Cholangiocyte	ICC_Adj_vs_ICC_tumor	MROH1
1.02E-42	-0.639366	0.499	0.876	3.80E-38	Cholangiocyte	ICC_Adj_vs_ICC_tumor	NAP1L1
1.62E-42	-0.732721	0.121	0.442	6.03E-38	Cholangiocyte	ICC_Adj_vs_ICC_tumor	TP53I3
1.92E-42	-1.13093	0.08	0.365	7.13E-38	Cholangiocyte	ICC_Adj_vs_ICC_tumor	TRIOBP
2.03E-42	-1.35307	0.054	0.322	7.55E-38	Cholangiocyte	ICC_Adj_vs_ICC_tumor	DUSP22
2.18E-42	2.54832	0.437	0.29	8.09E-38	Cholangiocyte	ICC_Adj_vs_ICC_tumor	DCXR
2.46E-42	-0.535578	0.387	0.794	9.15E-38	Cholangiocyte	ICC_Adj_vs_ICC_tumor	PFDN2
2.61E-42	-1.4894	0.039	0.294	9.69E-38	Cholangiocyte	ICC_Adj_vs_ICC_tumor	CKAP4
3.31E-42	-0.481404	0.175	0.528	1.23E-37	Cholangiocyte	ICC_Adj_vs_ICC_tumor	PTRHD1
3.39E-42	-1.10614	0.083	0.373	1.26E-37	Cholangiocyte	ICC_Adj_vs_ICC_tumor	CHRAC1
3.49E-42	-8.00931	0	0.22	1.30E-37	Cholangiocyte	ICC_Adj_vs_ICC_tumor	KRT15
4.76E-42	-0.481817	0.444	0.866	1.77E-37	Cholangiocyte	ICC_Adj_vs_ICC_tumor	MRPL51
4.94E-42	-0.775466	0.172	0.511	1.83E-37	Cholangiocyte	ICC_Adj_vs_ICC_tumor	CYHR1
4.98E-42	-0.576077	0.59	0.931	1.85E-37	Cholangiocyte	ICC_Adj_vs_ICC_tumor	RTN4
5.00E-42	-2.55072	0.028	0.27	1.86E-37	Cholangiocyte	ICC_Adj_vs_ICC_tumor	KIAA0101
6.01E-42	-0.522433	0.166	0.519	2.23E-37	Cholangiocyte	ICC_Adj_vs_ICC_tumor	NAP1L4
6.18E-42	-1.11552	0.082	0.366	2.30E-37	Cholangiocyte	ICC_Adj_vs_ICC_tumor	IFITM1
6.81E-42	-0.881962	0.114	0.422	2.53E-37	Cholangiocyte	ICC_Adj_vs_ICC_tumor	BLVRA
6.82E-42	-2.14898	0.023	0.265	2.53E-37	Cholangiocyte	ICC_Adj_vs_ICC_tumor	PROM2
7.70E-42	-0.507353	0.314	0.737	2.86E-37	Cholangiocyte	ICC_Adj_vs_ICC_tumor	CANX
7.88E-42	-7.37172	0	0.219	2.93E-37	Cholangiocyte	ICC_Adj_vs_ICC_tumor	PCDH7
9.01E-42	-1.05083	0.074	0.354	3.35E-37	Cholangiocyte	ICC_Adj_vs_ICC_tumor	PTBP3
9.54E-42	-0.661654	0.197	0.556	3.54E-37	Cholangiocyte	ICC_Adj_vs_ICC_tumor	SNF8
1.13E-41	-7.33387	0	0.218	4.20E-37	Cholangiocyte	ICC_Adj_vs_ICC_tumor	SDR16C5
1.15E-41	0.350379	0.991	0.999	4.25E-37	Cholangiocyte	ICC_Adj_vs_ICC_tumor	RPL26
1.18E-41	0.360534	0.999	0.998	4.38E-37	Cholangiocyte	ICC_Adj_vs_ICC_tumor	RPL11
1.29E-41	-1.01055	0.076	0.359	4.81E-37	Cholangiocyte	ICC_Adj_vs_ICC_tumor	RGS14
1.44E-41	-2.56902	0.016	0.249	5.35E-37	Cholangiocyte	ICC_Adj_vs_ICC_tumor	GCNT3
1.63E-41	-0.691884	0.08	0.367	6.04E-37	Cholangiocyte	ICC_Adj_vs_ICC_tumor	MKNK2
1.98E-41	-1.06835	0.068	0.345	7.36E-37	Cholangiocyte	ICC_Adj_vs_ICC_tumor	MAP3K8
2.10E-41	-0.975758	0.073	0.352	7.81E-37	Cholangiocyte	ICC_Adj_vs_ICC_tumor	CINP
2.12E-41	-0.570533	0.156	0.493	7.87E-37	Cholangiocyte	ICC_Adj_vs_ICC_tumor	ZDHHC12
2.41E-41	-0.436053	0.313	0.739	8.96E-37	Cholangiocyte	ICC_Adj_vs_ICC_tumor	METAP2
2.83E-41	-0.5666	0.156	0.494	1.05E-36	Cholangiocyte	ICC_Adj_vs_ICC_tumor	BLOC1S2
2.97E-41	-0.456936	0.18	0.537	1.10E-36	Cholangiocyte	ICC_Adj_vs_ICC_tumor	BOLA3
3.04E-41	-0.847266	0.079	0.36	1.13E-36	Cholangiocyte	ICC_Adj_vs_ICC_tumor	BIK
3.09E-41	-0.972292	0.092	0.382	1.15E-36	Cholangiocyte	ICC_Adj_vs_ICC_tumor	IFT27
3.12E-41	-0.647495	0.128	0.446	1.16E-36	Cholangiocyte	ICC_Adj_vs_ICC_tumor	C1orf35
3.14E-41	-2.20998	0.031	0.274	1.17E-36	Cholangiocyte	ICC_Adj_vs_ICC_tumor	TOP1MT
3.28E-41	-0.477725	0.339	0.766	1.22E-36	Cholangiocyte	ICC_Adj_vs_ICC_tumor	C19orf10
3.37E-41	-0.583319	0.214	0.58	1.25E-36	Cholangiocyte	ICC_Adj_vs_ICC_tumor	ZNF593
4.21E-41	-1.70713	0.039	0.288	1.56E-36	Cholangiocyte	ICC_Adj_vs_ICC_tumor	ITPKC
4.81E-41	-1.48682	0.032	0.278	1.79E-36	Cholangiocyte	ICC_Adj_vs_ICC_tumor	MTHFD2
5.13E-41	-1.03312	0.089	0.375	1.91E-36	Cholangiocyte	ICC_Adj_vs_ICC_tumor	ACBD3
5.44E-41	-0.528546	0.245	0.63	2.02E-36	Cholangiocyte	ICC_Adj_vs_ICC_tumor	CCT5
5.46E-41	-0.462153	0.319	0.727	2.03E-36	Cholangiocyte	ICC_Adj_vs_ICC_tumor	TAF1D
5.55E-41	-0.77266	0.112	0.419	2.06E-36	Cholangiocyte	ICC_Adj_vs_ICC_tumor	TMEM126A
5.68E-41	-0.367495	0.325	0.756	2.11E-36	Cholangiocyte	ICC_Adj_vs_ICC_tumor	DPY30
5.87E-41	-0.693766	0.153	0.483	2.18E-36	Cholangiocyte	ICC_Adj_vs_ICC_tumor	PSMD14
7.02E-41	-1.78892	0.049	0.303	2.61E-36	Cholangiocyte	ICC_Adj_vs_ICC_tumor	ANKRD37
7.74E-41	-1.27311	0.045	0.299	2.88E-36	Cholangiocyte	ICC_Adj_vs_ICC_tumor	C15orf48
8.82E-41	-1.24741	0.082	0.359	3.28E-36	Cholangiocyte	ICC_Adj_vs_ICC_tumor	VCL
9.46E-41	-1.97936	0.026	0.264	3.51E-36	Cholangiocyte	ICC_Adj_vs_ICC_tumor	CASC7
9.77E-41	-8.22895	0	0.214	3.63E-36	Cholangiocyte	ICC_Adj_vs_ICC_tumor	SERPINB3
9.89E-41	3.2168	0.162	0.043	3.67E-36	Cholangiocyte	ICC_Adj_vs_ICC_tumor	TMPRSS2
1.05E-40	-0.373095	0.323	0.744	3.89E-36	Cholangiocyte	ICC_Adj_vs_ICC_tumor	LSMD1
1.16E-40	-2.09692	0.055	0.309	4.33E-36	Cholangiocyte	ICC_Adj_vs_ICC_tumor	GTF2H2
1.19E-40	-0.362929	0.284	0.705	4.42E-36	Cholangiocyte	ICC_Adj_vs_ICC_tumor	DGUOK
1.20E-40	-0.587435	0.159	0.492	4.47E-36	Cholangiocyte	ICC_Adj_vs_ICC_tumor	C8orf33
1.30E-40	-4.77249	0.001	0.216	4.83E-36	Cholangiocyte	ICC_Adj_vs_ICC_tumor	FOXC1
1.40E-40	-1.49516	0.036	0.283	5.18E-36	Cholangiocyte	ICC_Adj_vs_ICC_tumor	YARS
1.50E-40	-0.454379	0.114	0.422	5.59E-36	Cholangiocyte	ICC_Adj_vs_ICC_tumor	SUDS3
1.71E-40	-0.46812	0.229	0.602	6.35E-36	Cholangiocyte	ICC_Adj_vs_ICC_tumor	EIF3A
1.86E-40	-4.39651	0.009	0.228	6.90E-36	Cholangiocyte	ICC_Adj_vs_ICC_tumor	RP11-462L8.1
1.95E-40	-0.501726	0.197	0.557	7.23E-36	Cholangiocyte	ICC_Adj_vs_ICC_tumor	SSR1
2.13E-40	-0.959942	0.083	0.364	7.92E-36	Cholangiocyte	ICC_Adj_vs_ICC_tumor	TFAM
2.27E-40	0.811169	0.787	0.917	8.42E-36	Cholangiocyte	ICC_Adj_vs_ICC_tumor	LAPTM4A
2.69E-40	0.665594	0.892	0.956	9.99E-36	Cholangiocyte	ICC_Adj_vs_ICC_tumor	RPL36AL
2.70E-40	-0.443243	0.266	0.669	1.00E-35	Cholangiocyte	ICC_Adj_vs_ICC_tumor	SSNA1
2.94E-40	-0.605596	0.197	0.554	1.09E-35	Cholangiocyte	ICC_Adj_vs_ICC_tumor	HSBP1L1
2.95E-40	-0.515329	0.221	0.585	1.10E-35	Cholangiocyte	ICC_Adj_vs_ICC_tumor	STRAP
3.03E-40	-0.855358	0.109	0.406	1.13E-35	Cholangiocyte	ICC_Adj_vs_ICC_tumor	SIK1
3.28E-40	-1.68026	0.048	0.298	1.22E-35	Cholangiocyte	ICC_Adj_vs_ICC_tumor	NPDC1
3.59E-40	-0.501627	0.818	0.991	1.33E-35	Cholangiocyte	ICC_Adj_vs_ICC_tumor	HSP90AB1
3.78E-40	-0.512093	0.217	0.579	1.40E-35	Cholangiocyte	ICC_Adj_vs_ICC_tumor	PTP4A2
4.16E-40	-0.649432	0.151	0.48	1.55E-35	Cholangiocyte	ICC_Adj_vs_ICC_tumor	NIFK
4.27E-40	-0.47306	0.463	0.885	1.59E-35	Cholangiocyte	ICC_Adj_vs_ICC_tumor	C11orf31
4.93E-40	-2.58059	0.017	0.244	1.83E-35	Cholangiocyte	ICC_Adj_vs_ICC_tumor	BAG2
5.17E-40	-0.625885	0.137	0.459	1.92E-35	Cholangiocyte	ICC_Adj_vs_ICC_tumor	MRPS10
6.59E-40	0.331686	0.994	1	2.45E-35	Cholangiocyte	ICC_Adj_vs_ICC_tumor	RPL31
7.04E-40	-0.927778	0.063	0.328	2.61E-35	Cholangiocyte	ICC_Adj_vs_ICC_tumor	WNK1
7.24E-40	-0.728101	0.135	0.446	2.69E-35	Cholangiocyte	ICC_Adj_vs_ICC_tumor	ECI1
9.84E-40	-0.443217	0.141	0.458	3.65E-35	Cholangiocyte	ICC_Adj_vs_ICC_tumor	ASS1
9.93E-40	-0.447164	0.162	0.501	3.69E-35	Cholangiocyte	ICC_Adj_vs_ICC_tumor	POP7
1.02E-39	-0.760015	0.138	0.45	3.80E-35	Cholangiocyte	ICC_Adj_vs_ICC_tumor	NPEPPS
1.12E-39	-1.86083	0.032	0.27	4.16E-35	Cholangiocyte	ICC_Adj_vs_ICC_tumor	OPN3
1.12E-39	-0.823992	0.151	0.463	4.16E-35	Cholangiocyte	ICC_Adj_vs_ICC_tumor	RB1CC1
1.24E-39	-1.39122	0.052	0.308	4.59E-35	Cholangiocyte	ICC_Adj_vs_ICC_tumor	PPP1R35
1.35E-39	-1.37529	0.044	0.29	5.01E-35	Cholangiocyte	ICC_Adj_vs_ICC_tumor	CLPTM1L
1.41E-39	-0.640676	0.156	0.478	5.25E-35	Cholangiocyte	ICC_Adj_vs_ICC_tumor	DAP3
1.46E-39	-0.737511	0.138	0.453	5.41E-35	Cholangiocyte	ICC_Adj_vs_ICC_tumor	ARMC10
1.52E-39	-0.469049	0.361	0.761	5.64E-35	Cholangiocyte	ICC_Adj_vs_ICC_tumor	SSR3
1.69E-39	-0.692498	0.122	0.427	6.26E-35	Cholangiocyte	ICC_Adj_vs_ICC_tumor	TMEM259
1.71E-39	-0.916574	0.093	0.378	6.36E-35	Cholangiocyte	ICC_Adj_vs_ICC_tumor	PLS3
1.80E-39	-0.445496	0.23	0.606	6.68E-35	Cholangiocyte	ICC_Adj_vs_ICC_tumor	HM13
1.87E-39	-1.3334	0.087	0.358	6.96E-35	Cholangiocyte	ICC_Adj_vs_ICC_tumor	RBFOX2
1.97E-39	-0.689735	0.14	0.454	7.31E-35	Cholangiocyte	ICC_Adj_vs_ICC_tumor	TJP2
1.97E-39	4.22079	0.134	0.031	7.32E-35	Cholangiocyte	ICC_Adj_vs_ICC_tumor	BEX5
2.02E-39	-1.02394	0.118	0.41	7.51E-35	Cholangiocyte	ICC_Adj_vs_ICC_tumor	HPCAL1
2.05E-39	-1.55368	0.039	0.282	7.62E-35	Cholangiocyte	ICC_Adj_vs_ICC_tumor	MYH14
2.06E-39	-1.18115	0.1	0.381	7.67E-35	Cholangiocyte	ICC_Adj_vs_ICC_tumor	DHRS3
2.12E-39	-0.573511	0.112	0.414	7.86E-35	Cholangiocyte	ICC_Adj_vs_ICC_tumor	NT5C3A
2.63E-39	-7.71618	0	0.207	9.78E-35	Cholangiocyte	ICC_Adj_vs_ICC_tumor	KRT17
2.78E-39	-0.474776	0.245	0.626	1.03E-34	Cholangiocyte	ICC_Adj_vs_ICC_tumor	DNAJC7
2.79E-39	-1.09486	0.079	0.351	1.04E-34	Cholangiocyte	ICC_Adj_vs_ICC_tumor	AP3D1
3.05E-39	-0.41749	0.144	0.469	1.13E-34	Cholangiocyte	ICC_Adj_vs_ICC_tumor	NDUFAF2
3.14E-39	-0.978481	0.068	0.333	1.17E-34	Cholangiocyte	ICC_Adj_vs_ICC_tumor	TAF10
3.43E-39	-7.30343	0	0.207	1.28E-34	Cholangiocyte	ICC_Adj_vs_ICC_tumor	TNS4
3.49E-39	-0.847252	0.528	0.799	1.30E-34	Cholangiocyte	ICC_Adj_vs_ICC_tumor	OCIAD2
3.57E-39	-1.31589	0.047	0.295	1.32E-34	Cholangiocyte	ICC_Adj_vs_ICC_tumor	PGP
3.82E-39	-0.891843	0.122	0.422	1.42E-34	Cholangiocyte	ICC_Adj_vs_ICC_tumor	UBE2D1
3.94E-39	-0.431052	0.297	0.711	1.46E-34	Cholangiocyte	ICC_Adj_vs_ICC_tumor	ATOX1
3.98E-39	-1.82295	0.035	0.27	1.48E-34	Cholangiocyte	ICC_Adj_vs_ICC_tumor	ARFGEF1
4.21E-39	-1.66762	0.048	0.295	1.57E-34	Cholangiocyte	ICC_Adj_vs_ICC_tumor	MFSD3
4.73E-39	-0.613616	0.389	0.758	1.76E-34	Cholangiocyte	ICC_Adj_vs_ICC_tumor	NAA20
7.15E-39	-0.482871	0.191	0.545	2.65E-34	Cholangiocyte	ICC_Adj_vs_ICC_tumor	YY1
7.60E-39	-0.515712	0.428	0.816	2.82E-34	Cholangiocyte	ICC_Adj_vs_ICC_tumor	PCBP1
8.81E-39	-0.438305	0.167	0.502	3.27E-34	Cholangiocyte	ICC_Adj_vs_ICC_tumor	NCBP2
1.02E-38	4.04013	0.131	0.03	3.77E-34	Cholangiocyte	ICC_Adj_vs_ICC_tumor	CLDN9
1.33E-38	-0.916436	0.071	0.335	4.93E-34	Cholangiocyte	ICC_Adj_vs_ICC_tumor	ADAM17
1.40E-38	-1.52875	0.038	0.276	5.21E-34	Cholangiocyte	ICC_Adj_vs_ICC_tumor	MAP2K2
1.51E-38	-1.91855	0.026	0.254	5.60E-34	Cholangiocyte	ICC_Adj_vs_ICC_tumor	HK1
1.63E-38	-0.433333	0.3	0.694	6.04E-34	Cholangiocyte	ICC_Adj_vs_ICC_tumor	HSPB11
1.64E-38	-0.403858	0.345	0.759	6.10E-34	Cholangiocyte	ICC_Adj_vs_ICC_tumor	ATP5F1
1.83E-38	-0.53579	0.159	0.481	6.78E-34	Cholangiocyte	ICC_Adj_vs_ICC_tumor	VEZT
1.88E-38	2.3696	0.376	0.212	6.97E-34	Cholangiocyte	ICC_Adj_vs_ICC_tumor	BAMBI
1.90E-38	-1.38723	0.049	0.295	7.07E-34	Cholangiocyte	ICC_Adj_vs_ICC_tumor	ST3GAL1
2.02E-38	-0.73662	0.105	0.391	7.52E-34	Cholangiocyte	ICC_Adj_vs_ICC_tumor	FLNB
2.44E-38	-0.418252	0.298	0.693	9.07E-34	Cholangiocyte	ICC_Adj_vs_ICC_tumor	MIEN1
2.53E-38	-0.765257	0.06	0.317	9.38E-34	Cholangiocyte	ICC_Adj_vs_ICC_tumor	RP6-109B7.3
2.59E-38	-1.03271	0.066	0.325	9.61E-34	Cholangiocyte	ICC_Adj_vs_ICC_tumor	MET
2.82E-38	-0.46342	0.105	0.398	1.05E-33	Cholangiocyte	ICC_Adj_vs_ICC_tumor	ALG3
3.31E-38	-1.82765	0.039	0.275	1.23E-33	Cholangiocyte	ICC_Adj_vs_ICC_tumor	PLAC8
3.94E-38	3.25064	0.198	0.067	1.46E-33	Cholangiocyte	ICC_Adj_vs_ICC_tumor	IL20RA
4.45E-38	-0.560207	0.253	0.631	1.65E-33	Cholangiocyte	ICC_Adj_vs_ICC_tumor	MYH9
4.80E-38	-0.317652	0.215	0.579	1.78E-33	Cholangiocyte	ICC_Adj_vs_ICC_tumor	CASP4
5.09E-38	-1.41319	0.036	0.273	1.89E-33	Cholangiocyte	ICC_Adj_vs_ICC_tumor	GALNT2
5.17E-38	-0.399231	0.178	0.52	1.92E-33	Cholangiocyte	ICC_Adj_vs_ICC_tumor	IQGAP1
5.17E-38	-0.425721	0.195	0.543	1.92E-33	Cholangiocyte	ICC_Adj_vs_ICC_tumor	APOA1BP
5.68E-38	-1.26758	0.057	0.306	2.11E-33	Cholangiocyte	ICC_Adj_vs_ICC_tumor	ICA1
6.14E-38	-0.626701	0.124	0.424	2.28E-33	Cholangiocyte	ICC_Adj_vs_ICC_tumor	DHCR24
6.43E-38	-1.64541	0.042	0.28	2.39E-33	Cholangiocyte	ICC_Adj_vs_ICC_tumor	FAM91A1
7.15E-38	-0.485566	0.182	0.521	2.66E-33	Cholangiocyte	ICC_Adj_vs_ICC_tumor	RALA
7.77E-38	-1.20136	0.066	0.321	2.89E-33	Cholangiocyte	ICC_Adj_vs_ICC_tumor	DTYMK
9.40E-38	-0.595683	0.18	0.509	3.49E-33	Cholangiocyte	ICC_Adj_vs_ICC_tumor	GOLM1
1.00E-37	-1.26199	0.051	0.295	3.71E-33	Cholangiocyte	ICC_Adj_vs_ICC_tumor	SCPEP1
1.04E-37	-0.941989	0.063	0.316	3.85E-33	Cholangiocyte	ICC_Adj_vs_ICC_tumor	TFPT
1.14E-37	-1.54042	0.151	0.424	4.23E-33	Cholangiocyte	ICC_Adj_vs_ICC_tumor	HBEGF
1.17E-37	-1.46966	0.047	0.287	4.35E-33	Cholangiocyte	ICC_Adj_vs_ICC_tumor	MAP4K4
1.28E-37	-1.26887	0.054	0.3	4.75E-33	Cholangiocyte	ICC_Adj_vs_ICC_tumor	FRMD8
1.45E-37	-1.08921	0.148	0.438	5.37E-33	Cholangiocyte	ICC_Adj_vs_ICC_tumor	BCO2
1.45E-37	-0.683839	0.135	0.439	5.37E-33	Cholangiocyte	ICC_Adj_vs_ICC_tumor	UCHL3
1.53E-37	-0.308748	0.247	0.63	5.67E-33	Cholangiocyte	ICC_Adj_vs_ICC_tumor	AKR1A1
1.53E-37	-1.62974	0.041	0.275	5.68E-33	Cholangiocyte	ICC_Adj_vs_ICC_tumor	BAK1
1.64E-37	-8.43637	0	0.199	6.08E-33	Cholangiocyte	ICC_Adj_vs_ICC_tumor	CALML5
1.69E-37	-0.460108	0.451	0.843	6.29E-33	Cholangiocyte	ICC_Adj_vs_ICC_tumor	APLP2
1.79E-37	-0.744095	0.092	0.368	6.65E-33	Cholangiocyte	ICC_Adj_vs_ICC_tumor	AKT1S1
1.83E-37	-0.632973	0.281	0.654	6.81E-33	Cholangiocyte	ICC_Adj_vs_ICC_tumor	BAX
1.98E-37	-0.844588	0.137	0.434	7.37E-33	Cholangiocyte	ICC_Adj_vs_ICC_tumor	BLCAP
2.14E-37	-0.570844	0.316	0.695	7.94E-33	Cholangiocyte	ICC_Adj_vs_ICC_tumor	PUF60
2.26E-37	-1.77589	0.028	0.252	8.39E-33	Cholangiocyte	ICC_Adj_vs_ICC_tumor	AIFM2
2.48E-37	1.86051	0.502	0.387	9.23E-33	Cholangiocyte	ICC_Adj_vs_ICC_tumor	CYP3A5
2.98E-37	-0.885871	0.114	0.399	1.11E-32	Cholangiocyte	ICC_Adj_vs_ICC_tumor	RIOK3
3.01E-37	2.46575	0.357	0.202	1.12E-32	Cholangiocyte	ICC_Adj_vs_ICC_tumor	SLC37A4
3.27E-37	-0.639397	0.112	0.396	1.21E-32	Cholangiocyte	ICC_Adj_vs_ICC_tumor	BCAP29
3.33E-37	-0.732783	0.103	0.385	1.24E-32	Cholangiocyte	ICC_Adj_vs_ICC_tumor	PIGP
3.60E-37	-1.06576	0.061	0.312	1.34E-32	Cholangiocyte	ICC_Adj_vs_ICC_tumor	MAPK13
3.70E-37	-0.751767	0.166	0.481	1.37E-32	Cholangiocyte	ICC_Adj_vs_ICC_tumor	PTPLAD1
3.71E-37	-1.8639	0.022	0.24	1.38E-32	Cholangiocyte	ICC_Adj_vs_ICC_tumor	SCRIB
3.77E-37	-0.389251	0.279	0.678	1.40E-32	Cholangiocyte	ICC_Adj_vs_ICC_tumor	TBCB
3.94E-37	-0.432142	0.719	0.975	1.46E-32	Cholangiocyte	ICC_Adj_vs_ICC_tumor	UQCR11.1
4.03E-37	-0.508055	0.172	0.502	1.50E-32	Cholangiocyte	ICC_Adj_vs_ICC_tumor	EEF1E1
4.59E-37	-0.395096	0.217	0.574	1.71E-32	Cholangiocyte	ICC_Adj_vs_ICC_tumor	WDR34
5.14E-37	-0.302368	0.172	0.505	1.91E-32	Cholangiocyte	ICC_Adj_vs_ICC_tumor	SSSCA1
5.15E-37	-0.322361	0.247	0.617	1.91E-32	Cholangiocyte	ICC_Adj_vs_ICC_tumor	RBM17
5.65E-37	-0.7568	0.14	0.442	2.10E-32	Cholangiocyte	ICC_Adj_vs_ICC_tumor	PHF20L1
5.79E-37	-0.430209	0.118	0.41	2.15E-32	Cholangiocyte	ICC_Adj_vs_ICC_tumor	ISOC2
6.16E-37	-2.21697	0.026	0.245	2.29E-32	Cholangiocyte	ICC_Adj_vs_ICC_tumor	MMP28
6.86E-37	-0.454608	0.118	0.408	2.55E-32	Cholangiocyte	ICC_Adj_vs_ICC_tumor	SLC38A1
7.31E-37	-0.778777	0.103	0.381	2.72E-32	Cholangiocyte	ICC_Adj_vs_ICC_tumor	LIMS1
7.77E-37	-0.431033	0.208	0.553	2.89E-32	Cholangiocyte	ICC_Adj_vs_ICC_tumor	SH3GLB1
9.20E-37	-0.645748	0.303	0.674	3.42E-32	Cholangiocyte	ICC_Adj_vs_ICC_tumor	GSN
9.67E-37	-0.503927	0.137	0.44	3.59E-32	Cholangiocyte	ICC_Adj_vs_ICC_tumor	SLC1A5
9.92E-37	-0.483669	0.349	0.748	3.69E-32	Cholangiocyte	ICC_Adj_vs_ICC_tumor	C14orf166
1.00E-36	-0.294018	0.988	1	3.72E-32	Cholangiocyte	ICC_Adj_vs_ICC_tumor	RPS23
1.02E-36	-0.434381	0.217	0.568	3.79E-32	Cholangiocyte	ICC_Adj_vs_ICC_tumor	DPM3
1.10E-36	-0.323007	0.215	0.577	4.10E-32	Cholangiocyte	ICC_Adj_vs_ICC_tumor	PTPMT1
1.19E-36	-1.14604	0.055	0.297	4.42E-32	Cholangiocyte	ICC_Adj_vs_ICC_tumor	ANKRD39
1.22E-36	-0.301426	0.15	0.468	4.54E-32	Cholangiocyte	ICC_Adj_vs_ICC_tumor	C11orf73
1.44E-36	-1.54945	0.047	0.281	5.35E-32	Cholangiocyte	ICC_Adj_vs_ICC_tumor	SHMT2
1.44E-36	-0.250838	0.213	0.56	5.36E-32	Cholangiocyte	ICC_Adj_vs_ICC_tumor	TIMM10
1.46E-36	-0.903678	0.099	0.373	5.41E-32	Cholangiocyte	ICC_Adj_vs_ICC_tumor	TMA16
1.47E-36	-0.498769	0.378	0.784	5.45E-32	Cholangiocyte	ICC_Adj_vs_ICC_tumor	RNF7
1.71E-36	-1.04298	0.064	0.312	6.33E-32	Cholangiocyte	ICC_Adj_vs_ICC_tumor	EXOSC5
1.82E-36	-0.722466	0.186	0.501	6.76E-32	Cholangiocyte	ICC_Adj_vs_ICC_tumor	NASP
1.83E-36	-0.531891	0.121	0.415	6.79E-32	Cholangiocyte	ICC_Adj_vs_ICC_tumor	FAM195A
1.94E-36	-0.977445	0.074	0.331	7.21E-32	Cholangiocyte	ICC_Adj_vs_ICC_tumor	TNPO1
2.63E-36	-0.738424	0.073	0.328	9.78E-32	Cholangiocyte	ICC_Adj_vs_ICC_tumor	SVIL
3.02E-36	-0.592607	0.258	0.611	1.12E-31	Cholangiocyte	ICC_Adj_vs_ICC_tumor	RAB10
3.26E-36	-0.441473	0.179	0.513	1.21E-31	Cholangiocyte	ICC_Adj_vs_ICC_tumor	MTCH2
3.30E-36	0.270638	0.457	0.219	1.23E-31	Cholangiocyte	ICC_Adj_vs_ICC_tumor	FGG
3.35E-36	-0.683716	0.111	0.392	1.24E-31	Cholangiocyte	ICC_Adj_vs_ICC_tumor	POLE3
3.43E-36	-0.287851	0.278	0.669	1.27E-31	Cholangiocyte	ICC_Adj_vs_ICC_tumor	EIF3J
3.62E-36	-0.586676	0.157	0.466	1.34E-31	Cholangiocyte	ICC_Adj_vs_ICC_tumor	CHCHD7
3.77E-36	-0.428525	0.817	0.989	1.40E-31	Cholangiocyte	ICC_Adj_vs_ICC_tumor	COX6B1
4.31E-36	-1.45938	0.035	0.261	1.60E-31	Cholangiocyte	ICC_Adj_vs_ICC_tumor	NCLN
4.39E-36	-0.422752	0.179	0.507	1.63E-31	Cholangiocyte	ICC_Adj_vs_ICC_tumor	ILF3
4.66E-36	-0.899991	0.077	0.334	1.73E-31	Cholangiocyte	ICC_Adj_vs_ICC_tumor	SLK
4.81E-36	-7.7184	0	0.192	1.79E-31	Cholangiocyte	ICC_Adj_vs_ICC_tumor	CYP24A1
5.01E-36	-0.523399	0.649	0.948	1.86E-31	Cholangiocyte	ICC_Adj_vs_ICC_tumor	RAC1
5.05E-36	-1.15081	0.076	0.326	1.88E-31	Cholangiocyte	ICC_Adj_vs_ICC_tumor	NUDT9
5.25E-36	-1.46707	0.039	0.267	1.95E-31	Cholangiocyte	ICC_Adj_vs_ICC_tumor	TMEM184A
5.67E-36	-1.40361	0.036	0.262	2.11E-31	Cholangiocyte	ICC_Adj_vs_ICC_tumor	NR2F6
6.46E-36	-1.2998	0.052	0.29	2.40E-31	Cholangiocyte	ICC_Adj_vs_ICC_tumor	PLEK2
6.50E-36	-0.332101	0.167	0.49	2.41E-31	Cholangiocyte	ICC_Adj_vs_ICC_tumor	SEC31A
6.57E-36	-2.102	0.025	0.238	2.44E-31	Cholangiocyte	ICC_Adj_vs_ICC_tumor	ARHGEF5
7.98E-36	-0.85226	0.047	0.28	2.96E-31	Cholangiocyte	ICC_Adj_vs_ICC_tumor	MGAT4B
8.45E-36	-0.851886	0.084	0.346	3.14E-31	Cholangiocyte	ICC_Adj_vs_ICC_tumor	NQO2
8.72E-36	-1.74986	0.048	0.277	3.24E-31	Cholangiocyte	ICC_Adj_vs_ICC_tumor	FAM92A1
8.82E-36	-1.2599	0.038	0.263	3.28E-31	Cholangiocyte	ICC_Adj_vs_ICC_tumor	C3orf52
9.98E-36	-2.42395	0.023	0.234	3.71E-31	Cholangiocyte	ICC_Adj_vs_ICC_tumor	CLIC3
1.04E-35	-7.26852	0	0.19	3.88E-31	Cholangiocyte	ICC_Adj_vs_ICC_tumor	UCHL1
1.05E-35	-0.434128	0.146	0.45	3.89E-31	Cholangiocyte	ICC_Adj_vs_ICC_tumor	MGEA5
1.10E-35	4.60256	0.247	0.102	4.08E-31	Cholangiocyte	ICC_Adj_vs_ICC_tumor	SCGB3A1
1.14E-35	-7.15612	0	0.19	4.23E-31	Cholangiocyte	ICC_Adj_vs_ICC_tumor	MUC16
1.28E-35	-3.08719	0.007	0.205	4.75E-31	Cholangiocyte	ICC_Adj_vs_ICC_tumor	TK1
1.28E-35	-3.9106	0.106	0.31	4.77E-31	Cholangiocyte	ICC_Adj_vs_ICC_tumor	ITIH5
1.40E-35	-0.45912	0.246	0.606	5.22E-31	Cholangiocyte	ICC_Adj_vs_ICC_tumor	METTL5
1.48E-35	-0.551815	0.648	0.933	5.51E-31	Cholangiocyte	ICC_Adj_vs_ICC_tumor	TPI1
1.50E-35	-4.11309	0.001	0.193	5.58E-31	Cholangiocyte	ICC_Adj_vs_ICC_tumor	HOXB7
1.64E-35	-0.481451	0.247	0.602	6.10E-31	Cholangiocyte	ICC_Adj_vs_ICC_tumor	HTATIP2
1.65E-35	-0.546146	0.137	0.429	6.14E-31	Cholangiocyte	ICC_Adj_vs_ICC_tumor	LPP
1.67E-35	-0.947843	0.044	0.274	6.20E-31	Cholangiocyte	ICC_Adj_vs_ICC_tumor	SLC35E1
2.18E-35	-1.17892	0.047	0.277	8.11E-31	Cholangiocyte	ICC_Adj_vs_ICC_tumor	ATG2A
2.29E-35	-0.772241	0.099	0.37	8.50E-31	Cholangiocyte	ICC_Adj_vs_ICC_tumor	CTNNBIP1
2.48E-35	-0.354006	0.157	0.472	9.22E-31	Cholangiocyte	ICC_Adj_vs_ICC_tumor	MRPS11
2.70E-35	-1.82298	0.036	0.256	1.00E-30	Cholangiocyte	ICC_Adj_vs_ICC_tumor	SH3GLB2
2.81E-35	-0.494924	0.119	0.401	1.04E-30	Cholangiocyte	ICC_Adj_vs_ICC_tumor	RICTOR
2.82E-35	-0.34695	0.208	0.547	1.05E-30	Cholangiocyte	ICC_Adj_vs_ICC_tumor	JMJD1C
2.84E-35	-0.646684	0.444	0.826	1.06E-30	Cholangiocyte	ICC_Adj_vs_ICC_tumor	RAB2A
3.58E-35	-0.501557	0.444	0.835	1.33E-30	Cholangiocyte	ICC_Adj_vs_ICC_tumor	ATP6V0B
3.71E-35	-0.951735	0.067	0.314	1.38E-30	Cholangiocyte	ICC_Adj_vs_ICC_tumor	TRAF7
3.78E-35	-0.541415	0.099	0.373	1.41E-30	Cholangiocyte	ICC_Adj_vs_ICC_tumor	ANAPC15
3.79E-35	-0.499499	0.199	0.528	1.41E-30	Cholangiocyte	ICC_Adj_vs_ICC_tumor	PIH1D1
3.80E-35	-0.527715	0.16	0.468	1.41E-30	Cholangiocyte	ICC_Adj_vs_ICC_tumor	CDC123
3.86E-35	-0.57425	0.106	0.381	1.44E-30	Cholangiocyte	ICC_Adj_vs_ICC_tumor	SEC61A1
4.26E-35	-2.02034	0.022	0.23	1.58E-30	Cholangiocyte	ICC_Adj_vs_ICC_tumor	HIST1H2AE
4.52E-35	-0.530538	0.098	0.365	1.68E-30	Cholangiocyte	ICC_Adj_vs_ICC_tumor	FOSL2
5.17E-35	-2.36902	0.025	0.232	1.92E-30	Cholangiocyte	ICC_Adj_vs_ICC_tumor	FGD6
5.29E-35	-5.38934	0.001	0.19	1.97E-30	Cholangiocyte	ICC_Adj_vs_ICC_tumor	PYCR1
5.32E-35	0.596998	0.885	0.977	1.98E-30	Cholangiocyte	ICC_Adj_vs_ICC_tumor	TMA7
5.39E-35	-0.609125	0.09	0.352	2.00E-30	Cholangiocyte	ICC_Adj_vs_ICC_tumor	NCKAP1
5.53E-35	-0.942086	0.052	0.286	2.05E-30	Cholangiocyte	ICC_Adj_vs_ICC_tumor	PXN
5.53E-35	-0.595176	0.393	0.764	2.06E-30	Cholangiocyte	ICC_Adj_vs_ICC_tumor	ARGLU1
5.62E-35	-0.292853	0.252	0.624	2.09E-30	Cholangiocyte	ICC_Adj_vs_ICC_tumor	C16orf13
6.31E-35	-7.11001	0	0.187	2.34E-30	Cholangiocyte	ICC_Adj_vs_ICC_tumor	NR0B1
6.45E-35	-0.265538	0.205	0.547	2.40E-30	Cholangiocyte	ICC_Adj_vs_ICC_tumor	CAMLG
6.48E-35	-2.30434	0.019	0.223	2.41E-30	Cholangiocyte	ICC_Adj_vs_ICC_tumor	LETM2
6.70E-35	-0.252533	0.223	0.57	2.49E-30	Cholangiocyte	ICC_Adj_vs_ICC_tumor	AKAP13
7.25E-35	-2.97619	0.01	0.207	2.69E-30	Cholangiocyte	ICC_Adj_vs_ICC_tumor	CCZ1B
7.49E-35	-7.26074	0	0.186	2.78E-30	Cholangiocyte	ICC_Adj_vs_ICC_tumor	CAPN8
7.54E-35	-0.762717	0.116	0.39	2.80E-30	Cholangiocyte	ICC_Adj_vs_ICC_tumor	ETS2
7.64E-35	-4.73446	0.001	0.189	2.84E-30	Cholangiocyte	ICC_Adj_vs_ICC_tumor	TMEM92
8.67E-35	1.49948	0.572	0.504	3.22E-30	Cholangiocyte	ICC_Adj_vs_ICC_tumor	LAMP2
8.72E-35	1.81467	0.645	0.634	3.24E-30	Cholangiocyte	ICC_Adj_vs_ICC_tumor	EGR1
9.29E-35	-0.627977	0.073	0.323	3.45E-30	Cholangiocyte	ICC_Adj_vs_ICC_tumor	DIAPH1
1.02E-34	-1.13435	0.17	0.438	3.77E-30	Cholangiocyte	ICC_Adj_vs_ICC_tumor	MEIS2
1.20E-34	-0.509096	0.202	0.534	4.46E-30	Cholangiocyte	ICC_Adj_vs_ICC_tumor	PYCARD
1.23E-34	-0.587198	0.188	0.495	4.57E-30	Cholangiocyte	ICC_Adj_vs_ICC_tumor	UGCG
1.23E-34	-0.320267	0.178	0.5	4.58E-30	Cholangiocyte	ICC_Adj_vs_ICC_tumor	IAH1
1.23E-34	-0.409464	0.178	0.498	4.58E-30	Cholangiocyte	ICC_Adj_vs_ICC_tumor	NOP58
1.26E-34	-0.457192	0.895	0.998	4.69E-30	Cholangiocyte	ICC_Adj_vs_ICC_tumor	RPS21
1.32E-34	-0.263515	0.199	0.539	4.89E-30	Cholangiocyte	ICC_Adj_vs_ICC_tumor	CDK2AP2
1.36E-34	-6.94433	0	0.185	5.05E-30	Cholangiocyte	ICC_Adj_vs_ICC_tumor	MDFI
1.53E-34	-0.430685	0.159	0.472	5.67E-30	Cholangiocyte	ICC_Adj_vs_ICC_tumor	SPG21
1.54E-34	-0.628642	0.422	0.758	5.73E-30	Cholangiocyte	ICC_Adj_vs_ICC_tumor	TPM4
1.59E-34	-0.780606	0.063	0.303	5.91E-30	Cholangiocyte	ICC_Adj_vs_ICC_tumor	SMG1
1.63E-34	1.13481	0.672	0.785	6.04E-30	Cholangiocyte	ICC_Adj_vs_ICC_tumor	HNRNPA0
1.66E-34	-0.404118	0.387	0.782	6.16E-30	Cholangiocyte	ICC_Adj_vs_ICC_tumor	TPM3
1.68E-34	-0.382488	0.969	0.999	6.24E-30	Cholangiocyte	ICC_Adj_vs_ICC_tumor	RPL18A
1.82E-34	-0.440202	0.098	0.365	6.76E-30	Cholangiocyte	ICC_Adj_vs_ICC_tumor	CORO1C
1.86E-34	-2.5148	0.015	0.213	6.89E-30	Cholangiocyte	ICC_Adj_vs_ICC_tumor	EFNB2
1.96E-34	-2.53465	0.012	0.208	7.27E-30	Cholangiocyte	ICC_Adj_vs_ICC_tumor	EHBP1L1
2.04E-34	-0.441668	0.148	0.45	7.57E-30	Cholangiocyte	ICC_Adj_vs_ICC_tumor	MCFD2
2.24E-34	-0.548221	0.106	0.376	8.32E-30	Cholangiocyte	ICC_Adj_vs_ICC_tumor	TCERG1
2.25E-34	-1.13216	0.079	0.323	8.37E-30	Cholangiocyte	ICC_Adj_vs_ICC_tumor	CBR4
2.27E-34	-7.78789	0	0.184	8.42E-30	Cholangiocyte	ICC_Adj_vs_ICC_tumor	CXCL17
2.31E-34	-0.33885	0.191	0.519	8.58E-30	Cholangiocyte	ICC_Adj_vs_ICC_tumor	ARPP19
2.35E-34	-0.357842	0.201	0.531	8.74E-30	Cholangiocyte	ICC_Adj_vs_ICC_tumor	SIGIRR
2.47E-34	-0.47762	0.115	0.393	9.16E-30	Cholangiocyte	ICC_Adj_vs_ICC_tumor	TSR3
3.08E-34	-0.451777	0.115	0.394	1.14E-29	Cholangiocyte	ICC_Adj_vs_ICC_tumor	URM1
3.17E-34	2.38852	0.237	0.097	1.18E-29	Cholangiocyte	ICC_Adj_vs_ICC_tumor	ANXA9
3.29E-34	-0.590178	0.099	0.364	1.22E-29	Cholangiocyte	ICC_Adj_vs_ICC_tumor	KIAA0907
3.56E-34	-10.3145	0.001	0.185	1.32E-29	Cholangiocyte	ICC_Adj_vs_ICC_tumor	FDCSP
3.57E-34	-0.489936	0.696	0.958	1.33E-29	Cholangiocyte	ICC_Adj_vs_ICC_tumor	DYNLL1
3.65E-34	-3.13191	0.007	0.198	1.36E-29	Cholangiocyte	ICC_Adj_vs_ICC_tumor	EID3
3.78E-34	-0.430727	0.243	0.591	1.40E-29	Cholangiocyte	ICC_Adj_vs_ICC_tumor	PTTG1IP
3.87E-34	1.92413	0.338	0.179	1.44E-29	Cholangiocyte	ICC_Adj_vs_ICC_tumor	TMEM98
4.00E-34	1.99782	0.515	0.448	1.49E-29	Cholangiocyte	ICC_Adj_vs_ICC_tumor	PLSCR1
4.04E-34	1.39238	0.766	0.776	1.50E-29	Cholangiocyte	ICC_Adj_vs_ICC_tumor	NFKBIA
4.20E-34	-0.432546	0.103	0.37	1.56E-29	Cholangiocyte	ICC_Adj_vs_ICC_tumor	SUPT5H
4.25E-34	-0.685721	0.103	0.367	1.58E-29	Cholangiocyte	ICC_Adj_vs_ICC_tumor	STK3
4.31E-34	2.2613	0.394	0.258	1.60E-29	Cholangiocyte	ICC_Adj_vs_ICC_tumor	CAT
4.55E-34	-0.51428	0.307	0.624	1.69E-29	Cholangiocyte	ICC_Adj_vs_ICC_tumor	GPX2
4.70E-34	-0.42553	0.683	0.969	1.75E-29	Cholangiocyte	ICC_Adj_vs_ICC_tumor	SNRPD2
4.78E-34	-0.670207	0.076	0.325	1.78E-29	Cholangiocyte	ICC_Adj_vs_ICC_tumor	SMUG1
4.85E-34	-0.337932	0.205	0.542	1.80E-29	Cholangiocyte	ICC_Adj_vs_ICC_tumor	MRPL28
5.13E-34	4.52486	0.108	0.023	1.91E-29	Cholangiocyte	ICC_Adj_vs_ICC_tumor	PTPRC
5.41E-34	-1.39022	0.035	0.25	2.01E-29	Cholangiocyte	ICC_Adj_vs_ICC_tumor	PCBD2
5.56E-34	-0.759638	0.071	0.315	2.07E-29	Cholangiocyte	ICC_Adj_vs_ICC_tumor	FAM114A1
5.76E-34	-6.88066	0	0.182	2.14E-29	Cholangiocyte	ICC_Adj_vs_ICC_tumor	IGF2BP3
6.53E-34	-1.47879	0.023	0.227	2.43E-29	Cholangiocyte	ICC_Adj_vs_ICC_tumor	CDK2AP1
6.64E-34	-0.40853	0.087	0.344	2.47E-29	Cholangiocyte	ICC_Adj_vs_ICC_tumor	PGM1
6.82E-34	-0.334911	0.162	0.47	2.53E-29	Cholangiocyte	ICC_Adj_vs_ICC_tumor	MOB1A
6.82E-34	-6.91339	0	0.182	2.54E-29	Cholangiocyte	ICC_Adj_vs_ICC_tumor	SOX15
7.10E-34	3.20161	0.16	0.049	2.64E-29	Cholangiocyte	ICC_Adj_vs_ICC_tumor	SLC7A7
7.18E-34	-0.639983	0.095	0.354	2.67E-29	Cholangiocyte	ICC_Adj_vs_ICC_tumor	MPZL1
7.20E-34	2.66092	0.199	0.072	2.68E-29	Cholangiocyte	ICC_Adj_vs_ICC_tumor	HABP2
7.73E-34	-0.641111	0.114	0.387	2.87E-29	Cholangiocyte	ICC_Adj_vs_ICC_tumor	ACOT13
7.91E-34	-0.314296	0.121	0.403	2.94E-29	Cholangiocyte	ICC_Adj_vs_ICC_tumor	PSMG4
8.05E-34	-0.334251	0.275	0.641	2.99E-29	Cholangiocyte	ICC_Adj_vs_ICC_tumor	AES
8.06E-34	-0.345382	0.428	0.853	2.99E-29	Cholangiocyte	ICC_Adj_vs_ICC_tumor	ZNHIT1
8.67E-34	-0.279897	0.224	0.576	3.22E-29	Cholangiocyte	ICC_Adj_vs_ICC_tumor	BAD
9.05E-34	2.54682	0.162	0.048	3.36E-29	Cholangiocyte	ICC_Adj_vs_ICC_tumor	UGT2B15
9.83E-34	-1.46795	0.025	0.23	3.65E-29	Cholangiocyte	ICC_Adj_vs_ICC_tumor	ZDHHC9
1.03E-33	2.59965	0.236	0.098	3.83E-29	Cholangiocyte	ICC_Adj_vs_ICC_tumor	FAM221A
1.07E-33	-0.364465	0.227	0.565	3.96E-29	Cholangiocyte	ICC_Adj_vs_ICC_tumor	MRPL47
1.19E-33	1.37941	0.725	0.752	4.43E-29	Cholangiocyte	ICC_Adj_vs_ICC_tumor	FOSB
1.24E-33	-0.607546	0.095	0.353	4.59E-29	Cholangiocyte	ICC_Adj_vs_ICC_tumor	GPATCH4
1.47E-33	-0.748381	0.086	0.338	5.46E-29	Cholangiocyte	ICC_Adj_vs_ICC_tumor	KCMF1
1.58E-33	-0.479749	0.646	0.939	5.88E-29	Cholangiocyte	ICC_Adj_vs_ICC_tumor	TRMT112
1.77E-33	-4.30173	0.001	0.183	6.56E-29	Cholangiocyte	ICC_Adj_vs_ICC_tumor	SYT17
1.77E-33	-1.32753	0.049	0.272	6.59E-29	Cholangiocyte	ICC_Adj_vs_ICC_tumor	PLOD3
1.82E-33	3.0217	0.141	0.039	6.74E-29	Cholangiocyte	ICC_Adj_vs_ICC_tumor	MAB21L2
1.82E-33	-1.64657	0.045	0.264	6.76E-29	Cholangiocyte	ICC_Adj_vs_ICC_tumor	NOM1
1.85E-33	-0.511874	0.128	0.41	6.88E-29	Cholangiocyte	ICC_Adj_vs_ICC_tumor	FAM50A
1.87E-33	2.16726	0.325	0.17	6.95E-29	Cholangiocyte	ICC_Adj_vs_ICC_tumor	HNF1B
1.98E-33	-1.07962	0.048	0.271	7.35E-29	Cholangiocyte	ICC_Adj_vs_ICC_tumor	MYO1E
2.13E-33	-0.640888	0.093	0.347	7.91E-29	Cholangiocyte	ICC_Adj_vs_ICC_tumor	UBE2F
2.16E-33	-2.084	0.028	0.232	8.01E-29	Cholangiocyte	ICC_Adj_vs_ICC_tumor	EGLN3
2.21E-33	-0.369728	0.211	0.549	8.23E-29	Cholangiocyte	ICC_Adj_vs_ICC_tumor	SERPINB6
2.26E-33	-0.461567	0.249	0.585	8.41E-29	Cholangiocyte	ICC_Adj_vs_ICC_tumor	CAPN1
2.30E-33	-0.793476	0.073	0.315	8.56E-29	Cholangiocyte	ICC_Adj_vs_ICC_tumor	CASC4
2.66E-33	-0.442021	0.69	0.962	9.89E-29	Cholangiocyte	ICC_Adj_vs_ICC_tumor	ATP5J2
2.69E-33	-0.403059	0.696	0.95	9.99E-29	Cholangiocyte	ICC_Adj_vs_ICC_tumor	CST3
2.70E-33	-1.39284	0.055	0.278	1.00E-28	Cholangiocyte	ICC_Adj_vs_ICC_tumor	AC007246.3
2.88E-33	-0.371488	0.457	0.855	1.07E-28	Cholangiocyte	ICC_Adj_vs_ICC_tumor	PSMA4
3.39E-33	-6.99496	0	0.178	1.26E-28	Cholangiocyte	ICC_Adj_vs_ICC_tumor	TMEM61
3.57E-33	-2.4075	0.013	0.204	1.33E-28	Cholangiocyte	ICC_Adj_vs_ICC_tumor	ABHD17C
3.87E-33	-0.946488	0.08	0.324	1.44E-28	Cholangiocyte	ICC_Adj_vs_ICC_tumor	GDE1
3.91E-33	-0.580641	0.099	0.356	1.45E-28	Cholangiocyte	ICC_Adj_vs_ICC_tumor	MAFK
3.95E-33	-2.88829	0.006	0.19	1.47E-28	Cholangiocyte	ICC_Adj_vs_ICC_tumor	PDLIM4
4.75E-33	-7.27887	0	0.178	1.76E-28	Cholangiocyte	ICC_Adj_vs_ICC_tumor	SYT12
4.80E-33	-1.13839	0.247	0.532	1.78E-28	Cholangiocyte	ICC_Adj_vs_ICC_tumor	GMNN
4.98E-33	-0.398317	0.239	0.591	1.85E-28	Cholangiocyte	ICC_Adj_vs_ICC_tumor	C7orf50
5.07E-33	-0.999391	0.061	0.291	1.88E-28	Cholangiocyte	ICC_Adj_vs_ICC_tumor	NABP2
5.53E-33	-0.978393	0.061	0.292	2.05E-28	Cholangiocyte	ICC_Adj_vs_ICC_tumor	NEK6
5.62E-33	-6.78337	0	0.177	2.09E-28	Cholangiocyte	ICC_Adj_vs_ICC_tumor	TRIM7
5.76E-33	4.25121	0.249	0.109	2.14E-28	Cholangiocyte	ICC_Adj_vs_ICC_tumor	CXCR4
5.93E-33	-0.641418	0.128	0.402	2.20E-28	Cholangiocyte	ICC_Adj_vs_ICC_tumor	NUDT21
6.47E-33	-1.03087	0.064	0.295	2.40E-28	Cholangiocyte	ICC_Adj_vs_ICC_tumor	CLSTN1
6.70E-33	-0.499761	0.373	0.734	2.49E-28	Cholangiocyte	ICC_Adj_vs_ICC_tumor	COMT
7.04E-33	-2.44136	0.031	0.233	2.62E-28	Cholangiocyte	ICC_Adj_vs_ICC_tumor	G0S2
7.22E-33	-0.743783	0.112	0.373	2.68E-28	Cholangiocyte	ICC_Adj_vs_ICC_tumor	CD58
7.99E-33	-3.51925	0.01	0.196	2.97E-28	Cholangiocyte	ICC_Adj_vs_ICC_tumor	SERPINF1
8.03E-33	-3.36198	0.007	0.19	2.98E-28	Cholangiocyte	ICC_Adj_vs_ICC_tumor	ANGPTL4
9.25E-33	-0.358353	0.159	0.46	3.44E-28	Cholangiocyte	ICC_Adj_vs_ICC_tumor	RUVBL2
9.30E-33	-9.45343	0	0.176	3.45E-28	Cholangiocyte	ICC_Adj_vs_ICC_tumor	HGF
9.76E-33	-0.381449	0.128	0.411	3.63E-28	Cholangiocyte	ICC_Adj_vs_ICC_tumor	NTPCR
1.03E-32	-0.377471	0.195	0.508	3.82E-28	Cholangiocyte	ICC_Adj_vs_ICC_tumor	WEE1
1.06E-32	-0.587539	0.116	0.382	3.95E-28	Cholangiocyte	ICC_Adj_vs_ICC_tumor	EPRS
1.26E-32	-0.440198	0.143	0.428	4.68E-28	Cholangiocyte	ICC_Adj_vs_ICC_tumor	ERGIC1
1.30E-32	-1.01055	0.052	0.275	4.84E-28	Cholangiocyte	ICC_Adj_vs_ICC_tumor	MED25
1.36E-32	-0.377307	0.114	0.381	5.06E-28	Cholangiocyte	ICC_Adj_vs_ICC_tumor	LENG8
1.39E-32	-2.42737	0.019	0.212	5.15E-28	Cholangiocyte	ICC_Adj_vs_ICC_tumor	SRD5A1
1.45E-32	-0.288913	0.201	0.53	5.38E-28	Cholangiocyte	ICC_Adj_vs_ICC_tumor	TRAPPC3
1.46E-32	-0.674307	0.086	0.334	5.43E-28	Cholangiocyte	ICC_Adj_vs_ICC_tumor	NUFIP2
1.49E-32	-4.26005	0.016	0.201	5.52E-28	Cholangiocyte	ICC_Adj_vs_ICC_tumor	S100A1
1.50E-32	-0.994134	0.066	0.295	5.56E-28	Cholangiocyte	ICC_Adj_vs_ICC_tumor	RMDN1
1.53E-32	-0.547872	0.148	0.435	5.68E-28	Cholangiocyte	ICC_Adj_vs_ICC_tumor	DNAJB12
1.79E-32	-1.14711	0.105	0.347	6.67E-28	Cholangiocyte	ICC_Adj_vs_ICC_tumor	RGS2
1.95E-32	-0.316302	0.211	0.548	7.24E-28	Cholangiocyte	ICC_Adj_vs_ICC_tumor	YIF1A
2.05E-32	-0.974981	0.052	0.274	7.62E-28	Cholangiocyte	ICC_Adj_vs_ICC_tumor	PTPN1
2.15E-32	-1.32122	0.042	0.253	7.99E-28	Cholangiocyte	ICC_Adj_vs_ICC_tumor	PTDSS1
2.32E-32	-3.8569	0.016	0.202	8.63E-28	Cholangiocyte	ICC_Adj_vs_ICC_tumor	IGF2
2.47E-32	-0.388545	0.396	0.789	9.16E-28	Cholangiocyte	ICC_Adj_vs_ICC_tumor	ANP32B
2.47E-32	-0.847434	0.061	0.289	9.17E-28	Cholangiocyte	ICC_Adj_vs_ICC_tumor	MICALL2
2.89E-32	-1.04572	0.068	0.3	1.07E-27	Cholangiocyte	ICC_Adj_vs_ICC_tumor	PPIF
2.89E-32	-0.378958	0.125	0.402	1.07E-27	Cholangiocyte	ICC_Adj_vs_ICC_tumor	TCTEX1D2
2.91E-32	-0.573132	0.143	0.42	1.08E-27	Cholangiocyte	ICC_Adj_vs_ICC_tumor	GCLM
3.38E-32	-0.413711	0.16	0.456	1.25E-27	Cholangiocyte	ICC_Adj_vs_ICC_tumor	DPCD
3.39E-32	-0.782987	0.067	0.297	1.26E-27	Cholangiocyte	ICC_Adj_vs_ICC_tumor	SRPRB
3.63E-32	-0.676477	0.089	0.335	1.35E-27	Cholangiocyte	ICC_Adj_vs_ICC_tumor	FKBP5
4.19E-32	-0.520118	0.207	0.509	1.56E-27	Cholangiocyte	ICC_Adj_vs_ICC_tumor	CDKN1A
4.22E-32	-0.293152	0.293	0.667	1.57E-27	Cholangiocyte	ICC_Adj_vs_ICC_tumor	COPZ1
4.25E-32	-0.34416	0.233	0.566	1.58E-27	Cholangiocyte	ICC_Adj_vs_ICC_tumor	C1orf86
4.67E-32	-0.31016	0.131	0.411	1.74E-27	Cholangiocyte	ICC_Adj_vs_ICC_tumor	PAK2
5.35E-32	-0.766998	0.092	0.337	1.99E-27	Cholangiocyte	ICC_Adj_vs_ICC_tumor	OXR1
5.87E-32	-0.379383	0.108	0.366	2.18E-27	Cholangiocyte	ICC_Adj_vs_ICC_tumor	GNB1
6.10E-32	-1.38506	0.035	0.24	2.26E-27	Cholangiocyte	ICC_Adj_vs_ICC_tumor	VAT1
6.35E-32	-8.80386	0	0.172	2.36E-27	Cholangiocyte	ICC_Adj_vs_ICC_tumor	CLVS1
6.37E-32	-1.10852	0.042	0.25	2.37E-27	Cholangiocyte	ICC_Adj_vs_ICC_tumor	CDC42EP3
6.93E-32	-0.683796	0.096	0.345	2.57E-27	Cholangiocyte	ICC_Adj_vs_ICC_tumor	LUZP1
6.96E-32	3.04593	0.137	0.038	2.59E-27	Cholangiocyte	ICC_Adj_vs_ICC_tumor	NOSTRIN
6.98E-32	-1.11621	0.07	0.298	2.59E-27	Cholangiocyte	ICC_Adj_vs_ICC_tumor	ATXN2
7.22E-32	-0.447476	0.119	0.386	2.68E-27	Cholangiocyte	ICC_Adj_vs_ICC_tumor	C10orf54
7.79E-32	-0.631458	0.143	0.418	2.89E-27	Cholangiocyte	ICC_Adj_vs_ICC_tumor	HSD17B12
7.95E-32	3.01415	0.188	0.069	2.95E-27	Cholangiocyte	ICC_Adj_vs_ICC_tumor	PCCA
7.98E-32	-0.861181	0.077	0.312	2.96E-27	Cholangiocyte	ICC_Adj_vs_ICC_tumor	GMDS
1.03E-31	-0.700662	0.236	0.539	3.83E-27	Cholangiocyte	ICC_Adj_vs_ICC_tumor	LMO7
1.07E-31	-0.604857	0.111	0.373	3.99E-27	Cholangiocyte	ICC_Adj_vs_ICC_tumor	STX10
1.12E-31	-1.0865	0.055	0.275	4.16E-27	Cholangiocyte	ICC_Adj_vs_ICC_tumor	CDK16
1.21E-31	-1.90435	0.016	0.203	4.50E-27	Cholangiocyte	ICC_Adj_vs_ICC_tumor	ITPR3
1.22E-31	-0.331735	0.242	0.581	4.52E-27	Cholangiocyte	ICC_Adj_vs_ICC_tumor	AP3S1
1.25E-31	-1.27815	0.067	0.287	4.64E-27	Cholangiocyte	ICC_Adj_vs_ICC_tumor	F3
1.26E-31	-0.470263	0.086	0.329	4.67E-27	Cholangiocyte	ICC_Adj_vs_ICC_tumor	TRIM28
1.35E-31	-0.35155	0.093	0.343	5.02E-27	Cholangiocyte	ICC_Adj_vs_ICC_tumor	YDJC
1.36E-31	0.932148	0.706	0.818	5.04E-27	Cholangiocyte	ICC_Adj_vs_ICC_tumor	ARL6IP1
1.44E-31	-0.846263	0.055	0.276	5.35E-27	Cholangiocyte	ICC_Adj_vs_ICC_tumor	HIST2H2BE
1.50E-31	-0.498578	0.106	0.364	5.58E-27	Cholangiocyte	ICC_Adj_vs_ICC_tumor	PRR7
1.81E-31	-0.314062	0.268	0.627	6.70E-27	Cholangiocyte	ICC_Adj_vs_ICC_tumor	COA4
1.92E-31	-0.44807	0.125	0.4	7.14E-27	Cholangiocyte	ICC_Adj_vs_ICC_tumor	PDZD11
2.04E-31	-4.23456	0.003	0.176	7.59E-27	Cholangiocyte	ICC_Adj_vs_ICC_tumor	TPRG1
2.05E-31	-2.76726	0.013	0.195	7.62E-27	Cholangiocyte	ICC_Adj_vs_ICC_tumor	AGO2
2.33E-31	-0.364694	0.201	0.516	8.66E-27	Cholangiocyte	ICC_Adj_vs_ICC_tumor	FXR1
2.39E-31	-0.698396	0.061	0.284	8.88E-27	Cholangiocyte	ICC_Adj_vs_ICC_tumor	IGFBP4
2.48E-31	-0.825767	0.071	0.3	9.23E-27	Cholangiocyte	ICC_Adj_vs_ICC_tumor	DEF8
2.51E-31	-0.324695	0.329	0.707	9.31E-27	Cholangiocyte	ICC_Adj_vs_ICC_tumor	CCT3
2.59E-31	-0.385521	0.262	0.602	9.63E-27	Cholangiocyte	ICC_Adj_vs_ICC_tumor	PLEKHJ1
2.93E-31	-2.91152	0.004	0.178	1.09E-26	Cholangiocyte	ICC_Adj_vs_ICC_tumor	PARVB
3.05E-31	-0.648903	0.08	0.319	1.13E-26	Cholangiocyte	ICC_Adj_vs_ICC_tumor	FAM98C
3.08E-31	-0.519748	0.134	0.408	1.14E-26	Cholangiocyte	ICC_Adj_vs_ICC_tumor	BOD1
3.19E-31	-0.595185	0.077	0.31	1.19E-26	Cholangiocyte	ICC_Adj_vs_ICC_tumor	UBR4
3.25E-31	-0.399268	0.169	0.461	1.21E-26	Cholangiocyte	ICC_Adj_vs_ICC_tumor	FLNA
3.55E-31	-0.495621	0.068	0.299	1.32E-26	Cholangiocyte	ICC_Adj_vs_ICC_tumor	HDDC3
3.73E-31	-0.394987	0.365	0.735	1.39E-26	Cholangiocyte	ICC_Adj_vs_ICC_tumor	NDUFS7
3.75E-31	-1.48825	0.033	0.232	1.39E-26	Cholangiocyte	ICC_Adj_vs_ICC_tumor	ANKRD28
3.86E-31	-0.395446	0.467	0.852	1.43E-26	Cholangiocyte	ICC_Adj_vs_ICC_tumor	FIS1
3.92E-31	-2.05027	0.02	0.208	1.46E-26	Cholangiocyte	ICC_Adj_vs_ICC_tumor	HDGFRP3
4.04E-31	-0.655296	0.061	0.274	1.50E-26	Cholangiocyte	ICC_Adj_vs_ICC_tumor	HSPA6
4.25E-31	-0.26236	0.191	0.506	1.58E-26	Cholangiocyte	ICC_Adj_vs_ICC_tumor	ARPC4
4.71E-31	3.40384	0.114	0.028	1.75E-26	Cholangiocyte	ICC_Adj_vs_ICC_tumor	FIBIN
4.71E-31	-1.08605	0.061	0.28	1.75E-26	Cholangiocyte	ICC_Adj_vs_ICC_tumor	MCM7
5.42E-31	-0.282709	0.189	0.499	2.01E-26	Cholangiocyte	ICC_Adj_vs_ICC_tumor	EBAG9
5.56E-31	-0.610927	0.086	0.326	2.07E-26	Cholangiocyte	ICC_Adj_vs_ICC_tumor	SNRNP25
5.74E-31	-0.26395	0.985	0.999	2.13E-26	Cholangiocyte	ICC_Adj_vs_ICC_tumor	RPL23A
5.89E-31	-0.337891	0.124	0.387	2.19E-26	Cholangiocyte	ICC_Adj_vs_ICC_tumor	TAOK3
5.89E-31	-1.35421	0.047	0.253	2.19E-26	Cholangiocyte	ICC_Adj_vs_ICC_tumor	C12orf49
6.12E-31	-3.08541	0.007	0.182	2.27E-26	Cholangiocyte	ICC_Adj_vs_ICC_tumor	CDKN3
6.42E-31	-1.48654	0.049	0.258	2.39E-26	Cholangiocyte	ICC_Adj_vs_ICC_tumor	FZD6
6.67E-31	-0.306266	0.231	0.564	2.48E-26	Cholangiocyte	ICC_Adj_vs_ICC_tumor	SDF4
6.92E-31	-0.295065	0.166	0.461	2.57E-26	Cholangiocyte	ICC_Adj_vs_ICC_tumor	TIMM17A
6.93E-31	-0.757867	0.084	0.322	2.57E-26	Cholangiocyte	ICC_Adj_vs_ICC_tumor	TARS
7.66E-31	-2.00632	0.025	0.213	2.85E-26	Cholangiocyte	ICC_Adj_vs_ICC_tumor	KIAA1429
7.89E-31	-0.265955	0.141	0.422	2.93E-26	Cholangiocyte	ICC_Adj_vs_ICC_tumor	DNAJC2
8.19E-31	-3.13619	0.007	0.181	3.04E-26	Cholangiocyte	ICC_Adj_vs_ICC_tumor	THBD
8.67E-31	-1.23754	0.061	0.277	3.22E-26	Cholangiocyte	ICC_Adj_vs_ICC_tumor	IPO7
8.75E-31	-0.374808	0.127	0.396	3.25E-26	Cholangiocyte	ICC_Adj_vs_ICC_tumor	LLPH
9.48E-31	2.17341	0.234	0.099	3.52E-26	Cholangiocyte	ICC_Adj_vs_ICC_tumor	RIC3
9.55E-31	0.443229	0.969	0.998	3.55E-26	Cholangiocyte	ICC_Adj_vs_ICC_tumor	COX7C
9.70E-31	-0.463229	0.127	0.394	3.60E-26	Cholangiocyte	ICC_Adj_vs_ICC_tumor	MPZL2
9.73E-31	-0.759784	0.084	0.32	3.61E-26	Cholangiocyte	ICC_Adj_vs_ICC_tumor	ABCE1
9.83E-31	-0.492728	0.092	0.334	3.65E-26	Cholangiocyte	ICC_Adj_vs_ICC_tumor	IARS2
1.03E-30	-0.396014	0.182	0.477	3.82E-26	Cholangiocyte	ICC_Adj_vs_ICC_tumor	TMBIM1
1.05E-30	-0.450354	0.731	0.977	3.91E-26	Cholangiocyte	ICC_Adj_vs_ICC_tumor	SUB1
1.07E-30	-0.836265	0.07	0.295	3.99E-26	Cholangiocyte	ICC_Adj_vs_ICC_tumor	CIAO1
1.17E-30	-0.419575	0.16	0.442	4.34E-26	Cholangiocyte	ICC_Adj_vs_ICC_tumor	GGA1
1.18E-30	2.18023	0.243	0.107	4.37E-26	Cholangiocyte	ICC_Adj_vs_ICC_tumor	BDH2
1.19E-30	-0.674588	0.1	0.345	4.43E-26	Cholangiocyte	ICC_Adj_vs_ICC_tumor	MAGOHB
1.24E-30	-1.5031	0.033	0.23	4.62E-26	Cholangiocyte	ICC_Adj_vs_ICC_tumor	RGS12
1.25E-30	-0.533839	0.114	0.365	4.66E-26	Cholangiocyte	ICC_Adj_vs_ICC_tumor	SGMS2
1.39E-30	-1.47542	0.039	0.24	5.15E-26	Cholangiocyte	ICC_Adj_vs_ICC_tumor	KCNK1
1.62E-30	-0.3954	0.172	0.467	6.00E-26	Cholangiocyte	ICC_Adj_vs_ICC_tumor	SQRDL
1.65E-30	-0.528614	0.063	0.285	6.11E-26	Cholangiocyte	ICC_Adj_vs_ICC_tumor	MAD2L2
1.73E-30	-0.298579	0.278	0.636	6.43E-26	Cholangiocyte	ICC_Adj_vs_ICC_tumor	EI24
1.90E-30	-1.42006	0.044	0.245	7.04E-26	Cholangiocyte	ICC_Adj_vs_ICC_tumor	SOWAHC
2.19E-30	-0.492126	0.119	0.378	8.12E-26	Cholangiocyte	ICC_Adj_vs_ICC_tumor	MTX2
2.29E-30	-0.594615	0.105	0.35	8.49E-26	Cholangiocyte	ICC_Adj_vs_ICC_tumor	WDR60
2.29E-30	-0.358756	0.336	0.712	8.50E-26	Cholangiocyte	ICC_Adj_vs_ICC_tumor	PHB
2.32E-30	-0.44789	0.111	0.364	8.61E-26	Cholangiocyte	ICC_Adj_vs_ICC_tumor	RBM27
2.34E-30	-0.253113	0.252	0.596	8.70E-26	Cholangiocyte	ICC_Adj_vs_ICC_tumor	MRPS33
2.35E-30	-0.390207	0.377	0.752	8.75E-26	Cholangiocyte	ICC_Adj_vs_ICC_tumor	CHMP4B
2.42E-30	-0.457626	0.087	0.326	9.00E-26	Cholangiocyte	ICC_Adj_vs_ICC_tumor	RUVBL1
2.53E-30	-0.470386	0.112	0.367	9.39E-26	Cholangiocyte	ICC_Adj_vs_ICC_tumor	GFER
2.56E-30	-0.446265	0.429	0.813	9.51E-26	Cholangiocyte	ICC_Adj_vs_ICC_tumor	CALR
2.62E-30	-7.25988	0	0.164	9.75E-26	Cholangiocyte	ICC_Adj_vs_ICC_tumor	FGFBP1
2.90E-30	-0.4594	0.057	0.272	1.08E-25	Cholangiocyte	ICC_Adj_vs_ICC_tumor	ABHD17A
2.97E-30	-0.359651	0.127	0.392	1.10E-25	Cholangiocyte	ICC_Adj_vs_ICC_tumor	UNC93B1
2.99E-30	-0.32141	0.157	0.442	1.11E-25	Cholangiocyte	ICC_Adj_vs_ICC_tumor	LAGE3
3.21E-30	1.82319	0.432	0.309	1.19E-25	Cholangiocyte	ICC_Adj_vs_ICC_tumor	RGS3
3.23E-30	-0.622643	0.084	0.321	1.20E-25	Cholangiocyte	ICC_Adj_vs_ICC_tumor	BET1
3.51E-30	-0.381666	0.132	0.399	1.31E-25	Cholangiocyte	ICC_Adj_vs_ICC_tumor	GID8
3.96E-30	-0.73008	0.058	0.273	1.47E-25	Cholangiocyte	ICC_Adj_vs_ICC_tumor	IARS
4.89E-30	-1.82703	0.032	0.222	1.82E-25	Cholangiocyte	ICC_Adj_vs_ICC_tumor	CD3EAP
5.20E-30	-1.22169	0.039	0.238	1.93E-25	Cholangiocyte	ICC_Adj_vs_ICC_tumor	CARS
5.26E-30	-0.301979	0.143	0.415	1.95E-25	Cholangiocyte	ICC_Adj_vs_ICC_tumor	AHCYL1
5.32E-30	-0.972748	0.055	0.267	1.98E-25	Cholangiocyte	ICC_Adj_vs_ICC_tumor	GMFB
5.33E-30	1.12636	0.646	0.675	1.98E-25	Cholangiocyte	ICC_Adj_vs_ICC_tumor	TMEM66
5.49E-30	-0.471791	0.135	0.401	2.04E-25	Cholangiocyte	ICC_Adj_vs_ICC_tumor	RRP7A
5.65E-30	-0.415918	0.121	0.376	2.10E-25	Cholangiocyte	ICC_Adj_vs_ICC_tumor	ELOVL1
5.68E-30	-0.605124	0.146	0.396	2.11E-25	Cholangiocyte	ICC_Adj_vs_ICC_tumor	LCN2
5.80E-30	-0.259744	0.245	0.581	2.16E-25	Cholangiocyte	ICC_Adj_vs_ICC_tumor	RBCK1
5.89E-30	-1.56462	0.028	0.216	2.19E-25	Cholangiocyte	ICC_Adj_vs_ICC_tumor	LRIF1
5.93E-30	-1.74301	0.026	0.212	2.20E-25	Cholangiocyte	ICC_Adj_vs_ICC_tumor	FAM89B
6.26E-30	-0.72507	0.082	0.311	2.33E-25	Cholangiocyte	ICC_Adj_vs_ICC_tumor	CREBRF
6.47E-30	-0.339791	0.147	0.423	2.40E-25	Cholangiocyte	ICC_Adj_vs_ICC_tumor	NOC2L
6.51E-30	-0.316981	0.124	0.384	2.42E-25	Cholangiocyte	ICC_Adj_vs_ICC_tumor	POP4
6.55E-30	-0.333964	0.169	0.463	2.43E-25	Cholangiocyte	ICC_Adj_vs_ICC_tumor	2026-03-06
7.19E-30	-0.412976	0.17	0.457	2.67E-25	Cholangiocyte	ICC_Adj_vs_ICC_tumor	CUEDC2
7.33E-30	-1.18172	0.047	0.248	2.72E-25	Cholangiocyte	ICC_Adj_vs_ICC_tumor	P4HA1
7.64E-30	-0.381029	0.413	0.809	2.84E-25	Cholangiocyte	ICC_Adj_vs_ICC_tumor	RAB11A
7.67E-30	-0.48424	0.093	0.336	2.85E-25	Cholangiocyte	ICC_Adj_vs_ICC_tumor	LSM12
8.13E-30	-0.374735	0.157	0.437	3.02E-25	Cholangiocyte	ICC_Adj_vs_ICC_tumor	SNRNP27
8.27E-30	-6.84728	0	0.162	3.07E-25	Cholangiocyte	ICC_Adj_vs_ICC_tumor	C9orf84
8.56E-30	-0.352949	0.656	0.968	3.18E-25	Cholangiocyte	ICC_Adj_vs_ICC_tumor	TBCA
8.80E-30	-0.550445	0.103	0.35	3.27E-25	Cholangiocyte	ICC_Adj_vs_ICC_tumor	CAPRIN1
1.05E-29	-2.75969	0.015	0.189	3.89E-25	Cholangiocyte	ICC_Adj_vs_ICC_tumor	LMNB2
1.14E-29	-2.22675	0.016	0.192	4.23E-25	Cholangiocyte	ICC_Adj_vs_ICC_tumor	PRSS3
1.25E-29	-0.271476	0.345	0.739	4.66E-25	Cholangiocyte	ICC_Adj_vs_ICC_tumor	PDCD6
1.27E-29	-0.375505	0.093	0.331	4.72E-25	Cholangiocyte	ICC_Adj_vs_ICC_tumor	ZC3H11A
1.36E-29	-0.295572	0.319	0.676	5.05E-25	Cholangiocyte	ICC_Adj_vs_ICC_tumor	NDUFB5
1.40E-29	-0.412902	0.146	0.414	5.20E-25	Cholangiocyte	ICC_Adj_vs_ICC_tumor	TJP1
1.44E-29	-0.267636	0.162	0.451	5.35E-25	Cholangiocyte	ICC_Adj_vs_ICC_tumor	ACTR2
1.54E-29	1.08232	0.668	0.774	5.72E-25	Cholangiocyte	ICC_Adj_vs_ICC_tumor	CYSTM1
1.59E-29	-0.309305	0.157	0.441	5.92E-25	Cholangiocyte	ICC_Adj_vs_ICC_tumor	FIBP
1.62E-29	-1.92742	0.02	0.2	6.03E-25	Cholangiocyte	ICC_Adj_vs_ICC_tumor	CDC42EP2
1.65E-29	-0.278063	0.335	0.709	6.13E-25	Cholangiocyte	ICC_Adj_vs_ICC_tumor	H2AFY
1.80E-29	3.38253	0.116	0.03	6.68E-25	Cholangiocyte	ICC_Adj_vs_ICC_tumor	HAAO
1.83E-29	-1.20489	0.039	0.234	6.81E-25	Cholangiocyte	ICC_Adj_vs_ICC_tumor	SFT2D2
1.86E-29	-0.954613	0.061	0.274	6.89E-25	Cholangiocyte	ICC_Adj_vs_ICC_tumor	TMEM159
1.99E-29	-0.529259	0.128	0.387	7.38E-25	Cholangiocyte	ICC_Adj_vs_ICC_tumor	TMEM106B
2.02E-29	-0.253087	0.249	0.584	7.49E-25	Cholangiocyte	ICC_Adj_vs_ICC_tumor	ORMDL2
2.06E-29	-1.48371	0.023	0.204	7.66E-25	Cholangiocyte	ICC_Adj_vs_ICC_tumor	DGKZ
2.07E-29	-0.365029	0.47	0.847	7.68E-25	Cholangiocyte	ICC_Adj_vs_ICC_tumor	NHP2L1
2.10E-29	-0.616203	0.111	0.357	7.78E-25	Cholangiocyte	ICC_Adj_vs_ICC_tumor	SMARCA4
2.12E-29	-0.640235	0.106	0.35	7.88E-25	Cholangiocyte	ICC_Adj_vs_ICC_tumor	GARS
2.32E-29	-0.977388	0.051	0.256	8.62E-25	Cholangiocyte	ICC_Adj_vs_ICC_tumor	GEMIN6
2.37E-29	-1.16662	0.044	0.242	8.79E-25	Cholangiocyte	ICC_Adj_vs_ICC_tumor	SH3PXD2A
2.42E-29	-0.710272	0.079	0.304	8.98E-25	Cholangiocyte	ICC_Adj_vs_ICC_tumor	DLG1
2.62E-29	-0.253246	0.213	0.528	9.75E-25	Cholangiocyte	ICC_Adj_vs_ICC_tumor	MRPL42
2.70E-29	-0.367549	0.164	0.446	1.00E-24	Cholangiocyte	ICC_Adj_vs_ICC_tumor	VTI1B
2.98E-29	-0.30119	0.096	0.338	1.11E-24	Cholangiocyte	ICC_Adj_vs_ICC_tumor	NUDT22
3.08E-29	-0.615653	0.074	0.298	1.14E-24	Cholangiocyte	ICC_Adj_vs_ICC_tumor	MAZ
3.17E-29	-1.52652	0.031	0.218	1.18E-24	Cholangiocyte	ICC_Adj_vs_ICC_tumor	RRP36
3.21E-29	-0.281541	0.15	0.427	1.19E-24	Cholangiocyte	ICC_Adj_vs_ICC_tumor	TXNL4A
3.21E-29	1.76951	0.454	0.343	1.19E-24	Cholangiocyte	ICC_Adj_vs_ICC_tumor	ANXA3
3.23E-29	-1.82606	0.023	0.204	1.20E-24	Cholangiocyte	ICC_Adj_vs_ICC_tumor	IRAK1
3.33E-29	-0.429576	0.119	0.373	1.24E-24	Cholangiocyte	ICC_Adj_vs_ICC_tumor	RARS
3.44E-29	-0.456906	0.115	0.364	1.28E-24	Cholangiocyte	ICC_Adj_vs_ICC_tumor	GNAI2
3.50E-29	-0.836834	0.084	0.307	1.30E-24	Cholangiocyte	ICC_Adj_vs_ICC_tumor	SPON2
3.73E-29	-0.501463	0.1	0.342	1.38E-24	Cholangiocyte	ICC_Adj_vs_ICC_tumor	ARMCX6
3.77E-29	-0.514326	0.083	0.311	1.40E-24	Cholangiocyte	ICC_Adj_vs_ICC_tumor	PTPN12
3.83E-29	-0.409891	0.157	0.433	1.42E-24	Cholangiocyte	ICC_Adj_vs_ICC_tumor	IDH1
3.96E-29	-1.50354	0.02	0.199	1.47E-24	Cholangiocyte	ICC_Adj_vs_ICC_tumor	FOXK1
4.49E-29	-0.834517	0.068	0.283	1.67E-24	Cholangiocyte	ICC_Adj_vs_ICC_tumor	EFR3A
4.53E-29	-0.305672	0.108	0.354	1.68E-24	Cholangiocyte	ICC_Adj_vs_ICC_tumor	MRPS6
4.67E-29	-0.430624	0.106	0.353	1.74E-24	Cholangiocyte	ICC_Adj_vs_ICC_tumor	DCUN1D5
4.80E-29	-3.85558	0.003	0.164	1.78E-24	Cholangiocyte	ICC_Adj_vs_ICC_tumor	DAPP1
4.97E-29	-6.64532	0	0.158	1.84E-24	Cholangiocyte	ICC_Adj_vs_ICC_tumor	ALG1L
5.05E-29	-0.458817	0.475	0.823	1.87E-24	Cholangiocyte	ICC_Adj_vs_ICC_tumor	FKBP1A
5.20E-29	-0.321666	0.351	0.712	1.93E-24	Cholangiocyte	ICC_Adj_vs_ICC_tumor	TAX1BP1
5.62E-29	-1.11287	0.033	0.221	2.09E-24	Cholangiocyte	ICC_Adj_vs_ICC_tumor	PRRG2
5.82E-29	-0.510295	0.108	0.35	2.16E-24	Cholangiocyte	ICC_Adj_vs_ICC_tumor	ABI1
5.88E-29	-1.50811	0.036	0.226	2.18E-24	Cholangiocyte	ICC_Adj_vs_ICC_tumor	HELLS
6.26E-29	-0.381668	0.208	0.507	2.33E-24	Cholangiocyte	ICC_Adj_vs_ICC_tumor	PSMD2
6.54E-29	-0.536143	0.1	0.338	2.43E-24	Cholangiocyte	ICC_Adj_vs_ICC_tumor	BRD9
7.03E-29	-0.411443	0.514	0.821	2.61E-24	Cholangiocyte	ICC_Adj_vs_ICC_tumor	ARPC2
7.17E-29	-0.612864	0.1	0.339	2.66E-24	Cholangiocyte	ICC_Adj_vs_ICC_tumor	DEDD2
7.52E-29	-1.68151	0.019	0.194	2.79E-24	Cholangiocyte	ICC_Adj_vs_ICC_tumor	RRP12
7.80E-29	-0.379316	0.15	0.424	2.90E-24	Cholangiocyte	ICC_Adj_vs_ICC_tumor	COMMD4
8.09E-29	1.71287	0.671	0.709	3.01E-24	Cholangiocyte	ICC_Adj_vs_ICC_tumor	SOX4
8.32E-29	-0.337801	0.132	0.394	3.09E-24	Cholangiocyte	ICC_Adj_vs_ICC_tumor	APOPT1
8.78E-29	1.75645	0.399	0.261	3.26E-24	Cholangiocyte	ICC_Adj_vs_ICC_tumor	C18orf32
9.33E-29	-1.7466	0.029	0.212	3.46E-24	Cholangiocyte	ICC_Adj_vs_ICC_tumor	PLCD3
9.61E-29	-0.338259	0.236	0.564	3.57E-24	Cholangiocyte	ICC_Adj_vs_ICC_tumor	EIF2S3
1.07E-28	-0.696758	0.077	0.298	3.97E-24	Cholangiocyte	ICC_Adj_vs_ICC_tumor	UROS
1.08E-28	-2.28127	0.017	0.19	4.02E-24	Cholangiocyte	ICC_Adj_vs_ICC_tumor	DGAT1
1.12E-28	-0.569594	0.166	0.434	4.17E-24	Cholangiocyte	ICC_Adj_vs_ICC_tumor	ATP6V1H
1.21E-28	-0.415072	0.131	0.387	4.50E-24	Cholangiocyte	ICC_Adj_vs_ICC_tumor	CHIC2
1.22E-28	-0.475476	0.105	0.347	4.52E-24	Cholangiocyte	ICC_Adj_vs_ICC_tumor	CYB5R1
1.31E-28	-0.435899	0.261	0.573	4.85E-24	Cholangiocyte	ICC_Adj_vs_ICC_tumor	WASF2
1.33E-28	-0.730479	0.086	0.31	4.96E-24	Cholangiocyte	ICC_Adj_vs_ICC_tumor	UBE2Z
1.35E-28	-0.275978	0.144	0.412	5.01E-24	Cholangiocyte	ICC_Adj_vs_ICC_tumor	EIF2AK1
1.38E-28	-0.349463	0.431	0.824	5.12E-24	Cholangiocyte	ICC_Adj_vs_ICC_tumor	BCAP31
1.39E-28	-0.521508	0.148	0.412	5.15E-24	Cholangiocyte	ICC_Adj_vs_ICC_tumor	PCMTD1
1.39E-28	-1.6911	0.031	0.214	5.17E-24	Cholangiocyte	ICC_Adj_vs_ICC_tumor	PLOD1
1.41E-28	2.58066	0.409	0.309	5.23E-24	Cholangiocyte	ICC_Adj_vs_ICC_tumor	WDR74
1.42E-28	-6.60886	0	0.155	5.29E-24	Cholangiocyte	ICC_Adj_vs_ICC_tumor	PTAFR
1.42E-28	-2.09854	0.02	0.195	5.29E-24	Cholangiocyte	ICC_Adj_vs_ICC_tumor	VSTM2L
1.47E-28	-1.26671	0.029	0.212	5.45E-24	Cholangiocyte	ICC_Adj_vs_ICC_tumor	DNMT1
1.54E-28	-6.88064	0	0.155	5.74E-24	Cholangiocyte	ICC_Adj_vs_ICC_tumor	FAM83H-AS1
1.63E-28	-0.374465	0.148	0.416	6.06E-24	Cholangiocyte	ICC_Adj_vs_ICC_tumor	SDF2L1
1.79E-28	2.25679	0.352	0.221	6.64E-24	Cholangiocyte	ICC_Adj_vs_ICC_tumor	ALDH2
1.80E-28	-0.828057	0.071	0.284	6.69E-24	Cholangiocyte	ICC_Adj_vs_ICC_tumor	TMEM67
1.82E-28	-6.88927	0	0.155	6.74E-24	Cholangiocyte	ICC_Adj_vs_ICC_tumor	OSR2
1.91E-28	-0.296184	0.122	0.374	7.10E-24	Cholangiocyte	ICC_Adj_vs_ICC_tumor	NBPF10
1.95E-28	-1.14811	0.038	0.228	7.25E-24	Cholangiocyte	ICC_Adj_vs_ICC_tumor	RPP25
1.97E-28	-0.866497	0.057	0.26	7.31E-24	Cholangiocyte	ICC_Adj_vs_ICC_tumor	FBXO22
2.04E-28	-0.604572	0.106	0.342	7.59E-24	Cholangiocyte	ICC_Adj_vs_ICC_tumor	RIPK2
2.05E-28	-0.981729	0.058	0.262	7.61E-24	Cholangiocyte	ICC_Adj_vs_ICC_tumor	ZNF451
2.12E-28	-3.36134	0.012	0.177	7.89E-24	Cholangiocyte	ICC_Adj_vs_ICC_tumor	C11orf96
2.26E-28	-1.37846	0.038	0.226	8.38E-24	Cholangiocyte	ICC_Adj_vs_ICC_tumor	CBLC
2.28E-28	-0.534354	0.092	0.324	8.49E-24	Cholangiocyte	ICC_Adj_vs_ICC_tumor	GMPS
2.31E-28	-0.624494	0.089	0.316	8.57E-24	Cholangiocyte	ICC_Adj_vs_ICC_tumor	ZDHHC3
2.36E-28	-0.460323	0.106	0.342	8.76E-24	Cholangiocyte	ICC_Adj_vs_ICC_tumor	CPD
2.39E-28	-1.31739	0.084	0.298	8.87E-24	Cholangiocyte	ICC_Adj_vs_ICC_tumor	DNAL4
2.48E-28	-0.338518	0.902	0.992	9.22E-24	Cholangiocyte	ICC_Adj_vs_ICC_tumor	BTF3
2.54E-28	-0.263206	0.164	0.447	9.45E-24	Cholangiocyte	ICC_Adj_vs_ICC_tumor	LRRC59
2.85E-28	-0.255915	0.381	0.758	1.06E-23	Cholangiocyte	ICC_Adj_vs_ICC_tumor	TUFM
2.85E-28	-1.32629	0.049	0.244	1.06E-23	Cholangiocyte	ICC_Adj_vs_ICC_tumor	CMTM8
3.04E-28	-1.35848	0.044	0.236	1.13E-23	Cholangiocyte	ICC_Adj_vs_ICC_tumor	TEAD2
3.09E-28	-0.889551	0.049	0.245	1.15E-23	Cholangiocyte	ICC_Adj_vs_ICC_tumor	USP9X
3.11E-28	2.09434	0.381	0.258	1.15E-23	Cholangiocyte	ICC_Adj_vs_ICC_tumor	EIF5AL1
3.11E-28	-0.465036	0.096	0.328	1.16E-23	Cholangiocyte	ICC_Adj_vs_ICC_tumor	GANAB
3.17E-28	-0.294786	0.172	0.452	1.18E-23	Cholangiocyte	ICC_Adj_vs_ICC_tumor	POLD2
3.34E-28	-2.02151	0.019	0.191	1.24E-23	Cholangiocyte	ICC_Adj_vs_ICC_tumor	CLIP4
3.42E-28	-0.578671	0.084	0.306	1.27E-23	Cholangiocyte	ICC_Adj_vs_ICC_tumor	TMEM33
3.52E-28	0.45834	0.927	0.992	1.31E-23	Cholangiocyte	ICC_Adj_vs_ICC_tumor	PFDN5
3.56E-28	-0.816927	0.061	0.266	1.32E-23	Cholangiocyte	ICC_Adj_vs_ICC_tumor	IL13RA1
3.61E-28	-0.847	0.114	0.349	1.34E-23	Cholangiocyte	ICC_Adj_vs_ICC_tumor	FAM63B
3.84E-28	-0.805971	0.086	0.306	1.43E-23	Cholangiocyte	ICC_Adj_vs_ICC_tumor	NBN
4.01E-28	-0.50876	0.076	0.292	1.49E-23	Cholangiocyte	ICC_Adj_vs_ICC_tumor	XPO1
4.07E-28	-0.987853	0.049	0.248	1.51E-23	Cholangiocyte	ICC_Adj_vs_ICC_tumor	PCYT1A
4.17E-28	-0.650524	0.063	0.27	1.55E-23	Cholangiocyte	ICC_Adj_vs_ICC_tumor	POLR3K
4.28E-28	-1.24171	0.052	0.248	1.59E-23	Cholangiocyte	ICC_Adj_vs_ICC_tumor	RAD9A
4.36E-28	-0.489339	0.575	0.887	1.62E-23	Cholangiocyte	ICC_Adj_vs_ICC_tumor	EIF3K
4.48E-28	-0.537881	0.134	0.385	1.66E-23	Cholangiocyte	ICC_Adj_vs_ICC_tumor	BCL10
4.58E-28	2.63748	0.154	0.052	1.70E-23	Cholangiocyte	ICC_Adj_vs_ICC_tumor	PROM1
4.74E-28	-0.372396	0.116	0.36	1.76E-23	Cholangiocyte	ICC_Adj_vs_ICC_tumor	AK3
5.27E-28	-0.60688	0.111	0.352	1.96E-23	Cholangiocyte	ICC_Adj_vs_ICC_tumor	ARFIP2
5.49E-28	-0.398378	0.988	0.999	2.04E-23	Cholangiocyte	ICC_Adj_vs_ICC_tumor	RPL12
5.54E-28	1.11055	0.639	0.719	2.06E-23	Cholangiocyte	ICC_Adj_vs_ICC_tumor	SNHG8
5.65E-28	-0.657775	0.068	0.28	2.10E-23	Cholangiocyte	ICC_Adj_vs_ICC_tumor	RPL39L
5.99E-28	-0.821314	0.058	0.261	2.22E-23	Cholangiocyte	ICC_Adj_vs_ICC_tumor	PTEN
6.07E-28	-1.70471	0.035	0.218	2.26E-23	Cholangiocyte	ICC_Adj_vs_ICC_tumor	ABL2
6.31E-28	0.896242	0.78	0.873	2.34E-23	Cholangiocyte	ICC_Adj_vs_ICC_tumor	TNFRSF12A
7.45E-28	-1.00844	0.042	0.233	2.77E-23	Cholangiocyte	ICC_Adj_vs_ICC_tumor	CHCHD6
7.55E-28	-0.437257	0.095	0.324	2.80E-23	Cholangiocyte	ICC_Adj_vs_ICC_tumor	PPP1R15B
7.71E-28	-0.89017	0.032	0.215	2.86E-23	Cholangiocyte	ICC_Adj_vs_ICC_tumor	RGS10
7.82E-28	-2.71744	0.017	0.185	2.90E-23	Cholangiocyte	ICC_Adj_vs_ICC_tumor	SAC3D1
8.02E-28	-1.35186	0.028	0.206	2.98E-23	Cholangiocyte	ICC_Adj_vs_ICC_tumor	UBTD1
8.41E-28	-6.69765	0.001	0.154	3.13E-23	Cholangiocyte	ICC_Adj_vs_ICC_tumor	CYP1B1
8.52E-28	-0.513132	0.108	0.348	3.16E-23	Cholangiocyte	ICC_Adj_vs_ICC_tumor	NME1-NME2
8.80E-28	-0.290236	0.173	0.456	3.27E-23	Cholangiocyte	ICC_Adj_vs_ICC_tumor	TMEM87A
8.82E-28	2.89149	0.198	0.078	3.28E-23	Cholangiocyte	ICC_Adj_vs_ICC_tumor	CCL2
8.87E-28	-0.311839	0.271	0.605	3.30E-23	Cholangiocyte	ICC_Adj_vs_ICC_tumor	PON2
9.04E-28	-0.477204	0.112	0.35	3.36E-23	Cholangiocyte	ICC_Adj_vs_ICC_tumor	ATAD1
9.48E-28	-0.916143	0.054	0.253	3.52E-23	Cholangiocyte	ICC_Adj_vs_ICC_tumor	GPATCH2L
9.86E-28	-1.01664	0.051	0.246	3.66E-23	Cholangiocyte	ICC_Adj_vs_ICC_tumor	ZDHHC24
1.04E-27	-0.663168	0.048	0.243	3.86E-23	Cholangiocyte	ICC_Adj_vs_ICC_tumor	RNF141
1.08E-27	-0.265617	0.205	0.509	4.01E-23	Cholangiocyte	ICC_Adj_vs_ICC_tumor	XRN2
1.10E-27	-0.311944	0.087	0.309	4.07E-23	Cholangiocyte	ICC_Adj_vs_ICC_tumor	TMCO3
1.12E-27	-0.903826	0.051	0.247	4.18E-23	Cholangiocyte	ICC_Adj_vs_ICC_tumor	YIF1B
1.22E-27	-0.41317	0.195	0.482	4.54E-23	Cholangiocyte	ICC_Adj_vs_ICC_tumor	AHSA1
1.26E-27	-0.532127	0.066	0.273	4.68E-23	Cholangiocyte	ICC_Adj_vs_ICC_tumor	B4GALT7
1.35E-27	-0.303107	0.13	0.386	5.02E-23	Cholangiocyte	ICC_Adj_vs_ICC_tumor	GTPBP4
1.36E-27	1.70586	0.523	0.507	5.04E-23	Cholangiocyte	ICC_Adj_vs_ICC_tumor	GTF3C6
1.54E-27	-1.15844	0.038	0.222	5.73E-23	Cholangiocyte	ICC_Adj_vs_ICC_tumor	MFGE8
1.58E-27	-2.2082	0.015	0.179	5.86E-23	Cholangiocyte	ICC_Adj_vs_ICC_tumor	PTDSS2
1.65E-27	-0.426045	0.182	0.459	6.12E-23	Cholangiocyte	ICC_Adj_vs_ICC_tumor	CPNE3
1.68E-27	-1.07008	0.063	0.265	6.25E-23	Cholangiocyte	ICC_Adj_vs_ICC_tumor	LPCAT3
1.73E-27	-0.760652	0.071	0.282	6.43E-23	Cholangiocyte	ICC_Adj_vs_ICC_tumor	STK16
1.91E-27	3.37849	0.115	0.031	7.08E-23	Cholangiocyte	ICC_Adj_vs_ICC_tumor	STC1
1.94E-27	-0.534585	0.654	0.884	7.22E-23	Cholangiocyte	ICC_Adj_vs_ICC_tumor	SPINT2
2.03E-27	-6.97907	0	0.15	7.54E-23	Cholangiocyte	ICC_Adj_vs_ICC_tumor	UNC5B-AS1
2.06E-27	1.03617	0.656	0.771	7.65E-23	Cholangiocyte	ICC_Adj_vs_ICC_tumor	ATP5O
2.13E-27	-3.21881	0.004	0.158	7.91E-23	Cholangiocyte	ICC_Adj_vs_ICC_tumor	TBC1D2
2.15E-27	-1.71642	0.019	0.186	8.00E-23	Cholangiocyte	ICC_Adj_vs_ICC_tumor	CFH
2.28E-27	-0.363683	0.108	0.345	8.46E-23	Cholangiocyte	ICC_Adj_vs_ICC_tumor	SRPK2
2.47E-27	-0.430335	0.461	0.826	9.16E-23	Cholangiocyte	ICC_Adj_vs_ICC_tumor	YWHAQ
3.05E-27	-0.602182	0.202	0.473	1.13E-22	Cholangiocyte	ICC_Adj_vs_ICC_tumor	HES4
3.09E-27	-0.46411	0.306	0.621	1.15E-22	Cholangiocyte	ICC_Adj_vs_ICC_tumor	ARL4A
3.17E-27	-1.4319	0.035	0.214	1.18E-22	Cholangiocyte	ICC_Adj_vs_ICC_tumor	RHPN1
3.21E-27	-1.45647	0.038	0.219	1.19E-22	Cholangiocyte	ICC_Adj_vs_ICC_tumor	SAMD9
3.30E-27	-0.39428	0.999	1	1.23E-22	Cholangiocyte	ICC_Adj_vs_ICC_tumor	MT-CO3
3.37E-27	-0.954417	0.048	0.239	1.25E-22	Cholangiocyte	ICC_Adj_vs_ICC_tumor	SRM
3.40E-27	-1.72186	0.023	0.194	1.26E-22	Cholangiocyte	ICC_Adj_vs_ICC_tumor	REEP4
3.69E-27	-0.417827	0.109	0.345	1.37E-22	Cholangiocyte	ICC_Adj_vs_ICC_tumor	COPA
3.71E-27	-0.334393	0.115	0.354	1.38E-22	Cholangiocyte	ICC_Adj_vs_ICC_tumor	SNAP29
3.81E-27	-3.48089	0.01	0.167	1.41E-22	Cholangiocyte	ICC_Adj_vs_ICC_tumor	MCM4
4.00E-27	-0.403316	0.16	0.423	1.49E-22	Cholangiocyte	ICC_Adj_vs_ICC_tumor	PARP1
4.01E-27	-1.23425	0.044	0.23	1.49E-22	Cholangiocyte	ICC_Adj_vs_ICC_tumor	LPCAT4
4.32E-27	-0.622814	0.057	0.254	1.60E-22	Cholangiocyte	ICC_Adj_vs_ICC_tumor	RXRA
4.42E-27	-0.367131	0.144	0.397	1.64E-22	Cholangiocyte	ICC_Adj_vs_ICC_tumor	PRSS23
4.47E-27	0.676215	0.774	0.913	1.66E-22	Cholangiocyte	ICC_Adj_vs_ICC_tumor	DAD1
4.72E-27	-0.632366	0.054	0.249	1.75E-22	Cholangiocyte	ICC_Adj_vs_ICC_tumor	PYGB
4.93E-27	-0.250143	0.131	0.385	1.83E-22	Cholangiocyte	ICC_Adj_vs_ICC_tumor	LYPLA2
5.11E-27	-1.82927	0.022	0.189	1.90E-22	Cholangiocyte	ICC_Adj_vs_ICC_tumor	NIPAL2
5.14E-27	-0.392995	0.587	0.929	1.91E-22	Cholangiocyte	ICC_Adj_vs_ICC_tumor	SNRPE
5.17E-27	-1.57993	0.026	0.198	1.92E-22	Cholangiocyte	ICC_Adj_vs_ICC_tumor	UCK2
5.49E-27	-0.551396	0.087	0.304	2.04E-22	Cholangiocyte	ICC_Adj_vs_ICC_tumor	MTSS1
5.51E-27	-2.4096	0.009	0.165	2.05E-22	Cholangiocyte	ICC_Adj_vs_ICC_tumor	IMPDH1
5.62E-27	-0.89168	0.054	0.249	2.09E-22	Cholangiocyte	ICC_Adj_vs_ICC_tumor	EFCAB4A
5.64E-27	-0.370062	0.109	0.344	2.09E-22	Cholangiocyte	ICC_Adj_vs_ICC_tumor	NUDT3
5.72E-27	-0.328525	0.083	0.302	2.13E-22	Cholangiocyte	ICC_Adj_vs_ICC_tumor	TIMM23
5.73E-27	-0.883446	0.064	0.264	2.13E-22	Cholangiocyte	ICC_Adj_vs_ICC_tumor	C6orf141
6.05E-27	-0.526938	0.084	0.3	2.25E-22	Cholangiocyte	ICC_Adj_vs_ICC_tumor	TNIP2
6.60E-27	2.58487	0.122	0.035	2.45E-22	Cholangiocyte	ICC_Adj_vs_ICC_tumor	PCK1
6.70E-27	-0.354378	0.185	0.467	2.49E-22	Cholangiocyte	ICC_Adj_vs_ICC_tumor	CDK4
7.08E-27	-2.17886	0.013	0.173	2.63E-22	Cholangiocyte	ICC_Adj_vs_ICC_tumor	CPVL
7.64E-27	-2.48022	0.017	0.18	2.84E-22	Cholangiocyte	ICC_Adj_vs_ICC_tumor	CNFN
7.76E-27	-1.04969	0.988	0.995	2.88E-22	Cholangiocyte	ICC_Adj_vs_ICC_tumor	FTL
7.89E-27	-0.815025	0.066	0.268	2.93E-22	Cholangiocyte	ICC_Adj_vs_ICC_tumor	MEF2A
8.06E-27	-0.68332	0.549	0.883	2.99E-22	Cholangiocyte	ICC_Adj_vs_ICC_tumor	H2AFZ
8.31E-27	-0.709461	0.061	0.262	3.09E-22	Cholangiocyte	ICC_Adj_vs_ICC_tumor	CRTAP
8.39E-27	-0.474678	0.073	0.28	3.12E-22	Cholangiocyte	ICC_Adj_vs_ICC_tumor	RBM33
8.46E-27	1.45604	0.592	0.648	3.14E-22	Cholangiocyte	ICC_Adj_vs_ICC_tumor	SELK
8.77E-27	-0.28828	0.084	0.301	3.26E-22	Cholangiocyte	ICC_Adj_vs_ICC_tumor	KPNA4
8.77E-27	-1.03349	0.045	0.232	3.26E-22	Cholangiocyte	ICC_Adj_vs_ICC_tumor	TUBG1
9.03E-27	-0.891315	0.052	0.244	3.36E-22	Cholangiocyte	ICC_Adj_vs_ICC_tumor	GCLC
9.88E-27	-1.462	0.025	0.194	3.67E-22	Cholangiocyte	ICC_Adj_vs_ICC_tumor	ECE1
1.04E-26	-1.08997	0.047	0.233	3.88E-22	Cholangiocyte	ICC_Adj_vs_ICC_tumor	GNA11
1.10E-26	-0.553299	0.102	0.329	4.10E-22	Cholangiocyte	ICC_Adj_vs_ICC_tumor	GLTP
1.12E-26	-0.73527	0.073	0.278	4.14E-22	Cholangiocyte	ICC_Adj_vs_ICC_tumor	CTNNAL1
1.13E-26	-0.529114	0.082	0.295	4.18E-22	Cholangiocyte	ICC_Adj_vs_ICC_tumor	SAMD4B
1.13E-26	-0.406054	0.114	0.349	4.19E-22	Cholangiocyte	ICC_Adj_vs_ICC_tumor	FAM129B
1.14E-26	-0.621185	0.229	0.503	4.22E-22	Cholangiocyte	ICC_Adj_vs_ICC_tumor	MRPS28
1.21E-26	-0.294967	0.402	0.772	4.51E-22	Cholangiocyte	ICC_Adj_vs_ICC_tumor	SRSF9
1.26E-26	-0.385254	0.661	0.943	4.69E-22	Cholangiocyte	ICC_Adj_vs_ICC_tumor	ARPC3
1.30E-26	-3.60049	0.003	0.151	4.83E-22	Cholangiocyte	ICC_Adj_vs_ICC_tumor	HSD17B1
1.32E-26	1.3725	0.764	0.867	4.91E-22	Cholangiocyte	ICC_Adj_vs_ICC_tumor	JUNB
1.36E-26	-0.330976	0.323	0.675	5.07E-22	Cholangiocyte	ICC_Adj_vs_ICC_tumor	CCT4
1.38E-26	-6.42803	0	0.145	5.11E-22	Cholangiocyte	ICC_Adj_vs_ICC_tumor	GJB5
1.50E-26	2.99095	0.157	0.057	5.55E-22	Cholangiocyte	ICC_Adj_vs_ICC_tumor	FAM71D
1.51E-26	-1.62771	0.023	0.19	5.61E-22	Cholangiocyte	ICC_Adj_vs_ICC_tumor	RP11-295G20.2
1.54E-26	-0.40593	0.071	0.28	5.72E-22	Cholangiocyte	ICC_Adj_vs_ICC_tumor	IFI27L1
1.62E-26	-1.79847	0.023	0.19	6.01E-22	Cholangiocyte	ICC_Adj_vs_ICC_tumor	HMGXB3
1.64E-26	-0.42325	0.169	0.437	6.07E-22	Cholangiocyte	ICC_Adj_vs_ICC_tumor	GRSF1
1.66E-26	3.13805	0.14	0.046	6.15E-22	Cholangiocyte	ICC_Adj_vs_ICC_tumor	VEPH1
1.67E-26	-0.406441	0.071	0.278	6.19E-22	Cholangiocyte	ICC_Adj_vs_ICC_tumor	EIF2AK4
1.78E-26	-1.40262	0.029	0.201	6.61E-22	Cholangiocyte	ICC_Adj_vs_ICC_tumor	SLC7A5
1.93E-26	-1.93408	0.019	0.182	7.17E-22	Cholangiocyte	ICC_Adj_vs_ICC_tumor	EVA1B
1.95E-26	-0.630172	0.073	0.277	7.26E-22	Cholangiocyte	ICC_Adj_vs_ICC_tumor	PDGFA
2.16E-26	-1.18627	0.045	0.228	8.03E-22	Cholangiocyte	ICC_Adj_vs_ICC_tumor	DCLRE1C
2.17E-26	-1.44321	0.041	0.219	8.07E-22	Cholangiocyte	ICC_Adj_vs_ICC_tumor	DNAH14
2.43E-26	-2.20707	0.012	0.167	9.03E-22	Cholangiocyte	ICC_Adj_vs_ICC_tumor	PHF19
2.50E-26	-0.351985	0.098	0.32	9.29E-22	Cholangiocyte	ICC_Adj_vs_ICC_tumor	DDX39A
2.71E-26	-0.876925	0.063	0.259	1.01E-21	Cholangiocyte	ICC_Adj_vs_ICC_tumor	C20orf27
2.71E-26	-1.04357	0.036	0.214	1.01E-21	Cholangiocyte	ICC_Adj_vs_ICC_tumor	DLEU1
2.77E-26	-0.40578	0.073	0.281	1.03E-21	Cholangiocyte	ICC_Adj_vs_ICC_tumor	MLST8
2.79E-26	-0.804215	0.493	0.739	1.04E-21	Cholangiocyte	ICC_Adj_vs_ICC_tumor	NPC2
2.81E-26	-6.49682	0	0.144	1.05E-21	Cholangiocyte	ICC_Adj_vs_ICC_tumor	RP11-350J20.12
2.85E-26	-0.733	0.066	0.265	1.06E-21	Cholangiocyte	ICC_Adj_vs_ICC_tumor	OXLD1
2.97E-26	-0.566465	0.099	0.322	1.10E-21	Cholangiocyte	ICC_Adj_vs_ICC_tumor	NOL12
2.99E-26	-1.23175	0.025	0.192	1.11E-21	Cholangiocyte	ICC_Adj_vs_ICC_tumor	OSMR
3.00E-26	-1.91229	0.017	0.178	1.11E-21	Cholangiocyte	ICC_Adj_vs_ICC_tumor	BTBD2
3.47E-26	-0.356452	0.131	0.376	1.29E-21	Cholangiocyte	ICC_Adj_vs_ICC_tumor	CTBP2
3.56E-26	-1.4331	0.025	0.191	1.32E-21	Cholangiocyte	ICC_Adj_vs_ICC_tumor	SLC35C1
3.57E-26	-7.27333	0	0.143	1.33E-21	Cholangiocyte	ICC_Adj_vs_ICC_tumor	NES
3.66E-26	-0.97279	0.039	0.218	1.36E-21	Cholangiocyte	ICC_Adj_vs_ICC_tumor	URI1
3.70E-26	-0.768937	0.108	0.303	1.37E-21	Cholangiocyte	ICC_Adj_vs_ICC_tumor	SPINK1
3.86E-26	-0.449784	0.131	0.372	1.43E-21	Cholangiocyte	ICC_Adj_vs_ICC_tumor	SCAMP4
3.88E-26	-0.482092	0.089	0.303	1.44E-21	Cholangiocyte	ICC_Adj_vs_ICC_tumor	CTBP1
3.93E-26	-0.337134	0.071	0.275	1.46E-21	Cholangiocyte	ICC_Adj_vs_ICC_tumor	PRRC2B
3.98E-26	-0.260379	0.426	0.812	1.48E-21	Cholangiocyte	ICC_Adj_vs_ICC_tumor	PSMA1
4.05E-26	0.570203	0.399	0.75	1.50E-21	Cholangiocyte	ICC_Adj_vs_ICC_tumor	IL8
4.08E-26	-1.31055	0.044	0.225	1.52E-21	Cholangiocyte	ICC_Adj_vs_ICC_tumor	ZDHHC16
4.43E-26	-0.72605	0.076	0.279	1.65E-21	Cholangiocyte	ICC_Adj_vs_ICC_tumor	MCM3
4.58E-26	-0.98204	0.079	0.279	1.70E-21	Cholangiocyte	ICC_Adj_vs_ICC_tumor	ICAM1
4.80E-26	-0.82106	0.067	0.265	1.78E-21	Cholangiocyte	ICC_Adj_vs_ICC_tumor	NUP107
4.97E-26	-0.35915	0.255	0.551	1.85E-21	Cholangiocyte	ICC_Adj_vs_ICC_tumor	GCSH
5.05E-26	-1.6195	0.026	0.193	1.88E-21	Cholangiocyte	ICC_Adj_vs_ICC_tumor	CERS6
5.09E-26	-0.873222	0.049	0.235	1.89E-21	Cholangiocyte	ICC_Adj_vs_ICC_tumor	FKBP9
5.36E-26	-0.655667	0.064	0.261	1.99E-21	Cholangiocyte	ICC_Adj_vs_ICC_tumor	OAT
5.72E-26	4.14262	0.185	0.074	2.13E-21	Cholangiocyte	ICC_Adj_vs_ICC_tumor	TFF3
5.79E-26	-0.492848	0.087	0.301	2.15E-21	Cholangiocyte	ICC_Adj_vs_ICC_tumor	MAPK6
5.82E-26	-0.334588	0.138	0.388	2.16E-21	Cholangiocyte	ICC_Adj_vs_ICC_tumor	ENAH
6.07E-26	-0.267367	0.089	0.306	2.26E-21	Cholangiocyte	ICC_Adj_vs_ICC_tumor	STARD3NL
6.97E-26	-1.29025	0.038	0.214	2.59E-21	Cholangiocyte	ICC_Adj_vs_ICC_tumor	ICMT
7.05E-26	-1.77932	0.017	0.176	2.62E-21	Cholangiocyte	ICC_Adj_vs_ICC_tumor	NME2
7.48E-26	-0.434908	0.067	0.267	2.78E-21	Cholangiocyte	ICC_Adj_vs_ICC_tumor	ACAP2
7.70E-26	-3.15247	0.007	0.156	2.86E-21	Cholangiocyte	ICC_Adj_vs_ICC_tumor	RAB27B
8.21E-26	-0.902511	0.074	0.275	3.05E-21	Cholangiocyte	ICC_Adj_vs_ICC_tumor	ZBED6
8.28E-26	-0.864615	0.042	0.223	3.08E-21	Cholangiocyte	ICC_Adj_vs_ICC_tumor	ZFYVE19
8.52E-26	-6.50469	0	0.141	3.16E-21	Cholangiocyte	ICC_Adj_vs_ICC_tumor	RP1-27K12.2
8.52E-26	-1.92901	0.022	0.184	3.17E-21	Cholangiocyte	ICC_Adj_vs_ICC_tumor	MFI2
8.70E-26	-3.85395	0.001	0.144	3.23E-21	Cholangiocyte	ICC_Adj_vs_ICC_tumor	CBR3
9.19E-26	-0.991461	0.051	0.236	3.41E-21	Cholangiocyte	ICC_Adj_vs_ICC_tumor	FADS3
9.43E-26	-0.326703	0.428	0.788	3.50E-21	Cholangiocyte	ICC_Adj_vs_ICC_tumor	NDUFAB1
9.73E-26	-0.5754	0.083	0.292	3.61E-21	Cholangiocyte	ICC_Adj_vs_ICC_tumor	PSME3
1.01E-25	-0.434878	0.082	0.29	3.76E-21	Cholangiocyte	ICC_Adj_vs_ICC_tumor	NFE2L1
1.10E-25	-1.51351	0.019	0.178	4.10E-21	Cholangiocyte	ICC_Adj_vs_ICC_tumor	BATF
1.19E-25	-0.519302	0.083	0.293	4.43E-21	Cholangiocyte	ICC_Adj_vs_ICC_tumor	TCIRG1
1.26E-25	-5.45155	0.001	0.143	4.68E-21	Cholangiocyte	ICC_Adj_vs_ICC_tumor	STEAP3
1.30E-25	-0.258512	0.172	0.438	4.83E-21	Cholangiocyte	ICC_Adj_vs_ICC_tumor	DCTPP1
1.31E-25	-0.923673	0.055	0.243	4.86E-21	Cholangiocyte	ICC_Adj_vs_ICC_tumor	FLAD1
1.40E-25	-3.03233	0.006	0.151	5.20E-21	Cholangiocyte	ICC_Adj_vs_ICC_tumor	HIST1H2BG
1.41E-25	-0.556936	0.109	0.334	5.23E-21	Cholangiocyte	ICC_Adj_vs_ICC_tumor	CD2AP
1.55E-25	0.436368	0.197	0.48	5.74E-21	Cholangiocyte	ICC_Adj_vs_ICC_tumor	REL
1.58E-25	-2.23424	0.007	0.155	5.88E-21	Cholangiocyte	ICC_Adj_vs_ICC_tumor	RNF19B
1.59E-25	-0.435604	0.063	0.256	5.90E-21	Cholangiocyte	ICC_Adj_vs_ICC_tumor	PDS5A
1.80E-25	-1.86949	0.016	0.171	6.69E-21	Cholangiocyte	ICC_Adj_vs_ICC_tumor	SNX29
1.82E-25	0.895961	0.713	0.854	6.77E-21	Cholangiocyte	ICC_Adj_vs_ICC_tumor	SEC62
1.83E-25	-0.97015	0.042	0.22	6.79E-21	Cholangiocyte	ICC_Adj_vs_ICC_tumor	FAM208B
1.87E-25	-6.7793	0	0.139	6.96E-21	Cholangiocyte	ICC_Adj_vs_ICC_tumor	SCIN
1.91E-25	-0.720542	0.08	0.284	7.08E-21	Cholangiocyte	ICC_Adj_vs_ICC_tumor	CDK12
2.01E-25	-2.22785	0.013	0.165	7.46E-21	Cholangiocyte	ICC_Adj_vs_ICC_tumor	ARHGAP32
2.07E-25	4.85941	0.153	0.056	7.69E-21	Cholangiocyte	ICC_Adj_vs_ICC_tumor	CCL4
2.21E-25	-1.82287	0.019	0.176	8.23E-21	Cholangiocyte	ICC_Adj_vs_ICC_tumor	CENPN
2.31E-25	-0.354651	0.486	0.846	8.60E-21	Cholangiocyte	ICC_Adj_vs_ICC_tumor	SSBP1
2.50E-25	-1.22399	0.032	0.201	9.28E-21	Cholangiocyte	ICC_Adj_vs_ICC_tumor	PUSL1
2.53E-25	-2.59826	0.012	0.162	9.39E-21	Cholangiocyte	ICC_Adj_vs_ICC_tumor	PLTP
2.67E-25	-2.96921	0.007	0.153	9.93E-21	Cholangiocyte	ICC_Adj_vs_ICC_tumor	MFSD12
2.70E-25	-0.75532	0.236	0.496	1.00E-20	Cholangiocyte	ICC_Adj_vs_ICC_tumor	AQP3
3.11E-25	-0.39387	0.111	0.338	1.16E-20	Cholangiocyte	ICC_Adj_vs_ICC_tumor	PSMD1
3.31E-25	-2.58015	0.009	0.155	1.23E-20	Cholangiocyte	ICC_Adj_vs_ICC_tumor	MROH6
3.37E-25	-0.748057	0.067	0.259	1.25E-20	Cholangiocyte	ICC_Adj_vs_ICC_tumor	RRS1
3.51E-25	-6.36848	0	0.138	1.31E-20	Cholangiocyte	ICC_Adj_vs_ICC_tumor	PTK6
3.68E-25	-2.97902	0.004	0.147	1.37E-20	Cholangiocyte	ICC_Adj_vs_ICC_tumor	ASAP2
3.72E-25	-0.565732	0.076	0.276	1.38E-20	Cholangiocyte	ICC_Adj_vs_ICC_tumor	NUP62
3.82E-25	-0.681701	0.038	0.211	1.42E-20	Cholangiocyte	ICC_Adj_vs_ICC_tumor	ESYT2
4.01E-25	-1.16415	0.031	0.197	1.49E-20	Cholangiocyte	ICC_Adj_vs_ICC_tumor	ZC3H8
4.66E-25	-1.5751	0.026	0.188	1.73E-20	Cholangiocyte	ICC_Adj_vs_ICC_tumor	TACC2
5.20E-25	-7.167	0	0.137	1.93E-20	Cholangiocyte	ICC_Adj_vs_ICC_tumor	CCNO
5.30E-25	-0.425301	0.111	0.334	1.97E-20	Cholangiocyte	ICC_Adj_vs_ICC_tumor	UBXN6
5.44E-25	-0.304795	0.606	0.933	2.02E-20	Cholangiocyte	ICC_Adj_vs_ICC_tumor	SSR4
5.63E-25	-6.66348	0	0.137	2.09E-20	Cholangiocyte	ICC_Adj_vs_ICC_tumor	CCK
5.76E-25	-0.600589	0.087	0.295	2.14E-20	Cholangiocyte	ICC_Adj_vs_ICC_tumor	SNX7
5.81E-25	-1.0065	0.039	0.21	2.16E-20	Cholangiocyte	ICC_Adj_vs_ICC_tumor	TMC6
5.84E-25	2.31739	0.218	0.101	2.17E-20	Cholangiocyte	ICC_Adj_vs_ICC_tumor	HGD
5.86E-25	-0.387927	0.143	0.385	2.18E-20	Cholangiocyte	ICC_Adj_vs_ICC_tumor	SCAMP3
5.90E-25	-1.63673	0.017	0.171	2.19E-20	Cholangiocyte	ICC_Adj_vs_ICC_tumor	ATP2B4
6.00E-25	-0.614736	0.451	0.79	2.23E-20	Cholangiocyte	ICC_Adj_vs_ICC_tumor	EIF3D
6.40E-25	-0.332636	0.118	0.349	2.38E-20	Cholangiocyte	ICC_Adj_vs_ICC_tumor	FAH
6.70E-25	-0.254113	0.134	0.374	2.49E-20	Cholangiocyte	ICC_Adj_vs_ICC_tumor	SPR
6.71E-25	-0.984963	0.047	0.223	2.49E-20	Cholangiocyte	ICC_Adj_vs_ICC_tumor	C8orf76
6.80E-25	-0.312153	0.332	0.665	2.52E-20	Cholangiocyte	ICC_Adj_vs_ICC_tumor	BZW1
6.83E-25	-1.13036	0.035	0.203	2.54E-20	Cholangiocyte	ICC_Adj_vs_ICC_tumor	SULT2B1
6.92E-25	-0.265195	0.285	0.609	2.57E-20	Cholangiocyte	ICC_Adj_vs_ICC_tumor	SYNGR2
6.94E-25	-1.77204	0.017	0.17	2.58E-20	Cholangiocyte	ICC_Adj_vs_ICC_tumor	CCNB1
7.24E-25	-0.590916	0.058	0.244	2.69E-20	Cholangiocyte	ICC_Adj_vs_ICC_tumor	LTBP4
7.29E-25	-0.454762	0.14	0.377	2.71E-20	Cholangiocyte	ICC_Adj_vs_ICC_tumor	SMC4
7.94E-25	-0.294776	0.074	0.272	2.95E-20	Cholangiocyte	ICC_Adj_vs_ICC_tumor	UBALD2
8.04E-25	-2.00528	0.016	0.168	2.99E-20	Cholangiocyte	ICC_Adj_vs_ICC_tumor	LYN
8.46E-25	-0.630171	0.074	0.272	3.14E-20	Cholangiocyte	ICC_Adj_vs_ICC_tumor	RNASEH1
8.62E-25	-0.327817	0.812	0.984	3.20E-20	Cholangiocyte	ICC_Adj_vs_ICC_tumor	CFL1
8.64E-25	-0.274968	0.173	0.434	3.21E-20	Cholangiocyte	ICC_Adj_vs_ICC_tumor	ZNF281
8.82E-25	-1.79225	0.016	0.168	3.28E-20	Cholangiocyte	ICC_Adj_vs_ICC_tumor	RP11-545E17.3
9.00E-25	-0.331366	0.132	0.368	3.34E-20	Cholangiocyte	ICC_Adj_vs_ICC_tumor	CBY1
9.12E-25	-1.8249	0.017	0.17	3.39E-20	Cholangiocyte	ICC_Adj_vs_ICC_tumor	TRIM16
9.67E-25	-2.49353	0.013	0.161	3.59E-20	Cholangiocyte	ICC_Adj_vs_ICC_tumor	HEATR2
1.04E-24	-1.24212	0.029	0.192	3.86E-20	Cholangiocyte	ICC_Adj_vs_ICC_tumor	SCAF1
1.12E-24	-2.91881	0.007	0.15	4.17E-20	Cholangiocyte	ICC_Adj_vs_ICC_tumor	TSPAN5
1.17E-24	-0.794106	0.061	0.247	4.36E-20	Cholangiocyte	ICC_Adj_vs_ICC_tumor	KLHL5
1.19E-24	-2.29219	0.019	0.171	4.43E-20	Cholangiocyte	ICC_Adj_vs_ICC_tumor	KCTD17
1.22E-24	1.06564	0.793	0.877	4.51E-20	Cholangiocyte	ICC_Adj_vs_ICC_tumor	KLF6
1.22E-24	-0.523282	0.087	0.294	4.51E-20	Cholangiocyte	ICC_Adj_vs_ICC_tumor	AIMP2
1.23E-24	-0.592592	0.082	0.284	4.57E-20	Cholangiocyte	ICC_Adj_vs_ICC_tumor	RAB22A
1.23E-24	-0.358718	0.096	0.311	4.58E-20	Cholangiocyte	ICC_Adj_vs_ICC_tumor	STAMBP
1.25E-24	-2.55362	0.009	0.153	4.65E-20	Cholangiocyte	ICC_Adj_vs_ICC_tumor	ZWINT
1.26E-24	-1.67983	0.015	0.164	4.70E-20	Cholangiocyte	ICC_Adj_vs_ICC_tumor	SH3BP2
1.34E-24	-1.38576	0.041	0.211	4.97E-20	Cholangiocyte	ICC_Adj_vs_ICC_tumor	APOL1
1.40E-24	-0.868888	0.135	0.356	5.18E-20	Cholangiocyte	ICC_Adj_vs_ICC_tumor	CHMP4C
1.41E-24	-0.498712	0.054	0.237	5.25E-20	Cholangiocyte	ICC_Adj_vs_ICC_tumor	RABIF
1.44E-24	-6.34851	0	0.135	5.34E-20	Cholangiocyte	ICC_Adj_vs_ICC_tumor	CELSR1
1.51E-24	-0.375349	0.116	0.342	5.60E-20	Cholangiocyte	ICC_Adj_vs_ICC_tumor	DRAM2
1.51E-24	-0.25248	0.172	0.432	5.60E-20	Cholangiocyte	ICC_Adj_vs_ICC_tumor	FAM60A
1.53E-24	-2.26277	0.012	0.158	5.68E-20	Cholangiocyte	ICC_Adj_vs_ICC_tumor	DENND3
1.58E-24	-2.07135	0.023	0.179	5.85E-20	Cholangiocyte	ICC_Adj_vs_ICC_tumor	TIMP3
1.62E-24	-0.28237	0.242	0.528	6.00E-20	Cholangiocyte	ICC_Adj_vs_ICC_tumor	SMIM14
1.98E-24	-0.665983	0.048	0.226	7.34E-20	Cholangiocyte	ICC_Adj_vs_ICC_tumor	RNF207
2.00E-24	-0.501304	0.323	0.609	7.44E-20	Cholangiocyte	ICC_Adj_vs_ICC_tumor	CAPN2
2.13E-24	-3.28166	0.013	0.158	7.90E-20	Cholangiocyte	ICC_Adj_vs_ICC_tumor	C8G
2.16E-24	-2.43892	0.01	0.154	8.03E-20	Cholangiocyte	ICC_Adj_vs_ICC_tumor	BAIAP2L2
2.18E-24	-0.322549	0.124	0.355	8.09E-20	Cholangiocyte	ICC_Adj_vs_ICC_tumor	TPD52L2
2.53E-24	-0.39724	0.083	0.283	9.39E-20	Cholangiocyte	ICC_Adj_vs_ICC_tumor	IRF7
2.55E-24	0.830559	0.702	0.839	9.47E-20	Cholangiocyte	ICC_Adj_vs_ICC_tumor	SRSF5
2.65E-24	-0.415447	0.083	0.285	9.84E-20	Cholangiocyte	ICC_Adj_vs_ICC_tumor	SLC2A4RG
2.72E-24	-0.368334	0.064	0.253	1.01E-19	Cholangiocyte	ICC_Adj_vs_ICC_tumor	CMIP
2.83E-24	-0.948052	0.103	0.306	1.05E-19	Cholangiocyte	ICC_Adj_vs_ICC_tumor	LACTB2
2.85E-24	-0.921533	0.033	0.198	1.06E-19	Cholangiocyte	ICC_Adj_vs_ICC_tumor	POLR3H
2.87E-24	-0.573641	0.099	0.309	1.07E-19	Cholangiocyte	ICC_Adj_vs_ICC_tumor	PHACTR4
2.91E-24	-0.958723	0.036	0.202	1.08E-19	Cholangiocyte	ICC_Adj_vs_ICC_tumor	RNF24
3.01E-24	-0.425997	0.518	0.833	1.12E-19	Cholangiocyte	ICC_Adj_vs_ICC_tumor	MINOS1
3.12E-24	-0.630047	0.063	0.248	1.16E-19	Cholangiocyte	ICC_Adj_vs_ICC_tumor	SLMAP
3.14E-24	-6.3108	0	0.133	1.17E-19	Cholangiocyte	ICC_Adj_vs_ICC_tumor	PPP1R14C
3.25E-24	-1.99373	0.012	0.156	1.21E-19	Cholangiocyte	ICC_Adj_vs_ICC_tumor	CDCA7
3.44E-24	-4.64378	0.001	0.136	1.28E-19	Cholangiocyte	ICC_Adj_vs_ICC_tumor	ST6GALNAC1
3.44E-24	-0.383152	0.1	0.314	1.28E-19	Cholangiocyte	ICC_Adj_vs_ICC_tumor	TMEM70
3.47E-24	-0.796786	0.041	0.21	1.29E-19	Cholangiocyte	ICC_Adj_vs_ICC_tumor	C4orf32
3.50E-24	-0.673493	0.063	0.248	1.30E-19	Cholangiocyte	ICC_Adj_vs_ICC_tumor	PDP1
3.74E-24	-0.391469	0.646	0.932	1.39E-19	Cholangiocyte	ICC_Adj_vs_ICC_tumor	ATP6V0E1
3.92E-24	-0.808685	0.031	0.193	1.46E-19	Cholangiocyte	ICC_Adj_vs_ICC_tumor	PLEKHF1
4.04E-24	-0.724144	0.061	0.243	1.50E-19	Cholangiocyte	ICC_Adj_vs_ICC_tumor	R3HDM2
4.28E-24	-6.5078	0	0.132	1.59E-19	Cholangiocyte	ICC_Adj_vs_ICC_tumor	PLA2G10
4.34E-24	-0.784148	0.066	0.252	1.61E-19	Cholangiocyte	ICC_Adj_vs_ICC_tumor	CD320
4.36E-24	0.516543	0.98	0.997	1.62E-19	Cholangiocyte	ICC_Adj_vs_ICC_tumor	MT-ND3
4.59E-24	-0.315791	0.102	0.317	1.71E-19	Cholangiocyte	ICC_Adj_vs_ICC_tumor	FAM207A
4.90E-24	-0.594201	0.07	0.26	1.82E-19	Cholangiocyte	ICC_Adj_vs_ICC_tumor	MRRF
5.28E-24	-1.29852	0.038	0.203	1.96E-19	Cholangiocyte	ICC_Adj_vs_ICC_tumor	NPEPL1
5.30E-24	-0.313365	0.137	0.376	1.97E-19	Cholangiocyte	ICC_Adj_vs_ICC_tumor	TMEM106C
5.46E-24	2.15893	0.304	0.18	2.03E-19	Cholangiocyte	ICC_Adj_vs_ICC_tumor	LURAP1L
5.57E-24	1.95219	0.399	0.278	2.07E-19	Cholangiocyte	ICC_Adj_vs_ICC_tumor	HLA-DRB1
5.78E-24	2.13471	0.56	0.516	2.15E-19	Cholangiocyte	ICC_Adj_vs_ICC_tumor	CXCL2
5.87E-24	-0.965446	0.049	0.224	2.18E-19	Cholangiocyte	ICC_Adj_vs_ICC_tumor	ZNF581
5.93E-24	-0.317191	0.127	0.353	2.20E-19	Cholangiocyte	ICC_Adj_vs_ICC_tumor	TWISTNB
6.13E-24	-2.12513	0.022	0.173	2.28E-19	Cholangiocyte	ICC_Adj_vs_ICC_tumor	ATAD2
6.43E-24	-0.497488	0.077	0.271	2.39E-19	Cholangiocyte	ICC_Adj_vs_ICC_tumor	UHMK1
6.98E-24	-3.8245	0.001	0.134	2.59E-19	Cholangiocyte	ICC_Adj_vs_ICC_tumor	UNC5B
7.31E-24	-0.776699	0.028	0.185	2.71E-19	Cholangiocyte	ICC_Adj_vs_ICC_tumor	CD68
7.38E-24	-7.83035	0	0.131	2.74E-19	Cholangiocyte	ICC_Adj_vs_ICC_tumor	KRT14
7.66E-24	-0.439981	0.112	0.329	2.85E-19	Cholangiocyte	ICC_Adj_vs_ICC_tumor	B4GALT5
7.70E-24	-0.552146	0.22	0.48	2.86E-19	Cholangiocyte	ICC_Adj_vs_ICC_tumor	TXNIP
8.00E-24	-0.39175	0.862	0.99	2.97E-19	Cholangiocyte	ICC_Adj_vs_ICC_tumor	NPM1
8.27E-24	-0.325464	0.082	0.28	3.07E-19	Cholangiocyte	ICC_Adj_vs_ICC_tumor	SAE1
8.44E-24	-0.355161	0.082	0.279	3.13E-19	Cholangiocyte	ICC_Adj_vs_ICC_tumor	CHPF
8.88E-24	-0.823701	0.128	0.343	3.30E-19	Cholangiocyte	ICC_Adj_vs_ICC_tumor	ID3
9.00E-24	-0.32711	0.124	0.35	3.34E-19	Cholangiocyte	ICC_Adj_vs_ICC_tumor	COPS2
9.59E-24	-1.55487	0.023	0.176	3.56E-19	Cholangiocyte	ICC_Adj_vs_ICC_tumor	SBNO2
1.01E-23	-6.55614	0	0.13	3.74E-19	Cholangiocyte	ICC_Adj_vs_ICC_tumor	STC2
1.08E-23	-0.638184	0.047	0.218	4.00E-19	Cholangiocyte	ICC_Adj_vs_ICC_tumor	YKT6
1.11E-23	0.314492	0.955	0.994	4.11E-19	Cholangiocyte	ICC_Adj_vs_ICC_tumor	MYL6
1.12E-23	0.949887	0.668	0.544	4.15E-19	Cholangiocyte	ICC_Adj_vs_ICC_tumor	IL32
1.18E-23	-1.46429	0.023	0.175	4.40E-19	Cholangiocyte	ICC_Adj_vs_ICC_tumor	FERMT1
1.22E-23	-0.616729	0.116	0.33	4.52E-19	Cholangiocyte	ICC_Adj_vs_ICC_tumor	SDCCAG8
1.23E-23	-0.338368	0.111	0.327	4.59E-19	Cholangiocyte	ICC_Adj_vs_ICC_tumor	SIL1
1.25E-23	-1.18213	0.02	0.169	4.63E-19	Cholangiocyte	ICC_Adj_vs_ICC_tumor	PACS1
1.27E-23	-6.19618	0	0.13	4.72E-19	Cholangiocyte	ICC_Adj_vs_ICC_tumor	AFAP1-AS1
1.30E-23	-1.61821	0.015	0.159	4.84E-19	Cholangiocyte	ICC_Adj_vs_ICC_tumor	CENPM
1.32E-23	-2.3697	0.012	0.153	4.91E-19	Cholangiocyte	ICC_Adj_vs_ICC_tumor	CCDC88A
1.40E-23	-0.576155	0.066	0.25	5.21E-19	Cholangiocyte	ICC_Adj_vs_ICC_tumor	AKT2
1.42E-23	-0.495085	0.087	0.289	5.27E-19	Cholangiocyte	ICC_Adj_vs_ICC_tumor	CACUL1
1.46E-23	-0.81526	0.054	0.23	5.43E-19	Cholangiocyte	ICC_Adj_vs_ICC_tumor	GPCPD1
1.47E-23	1.17355	0.62	0.726	5.47E-19	Cholangiocyte	ICC_Adj_vs_ICC_tumor	U2AF1
1.49E-23	-0.677947	0.362	0.658	5.54E-19	Cholangiocyte	ICC_Adj_vs_ICC_tumor	DECR1
1.51E-23	-0.509222	0.063	0.244	5.62E-19	Cholangiocyte	ICC_Adj_vs_ICC_tumor	ARHGAP21
1.55E-23	-1.44627	0.02	0.17	5.77E-19	Cholangiocyte	ICC_Adj_vs_ICC_tumor	TMEM45B
1.57E-23	-0.689069	0.035	0.198	5.83E-19	Cholangiocyte	ICC_Adj_vs_ICC_tumor	PRSS21
1.60E-23	-6.30137	0	0.129	5.95E-19	Cholangiocyte	ICC_Adj_vs_ICC_tumor	PAX9
1.66E-23	-0.544612	0.077	0.268	6.18E-19	Cholangiocyte	ICC_Adj_vs_ICC_tumor	CUX1
1.75E-23	-0.645378	0.412	0.685	6.52E-19	Cholangiocyte	ICC_Adj_vs_ICC_tumor	BST2
1.80E-23	-0.359005	0.311	0.629	6.70E-19	Cholangiocyte	ICC_Adj_vs_ICC_tumor	EFNA1
1.86E-23	-0.284197	0.355	0.688	6.89E-19	Cholangiocyte	ICC_Adj_vs_ICC_tumor	SPINT1
1.86E-23	-1.1798	0.032	0.19	6.92E-19	Cholangiocyte	ICC_Adj_vs_ICC_tumor	ZNF217
1.91E-23	-1.41228	0.028	0.182	7.11E-19	Cholangiocyte	ICC_Adj_vs_ICC_tumor	FAM110A
1.94E-23	-0.451449	0.125	0.346	7.20E-19	Cholangiocyte	ICC_Adj_vs_ICC_tumor	FRMD4B
1.99E-23	-1.12929	0.049	0.219	7.40E-19	Cholangiocyte	ICC_Adj_vs_ICC_tumor	TSPAN17
2.13E-23	-0.969839	0.035	0.196	7.91E-19	Cholangiocyte	ICC_Adj_vs_ICC_tumor	DHX32
2.20E-23	-1.08559	0.042	0.208	8.18E-19	Cholangiocyte	ICC_Adj_vs_ICC_tumor	LINC00665
2.25E-23	-0.331218	0.467	0.838	8.37E-19	Cholangiocyte	ICC_Adj_vs_ICC_tumor	REEP5
2.31E-23	-0.411363	0.527	0.81	8.56E-19	Cholangiocyte	ICC_Adj_vs_ICC_tumor	HSBP1
2.38E-23	-1.68373	0.025	0.177	8.86E-19	Cholangiocyte	ICC_Adj_vs_ICC_tumor	RAI14
2.52E-23	-1.65265	0.025	0.175	9.37E-19	Cholangiocyte	ICC_Adj_vs_ICC_tumor	NFKBID
2.57E-23	1.3261	0.581	0.651	9.56E-19	Cholangiocyte	ICC_Adj_vs_ICC_tumor	RBMX
2.59E-23	-0.403752	0.367	0.685	9.60E-19	Cholangiocyte	ICC_Adj_vs_ICC_tumor	LRRFIP1
2.65E-23	-1.4969	0.017	0.163	9.86E-19	Cholangiocyte	ICC_Adj_vs_ICC_tumor	NUP210
2.76E-23	-2.17751	0.022	0.169	1.02E-18	Cholangiocyte	ICC_Adj_vs_ICC_tumor	FHL3
2.78E-23	-0.444937	0.064	0.247	1.03E-18	Cholangiocyte	ICC_Adj_vs_ICC_tumor	RALGDS
2.79E-23	-1.00187	0.035	0.194	1.04E-18	Cholangiocyte	ICC_Adj_vs_ICC_tumor	TYSND1
2.83E-23	1.50644	0.533	0.533	1.05E-18	Cholangiocyte	ICC_Adj_vs_ICC_tumor	HNMT
2.85E-23	-0.283738	0.119	0.341	1.06E-18	Cholangiocyte	ICC_Adj_vs_ICC_tumor	HPRT1
3.00E-23	-0.273428	0.146	0.378	1.12E-18	Cholangiocyte	ICC_Adj_vs_ICC_tumor	GLRX
3.08E-23	-0.414949	0.084	0.282	1.14E-18	Cholangiocyte	ICC_Adj_vs_ICC_tumor	RRAGC
3.13E-23	-2.25811	0.016	0.159	1.16E-18	Cholangiocyte	ICC_Adj_vs_ICC_tumor	NOP14
3.15E-23	-0.52079	0.068	0.254	1.17E-18	Cholangiocyte	ICC_Adj_vs_ICC_tumor	SERTAD2
3.18E-23	-1.23258	0.029	0.183	1.18E-18	Cholangiocyte	ICC_Adj_vs_ICC_tumor	WRNIP1
3.30E-23	-1.01305	0.033	0.191	1.23E-18	Cholangiocyte	ICC_Adj_vs_ICC_tumor	CDK5RAP2
3.50E-23	-5.02287	0.003	0.133	1.30E-18	Cholangiocyte	ICC_Adj_vs_ICC_tumor	HCAR3
3.53E-23	-4.36544	0.001	0.131	1.31E-18	Cholangiocyte	ICC_Adj_vs_ICC_tumor	SLC22A18AS
3.56E-23	-1.07974	0.042	0.207	1.32E-18	Cholangiocyte	ICC_Adj_vs_ICC_tumor	PSMD10
3.56E-23	-0.532461	0.055	0.231	1.32E-18	Cholangiocyte	ICC_Adj_vs_ICC_tumor	USP53
3.63E-23	-2.54171	0.007	0.142	1.35E-18	Cholangiocyte	ICC_Adj_vs_ICC_tumor	DNAJA4
3.63E-23	3.80576	0.1	0.028	1.35E-18	Cholangiocyte	ICC_Adj_vs_ICC_tumor	SLC2A3
3.66E-23	-1.61534	0.032	0.186	1.36E-18	Cholangiocyte	ICC_Adj_vs_ICC_tumor	NRARP
3.72E-23	-0.996753	0.035	0.194	1.38E-18	Cholangiocyte	ICC_Adj_vs_ICC_tumor	CDC34
3.86E-23	-0.849014	0.045	0.211	1.43E-18	Cholangiocyte	ICC_Adj_vs_ICC_tumor	CAB39
4.05E-23	-0.896762	0.041	0.205	1.51E-18	Cholangiocyte	ICC_Adj_vs_ICC_tumor	CDCP1
4.12E-23	-0.809865	0.035	0.194	1.53E-18	Cholangiocyte	ICC_Adj_vs_ICC_tumor	CSNK1G2
4.42E-23	-0.380851	0.6	0.928	1.64E-18	Cholangiocyte	ICC_Adj_vs_ICC_tumor	PPA1
4.45E-23	-0.286612	0.424	0.765	1.65E-18	Cholangiocyte	ICC_Adj_vs_ICC_tumor	PSMB7
4.48E-23	-2.3499	0.012	0.15	1.66E-18	Cholangiocyte	ICC_Adj_vs_ICC_tumor	DHFR
4.53E-23	-0.733665	0.06	0.237	1.68E-18	Cholangiocyte	ICC_Adj_vs_ICC_tumor	MAST4
4.71E-23	-0.378744	0.808	0.982	1.75E-18	Cholangiocyte	ICC_Adj_vs_ICC_tumor	RPSA
5.39E-23	-1.98649	0.016	0.158	2.00E-18	Cholangiocyte	ICC_Adj_vs_ICC_tumor	C2orf82
5.57E-23	-0.257942	0.163	0.407	2.07E-18	Cholangiocyte	ICC_Adj_vs_ICC_tumor	NUDT4
6.07E-23	-0.883406	0.996	0.999	2.25E-18	Cholangiocyte	ICC_Adj_vs_ICC_tumor	FTH1
6.20E-23	-0.368184	0.124	0.343	2.30E-18	Cholangiocyte	ICC_Adj_vs_ICC_tumor	COMMD5
6.29E-23	-0.376823	0.064	0.246	2.34E-18	Cholangiocyte	ICC_Adj_vs_ICC_tumor	TYW3
6.42E-23	-6.14651	0	0.126	2.39E-18	Cholangiocyte	ICC_Adj_vs_ICC_tumor	CKMT1B
6.43E-23	-0.558459	0.255	0.516	2.39E-18	Cholangiocyte	ICC_Adj_vs_ICC_tumor	TST
6.49E-23	-1.75152	0.012	0.15	2.41E-18	Cholangiocyte	ICC_Adj_vs_ICC_tumor	SUSD3
6.75E-23	-2.03227	0.016	0.158	2.51E-18	Cholangiocyte	ICC_Adj_vs_ICC_tumor	ZP3
6.88E-23	-0.351549	0.1	0.306	2.56E-18	Cholangiocyte	ICC_Adj_vs_ICC_tumor	SPATA20
6.92E-23	-1.13974	0.035	0.191	2.57E-18	Cholangiocyte	ICC_Adj_vs_ICC_tumor	VARS
6.94E-23	-6.3144	0	0.126	2.58E-18	Cholangiocyte	ICC_Adj_vs_ICC_tumor	IL20RB
6.94E-23	1.83558	0.131	0.044	2.58E-18	Cholangiocyte	ICC_Adj_vs_ICC_tumor	FGB
7.06E-23	-0.332613	0.262	0.545	2.62E-18	Cholangiocyte	ICC_Adj_vs_ICC_tumor	PIM3
7.14E-23	-0.749518	0.035	0.192	2.65E-18	Cholangiocyte	ICC_Adj_vs_ICC_tumor	RNPEPL1
7.52E-23	-0.594941	0.052	0.225	2.79E-18	Cholangiocyte	ICC_Adj_vs_ICC_tumor	AP2A1
7.76E-23	-0.961211	0.054	0.224	2.88E-18	Cholangiocyte	ICC_Adj_vs_ICC_tumor	PML
8.09E-23	-6.36592	0	0.126	3.00E-18	Cholangiocyte	ICC_Adj_vs_ICC_tumor	ANKRD22
8.44E-23	-1.54926	0.026	0.176	3.13E-18	Cholangiocyte	ICC_Adj_vs_ICC_tumor	FAM214A
8.48E-23	-0.966294	0.364	0.608	3.15E-18	Cholangiocyte	ICC_Adj_vs_ICC_tumor	CAV1
8.67E-23	-0.394534	0.076	0.264	3.22E-18	Cholangiocyte	ICC_Adj_vs_ICC_tumor	SIPA1
9.00E-23	-0.320738	0.566	0.902	3.34E-18	Cholangiocyte	ICC_Adj_vs_ICC_tumor	SF3B14
9.27E-23	-0.560088	0.054	0.226	3.44E-18	Cholangiocyte	ICC_Adj_vs_ICC_tumor	CARS2
9.55E-23	2.7327	0.188	0.084	3.55E-18	Cholangiocyte	ICC_Adj_vs_ICC_tumor	MMP15
1.01E-22	0.29031	0.083	0.278	3.76E-18	Cholangiocyte	ICC_Adj_vs_ICC_tumor	ABRACL
1.09E-22	-0.325965	0.134	0.36	4.03E-18	Cholangiocyte	ICC_Adj_vs_ICC_tumor	EIF2S1
1.12E-22	-0.254291	0.502	0.887	4.16E-18	Cholangiocyte	ICC_Adj_vs_ICC_tumor	NDUFB11
1.12E-22	-1.45337	0.016	0.156	4.16E-18	Cholangiocyte	ICC_Adj_vs_ICC_tumor	RCOR1
1.13E-22	0.481159	0.958	0.987	4.19E-18	Cholangiocyte	ICC_Adj_vs_ICC_tumor	UBC
1.16E-22	1.4526	0.543	0.559	4.31E-18	Cholangiocyte	ICC_Adj_vs_ICC_tumor	PNISR
1.27E-22	-0.334174	0.09	0.285	4.73E-18	Cholangiocyte	ICC_Adj_vs_ICC_tumor	R3HDM4
1.28E-22	-6.28901	0	0.125	4.76E-18	Cholangiocyte	ICC_Adj_vs_ICC_tumor	EPN3
1.36E-22	2.44396	0.175	0.074	5.07E-18	Cholangiocyte	ICC_Adj_vs_ICC_tumor	NR1H4
1.38E-22	-0.335976	0.127	0.344	5.12E-18	Cholangiocyte	ICC_Adj_vs_ICC_tumor	C6orf62
1.39E-22	-1.62663	0.016	0.156	5.16E-18	Cholangiocyte	ICC_Adj_vs_ICC_tumor	DLG5
1.40E-22	-0.339693	0.151	0.386	5.18E-18	Cholangiocyte	ICC_Adj_vs_ICC_tumor	PGRMC2
1.47E-22	-0.273581	0.114	0.325	5.44E-18	Cholangiocyte	ICC_Adj_vs_ICC_tumor	SUN2
1.51E-22	-0.647467	0.055	0.227	5.61E-18	Cholangiocyte	ICC_Adj_vs_ICC_tumor	NCOR2
1.54E-22	-0.288088	0.076	0.256	5.73E-18	Cholangiocyte	ICC_Adj_vs_ICC_tumor	CCL20
1.61E-22	-0.351037	0.077	0.266	5.98E-18	Cholangiocyte	ICC_Adj_vs_ICC_tumor	UAP1
1.70E-22	-1.35703	0.036	0.192	6.32E-18	Cholangiocyte	ICC_Adj_vs_ICC_tumor	TAF2
1.80E-22	2.02405	0.23	0.114	6.67E-18	Cholangiocyte	ICC_Adj_vs_ICC_tumor	SLC4A4
1.86E-22	-0.335691	0.09	0.288	6.90E-18	Cholangiocyte	ICC_Adj_vs_ICC_tumor	SGTA
1.87E-22	-1.17905	0.039	0.197	6.95E-18	Cholangiocyte	ICC_Adj_vs_ICC_tumor	CTD-2015H6.3
2.02E-22	-0.811934	0.061	0.234	7.51E-18	Cholangiocyte	ICC_Adj_vs_ICC_tumor	ZBTB10
2.03E-22	-6.30493	0	0.123	7.55E-18	Cholangiocyte	ICC_Adj_vs_ICC_tumor	TLCD1
2.03E-22	-1.00021	0.039	0.198	7.55E-18	Cholangiocyte	ICC_Adj_vs_ICC_tumor	SLC39A10
2.19E-22	-0.274346	0.119	0.333	8.14E-18	Cholangiocyte	ICC_Adj_vs_ICC_tumor	CCZ1
2.26E-22	-2.49995	0.01	0.144	8.40E-18	Cholangiocyte	ICC_Adj_vs_ICC_tumor	ARHGAP23
2.33E-22	0.653644	0.77	0.92	8.66E-18	Cholangiocyte	ICC_Adj_vs_ICC_tumor	NBEAL1
2.48E-22	2.61885	0.272	0.162	9.22E-18	Cholangiocyte	ICC_Adj_vs_ICC_tumor	MLLT4
2.48E-22	4.18982	0.109	0.034	9.22E-18	Cholangiocyte	ICC_Adj_vs_ICC_tumor	GMFG
2.54E-22	2.14276	0.37	0.277	9.45E-18	Cholangiocyte	ICC_Adj_vs_ICC_tumor	CSRNP1
2.66E-22	-0.347284	0.07	0.251	9.89E-18	Cholangiocyte	ICC_Adj_vs_ICC_tumor	KDM2A
2.79E-22	-0.295577	0.077	0.263	1.04E-17	Cholangiocyte	ICC_Adj_vs_ICC_tumor	GPC1
3.27E-22	-0.316299	0.074	0.258	1.21E-17	Cholangiocyte	ICC_Adj_vs_ICC_tumor	NF1
3.30E-22	-0.281477	0.112	0.322	1.23E-17	Cholangiocyte	ICC_Adj_vs_ICC_tumor	MRTO4
3.33E-22	-1.67571	0.012	0.146	1.24E-17	Cholangiocyte	ICC_Adj_vs_ICC_tumor	MAD2L1
3.45E-22	-0.995011	0.026	0.173	1.28E-17	Cholangiocyte	ICC_Adj_vs_ICC_tumor	IKBIP
3.75E-22	-0.265233	0.993	1	1.39E-17	Cholangiocyte	ICC_Adj_vs_ICC_tumor	RPS27A
3.77E-22	-2.24166	0.012	0.145	1.40E-17	Cholangiocyte	ICC_Adj_vs_ICC_tumor	FKBP10
3.88E-22	-0.844945	0.055	0.224	1.44E-17	Cholangiocyte	ICC_Adj_vs_ICC_tumor	MTFR1
4.12E-22	-0.378148	0.199	0.448	1.53E-17	Cholangiocyte	ICC_Adj_vs_ICC_tumor	MED30
4.17E-22	-0.635133	0.06	0.231	1.55E-17	Cholangiocyte	ICC_Adj_vs_ICC_tumor	PRKCI
4.36E-22	-0.982727	0.045	0.205	1.62E-17	Cholangiocyte	ICC_Adj_vs_ICC_tumor	AP3B1
4.49E-22	-1.40234	0.023	0.167	1.67E-17	Cholangiocyte	ICC_Adj_vs_ICC_tumor	VEGFB
4.60E-22	-0.526687	0.06	0.232	1.71E-17	Cholangiocyte	ICC_Adj_vs_ICC_tumor	PELO
5.05E-22	-1.08132	0.035	0.188	1.87E-17	Cholangiocyte	ICC_Adj_vs_ICC_tumor	UBE2Q1
5.20E-22	-0.558341	0.061	0.233	1.93E-17	Cholangiocyte	ICC_Adj_vs_ICC_tumor	BCL3
5.43E-22	2.48099	0.148	0.057	2.02E-17	Cholangiocyte	ICC_Adj_vs_ICC_tumor	FTCD
5.49E-22	-6.58131	0	0.121	2.04E-17	Cholangiocyte	ICC_Adj_vs_ICC_tumor	GAL
5.76E-22	-0.661295	0.06	0.232	2.14E-17	Cholangiocyte	ICC_Adj_vs_ICC_tumor	CS
5.79E-22	-0.858358	0.02	0.161	2.15E-17	Cholangiocyte	ICC_Adj_vs_ICC_tumor	ECE2
6.09E-22	1.9076	0.338	0.225	2.26E-17	Cholangiocyte	ICC_Adj_vs_ICC_tumor	MAGED2
6.12E-22	-0.46495	0.105	0.304	2.27E-17	Cholangiocyte	ICC_Adj_vs_ICC_tumor	PARP14
6.64E-22	-1.21419	0.023	0.166	2.47E-17	Cholangiocyte	ICC_Adj_vs_ICC_tumor	CDC27
6.70E-22	-0.387295	0.121	0.334	2.49E-17	Cholangiocyte	ICC_Adj_vs_ICC_tumor	WDR43
6.76E-22	-1.29768	0.025	0.168	2.51E-17	Cholangiocyte	ICC_Adj_vs_ICC_tumor	ALG1
7.01E-22	-0.340215	0.095	0.29	2.60E-17	Cholangiocyte	ICC_Adj_vs_ICC_tumor	LCMT1
7.10E-22	-1.78791	0.01	0.141	2.64E-17	Cholangiocyte	ICC_Adj_vs_ICC_tumor	CENPU
7.13E-22	-1.32462	0.042	0.195	2.65E-17	Cholangiocyte	ICC_Adj_vs_ICC_tumor	OPLAH
7.14E-22	-0.276412	0.082	0.268	2.65E-17	Cholangiocyte	ICC_Adj_vs_ICC_tumor	ERBB2IP
7.21E-22	-4.02553	0.004	0.129	2.68E-17	Cholangiocyte	ICC_Adj_vs_ICC_tumor	PLXNA1
7.41E-22	-0.433266	0.068	0.246	2.75E-17	Cholangiocyte	ICC_Adj_vs_ICC_tumor	SLC44A1
7.47E-22	-1.37894	0.022	0.163	2.77E-17	Cholangiocyte	ICC_Adj_vs_ICC_tumor	ELK3
8.18E-22	-1.8984	0.015	0.149	3.04E-17	Cholangiocyte	ICC_Adj_vs_ICC_tumor	SEMA3C
8.33E-22	-0.406004	0.074	0.257	3.09E-17	Cholangiocyte	ICC_Adj_vs_ICC_tumor	FAF2
8.57E-22	-0.367192	0.61	0.923	3.18E-17	Cholangiocyte	ICC_Adj_vs_ICC_tumor	ATP5C1
8.71E-22	-1.33562	0.025	0.168	3.24E-17	Cholangiocyte	ICC_Adj_vs_ICC_tumor	FAM189B
9.01E-22	-0.775386	0.06	0.227	3.35E-17	Cholangiocyte	ICC_Adj_vs_ICC_tumor	TMEM184B
9.07E-22	-1.85006	0.02	0.159	3.37E-17	Cholangiocyte	ICC_Adj_vs_ICC_tumor	LINC00342
9.36E-22	-0.345304	0.048	0.21	3.48E-17	Cholangiocyte	ICC_Adj_vs_ICC_tumor	IQCE
9.65E-22	-0.887783	0.049	0.21	3.58E-17	Cholangiocyte	ICC_Adj_vs_ICC_tumor	ARL4D
1.09E-21	-0.658346	0.06	0.23	4.06E-17	Cholangiocyte	ICC_Adj_vs_ICC_tumor	NELFA
[truncated: 3,723 more rows]
