# Supplementary material for: A Dual-Gene Signature of PMAIP1 and GADD45A for Early Detection of Intrahepatic Cholangiocarcinoma in the Context of Primary Sclerosing Cholangitis
Source: Int J Mol Sci. 2026 May 27;27(11):4826. doi: 10.3390/ijms27114826 (PMC13256877; doi:10.3390/ijms27114826)
Supplement: Supplementary file 1 [file ijms-27-04826-s001.zip › Table.S30.tsv]

#node	identifier	node_degree
AGR3	9606.ENSP00000308606	0
ALDH3A1	9606.ENSP00000411821	1
ANXA1	9606.ENSP00000366109	3
AREG	9606.ENSP00000379097	2
ARL5B	9606.ENSP00000366487	1
CDKN1A	9606.ENSP00000384849	7
DUSP5	9606.ENSP00000358596	3
EMP1	9606.ENSP00000256951	1
EREG	9606.ENSP00000244869	3
FOSL1	9606.ENSP00000310170	3
GADD45A	9606.ENSP00000360025	4
GLUL	9606.ENSP00000307900	0
GPRC5A	9606.ENSP00000014914	0
HBEGF	9606.ENSP00000230990	3
KLF4	9606.ENSP00000363804	3
PLAUR	9606.ENSP00000339328	3
PLK3	9606.ENSP00000361275	4
PMAIP1	9606.ENSP00000326119	4
RAP2B	9606.ENSP00000319096	0
SAT1	9606.ENSP00000368572	0
SFN	9606.ENSP00000340989	4
SGMS2	9606.ENSP00000378176	0
SPAG9	9606.ENSP00000262013	1
TIPARP	9606.ENSP00000420612	0
TMC5	9606.ENSP00000379531	0
TXNRD1	9606.ENSP00000434516	2
UGDH	9606.ENSP00000319501	1
