# Supplementary material for: A Dual-Gene Signature of PMAIP1 and GADD45A for Early Detection of Intrahepatic Cholangiocarcinoma in the Context of Primary Sclerosing Cholangitis
Source: Int J Mol Sci. 2026 May 27;27(11):4826. doi: 10.3390/ijms27114826 (PMC13256877; doi:10.3390/ijms27114826)
Supplement: Supplementary file 1 [file ijms-27-04826-s001.zip › Table.S31.xlsx]

## Sheet: Table.S31
Cohort	Comparison	N positive	N negative	AUC	95% CI	Sensitivity	Specificity	Accuracy
Discovery cohort / LOOCV	ICC-Tumor vs PSC	3	4	0.917	0.686–1.000	1	0.75	0.857
External validation cohort / GSE107943	ICC-Tumor vs adjacent non-tumor	30	26	0.947	0.879–1.000	0.833	1	0.911
