# Supplementary material for: A Dual-Gene Signature of PMAIP1 and GADD45A for Early Detection of Intrahepatic Cholangiocarcinoma in the Context of Primary Sclerosing Cholangitis
Source: Int J Mol Sci. 2026 May 27;27(11):4826. doi: 10.3390/ijms27114826 (PMC13256877; doi:10.3390/ijms27114826)
Supplement: Supplementary file 1 [file ijms-27-04826-s001.zip › Table.S4.xlsx]

## Sheet: Table.S4
Table .S4 Differentially Expressed Genes (DEGs) in Cholangiocytes: Pairwise Comparison Between PSC Inflammatory Tissue and ICC Adjacent Non-Tumor Tissue.
p_val	avg_log2FC	pct.1	pct.2	p_val_adj	celltype	comparison	gene
2.39E-193	11.3604	0.892	0.009	8.86E-189	Cholangiocyte	PSC_inflammation_vs_ICC_Adj	MTRNR2L12
1.12E-168	-12.5393	0	0.926	4.17E-164	Cholangiocyte	PSC_inflammation_vs_ICC_Adj	GNB2L1
5.60E-167	4.14813	0.978	0.617	2.08E-162	Cholangiocyte	PSC_inflammation_vs_ICC_Adj	MT-ND4L
3.54E-166	-8.1868	0.02	0.923	1.32E-161	Cholangiocyte	PSC_inflammation_vs_ICC_Adj	FXYD2
2.64E-162	-5.91461	0.075	0.929	9.81E-158	Cholangiocyte	PSC_inflammation_vs_ICC_Adj	ANXA4
2.04E-160	-7.05099	0.029	0.908	7.59E-156	Cholangiocyte	PSC_inflammation_vs_ICC_Adj	TM4SF4
1.47E-157	-2.53205	0.542	0.993	5.45E-153	Cholangiocyte	PSC_inflammation_vs_ICC_Adj	RPL7
2.89E-155	-11.7852	0	0.879	1.08E-150	Cholangiocyte	PSC_inflammation_vs_ICC_Adj	ATP5L
4.58E-155	-4.99609	0.027	0.916	1.70E-150	Cholangiocyte	PSC_inflammation_vs_ICC_Adj	DEFB1
7.40E-155	-11.9037	0	0.878	2.75E-150	Cholangiocyte	PSC_inflammation_vs_ICC_Adj	ATP5G2
1.15E-149	-5.58063	0.038	0.889	4.26E-145	Cholangiocyte	PSC_inflammation_vs_ICC_Adj	KRT8
1.28E-149	-11.7584	0	0.859	4.76E-145	Cholangiocyte	PSC_inflammation_vs_ICC_Adj	ATP5E
2.57E-149	-4.77581	0.049	0.904	9.56E-145	Cholangiocyte	PSC_inflammation_vs_ICC_Adj	CLU
2.71E-147	13.0145	0.721	0	1.01E-142	Cholangiocyte	PSC_inflammation_vs_ICC_Adj	RACK1
2.35E-146	-4.84104	0.049	0.891	8.71E-142	Cholangiocyte	PSC_inflammation_vs_ICC_Adj	KRT18
1.66E-141	-4.98128	0.038	0.872	6.18E-137	Cholangiocyte	PSC_inflammation_vs_ICC_Adj	SPP1
1.88E-141	-7.9008	0.009	0.834	6.97E-137	Cholangiocyte	PSC_inflammation_vs_ICC_Adj	CLDN10
2.77E-139	-2.11185	0.604	0.994	1.03E-134	Cholangiocyte	PSC_inflammation_vs_ICC_Adj	RPL31
4.27E-139	-11.4813	0	0.82	1.59E-134	Cholangiocyte	PSC_inflammation_vs_ICC_Adj	USMG5
1.30E-130	-3.96007	0.113	0.869	4.84E-126	Cholangiocyte	PSC_inflammation_vs_ICC_Adj	RPS10
2.09E-129	-11.2032	0	0.782	7.77E-125	Cholangiocyte	PSC_inflammation_vs_ICC_Adj	TCEB2
7.20E-127	-11.181	0	0.771	2.67E-122	Cholangiocyte	PSC_inflammation_vs_ICC_Adj	ATP5I
1.66E-126	-2.82095	0.303	0.93	6.18E-122	Cholangiocyte	PSC_inflammation_vs_ICC_Adj	RPL17
2.13E-126	-4.77077	0.031	0.814	7.93E-122	Cholangiocyte	PSC_inflammation_vs_ICC_Adj	KRT7
2.42E-125	-8.09955	0.004	0.77	9.01E-121	Cholangiocyte	PSC_inflammation_vs_ICC_Adj	EPCAM
9.45E-125	-5.87876	0.029	0.787	3.51E-120	Cholangiocyte	PSC_inflammation_vs_ICC_Adj	CD59
1.02E-124	-11.75	0	0.763	3.78E-120	Cholangiocyte	PSC_inflammation_vs_ICC_Adj	SEPP1
1.80E-124	5.6896	0.732	0.092	6.69E-120	Cholangiocyte	PSC_inflammation_vs_ICC_Adj	MT-ATP8
5.24E-124	-11.2061	0	0.76	1.95E-119	Cholangiocyte	PSC_inflammation_vs_ICC_Adj	ATP5J
1.95E-121	12.6181	0.619	0	7.24E-117	Cholangiocyte	PSC_inflammation_vs_ICC_Adj	ATP5F1E
2.94E-121	-2.42028	0.334	0.968	1.09E-116	Cholangiocyte	PSC_inflammation_vs_ICC_Adj	RPL36A
5.91E-121	-5.57098	0.031	0.78	2.19E-116	Cholangiocyte	PSC_inflammation_vs_ICC_Adj	TNFRSF12A
5.93E-121	-5.94744	0.018	0.769	2.20E-116	Cholangiocyte	PSC_inflammation_vs_ICC_Adj	CA2
2.33E-120	12.435	0.615	0	8.66E-116	Cholangiocyte	PSC_inflammation_vs_ICC_Adj	SARAF
3.91E-120	-11.0254	0	0.744	1.45E-115	Cholangiocyte	PSC_inflammation_vs_ICC_Adj	ATPIF1
5.04E-120	2.51178	0.925	0.801	1.87E-115	Cholangiocyte	PSC_inflammation_vs_ICC_Adj	MT-ND5
1.19E-119	-3.71721	0.053	0.821	4.43E-115	Cholangiocyte	PSC_inflammation_vs_ICC_Adj	SERPING1
1.34E-119	-1.65011	0.77	1	4.97E-115	Cholangiocyte	PSC_inflammation_vs_ICC_Adj	RPL3
9.62E-119	-11.9608	0	0.738	3.57E-114	Cholangiocyte	PSC_inflammation_vs_ICC_Adj	C8orf4
1.07E-118	-7.93287	0.007	0.745	3.96E-114	Cholangiocyte	PSC_inflammation_vs_ICC_Adj	ELF3
2.60E-118	-4.97207	0.027	0.77	9.66E-114	Cholangiocyte	PSC_inflammation_vs_ICC_Adj	GC
4.39E-118	-2.6575	0.409	0.956	1.63E-113	Cholangiocyte	PSC_inflammation_vs_ICC_Adj	ALB
4.03E-116	4.71896	0.788	0.22	1.50E-111	Cholangiocyte	PSC_inflammation_vs_ICC_Adj	TXNIP
1.71E-115	-5.24631	0.029	0.76	6.35E-111	Cholangiocyte	PSC_inflammation_vs_ICC_Adj	AGT
2.32E-115	-3.46445	0.084	0.822	8.63E-111	Cholangiocyte	PSC_inflammation_vs_ICC_Adj	VTN
2.74E-114	-11.3202	0	0.719	1.02E-109	Cholangiocyte	PSC_inflammation_vs_ICC_Adj	RPSAP58
2.74E-114	-10.9338	0	0.719	1.02E-109	Cholangiocyte	PSC_inflammation_vs_ICC_Adj	UQCR11.1
2.89E-114	-2.15733	0.248	0.92	1.07E-109	Cholangiocyte	PSC_inflammation_vs_ICC_Adj	SERPINA1
5.61E-114	-12.7805	0.002	0.719	2.08E-109	Cholangiocyte	PSC_inflammation_vs_ICC_Adj	HES1
1.30E-113	-11.1464	0	0.716	4.83E-109	Cholangiocyte	PSC_inflammation_vs_ICC_Adj	NGFRAP1
2.38E-113	-3.2394	0.115	0.85	8.84E-109	Cholangiocyte	PSC_inflammation_vs_ICC_Adj	DSTN
2.03E-112	-4.29722	0.035	0.758	7.53E-108	Cholangiocyte	PSC_inflammation_vs_ICC_Adj	TM4SF1
2.88E-112	-10.8406	0	0.71	1.07E-107	Cholangiocyte	PSC_inflammation_vs_ICC_Adj	C14orf2
2.88E-112	-11.0165	0	0.71	1.07E-107	Cholangiocyte	PSC_inflammation_vs_ICC_Adj	GLTSCR2
4.06E-111	5.16003	0.69	0.093	1.51E-106	Cholangiocyte	PSC_inflammation_vs_ICC_Adj	MT-ND6
2.78E-110	-1.57158	0.686	0.991	1.03E-105	Cholangiocyte	PSC_inflammation_vs_ICC_Adj	RPL26
5.96E-110	-3.47078	0.073	0.796	2.21E-105	Cholangiocyte	PSC_inflammation_vs_ICC_Adj	CYB5A
1.79E-108	-1.7012	0.673	0.984	6.64E-104	Cholangiocyte	PSC_inflammation_vs_ICC_Adj	RPL21
5.26E-108	-3.83015	0.055	0.77	1.95E-103	Cholangiocyte	PSC_inflammation_vs_ICC_Adj	NBEAL1
1.26E-107	-10.7684	0	0.69	4.67E-103	Cholangiocyte	PSC_inflammation_vs_ICC_Adj	ATP5J2
1.06E-105	-7.77958	0.011	0.691	3.94E-101	Cholangiocyte	PSC_inflammation_vs_ICC_Adj	TACSTD2
1.41E-105	-5.15256	0.027	0.716	5.25E-101	Cholangiocyte	PSC_inflammation_vs_ICC_Adj	SH3YL1
4.49E-105	-3.49432	0.104	0.787	1.67E-100	Cholangiocyte	PSC_inflammation_vs_ICC_Adj	LAPTM4A
1.17E-104	-7.27468	0.015	0.693	4.35E-100	Cholangiocyte	PSC_inflammation_vs_ICC_Adj	CYR61
1.27E-103	-1.19003	0.874	1	4.70E-99	Cholangiocyte	PSC_inflammation_vs_ICC_Adj	RPL34
1.61E-103	-1.87217	0.489	0.969	5.99E-99	Cholangiocyte	PSC_inflammation_vs_ICC_Adj	COX7C
2.04E-103	-10.6993	0	0.671	7.56E-99	Cholangiocyte	PSC_inflammation_vs_ICC_Adj	COX6A1P2
2.86E-103	-3.6305	0.086	0.786	1.06E-98	Cholangiocyte	PSC_inflammation_vs_ICC_Adj	AMBP
1.67E-102	-1.61443	0.551	0.984	6.20E-98	Cholangiocyte	PSC_inflammation_vs_ICC_Adj	RPL27A
6.13E-102	-1.44136	0.748	0.991	2.28E-97	Cholangiocyte	PSC_inflammation_vs_ICC_Adj	RPL13A
3.86E-101	-3.68927	0.06	0.751	1.43E-96	Cholangiocyte	PSC_inflammation_vs_ICC_Adj	NDUFA13
2.00E-100	-2.37937	0.217	0.878	7.43E-96	Cholangiocyte	PSC_inflammation_vs_ICC_Adj	ANXA2
3.05E-100	-10.5535	0	0.656	1.13E-95	Cholangiocyte	PSC_inflammation_vs_ICC_Adj	ATP5O
7.74E-100	-7.73356	0.011	0.667	2.87E-95	Cholangiocyte	PSC_inflammation_vs_ICC_Adj	CLDN4
1.29E-99	-10.5516	0	0.654	4.81E-95	Cholangiocyte	PSC_inflammation_vs_ICC_Adj	C19orf43
2.09E-99	-7.49066	0.004	0.661	7.78E-95	Cholangiocyte	PSC_inflammation_vs_ICC_Adj	KRT19
2.72E-98	-3.85243	0.069	0.739	1.01E-93	Cholangiocyte	PSC_inflammation_vs_ICC_Adj	LMNA
4.72E-98	-10.688	0	0.646	1.75E-93	Cholangiocyte	PSC_inflammation_vs_ICC_Adj	TMEM66
1.11E-97	1.19382	1	1	4.11E-93	Cholangiocyte	PSC_inflammation_vs_ICC_Adj	MT-CO1
4.44E-96	11.8674	0.511	0	1.65E-91	Cholangiocyte	PSC_inflammation_vs_ICC_Adj	ATP5MC2
1.97E-95	-5.28732	0.031	0.674	7.32E-91	Cholangiocyte	PSC_inflammation_vs_ICC_Adj	APCS
2.83E-95	-10.5313	0	0.633	1.05E-90	Cholangiocyte	PSC_inflammation_vs_ICC_Adj	SHFM1
5.72E-95	-10.4519	0	0.632	2.12E-90	Cholangiocyte	PSC_inflammation_vs_ICC_Adj	ATP5H
1.27E-94	-2.08386	0.392	0.929	4.70E-90	Cholangiocyte	PSC_inflammation_vs_ICC_Adj	CALM2
1.43E-94	-1.47245	0.659	0.994	5.31E-90	Cholangiocyte	PSC_inflammation_vs_ICC_Adj	RPS29
2.66E-94	-5.5434	0.033	0.671	9.89E-90	Cholangiocyte	PSC_inflammation_vs_ICC_Adj	SOX4
4.70E-94	-11.0204	0	0.627	1.75E-89	Cholangiocyte	PSC_inflammation_vs_ICC_Adj	CLDN3
5.67E-94	-4.03544	0.06	0.705	2.11E-89	Cholangiocyte	PSC_inflammation_vs_ICC_Adj	PERP
1.86E-93	-6.4971	0.011	0.64	6.92E-89	Cholangiocyte	PSC_inflammation_vs_ICC_Adj	MMP7
2.49E-93	-2.17383	0.285	0.897	9.24E-89	Cholangiocyte	PSC_inflammation_vs_ICC_Adj	CD63
3.68E-93	3.81244	0.662	0.108	1.37E-88	Cholangiocyte	PSC_inflammation_vs_ICC_Adj	PTPRC
3.77E-93	-4.28139	0.038	0.683	1.40E-88	Cholangiocyte	PSC_inflammation_vs_ICC_Adj	GATM
1.54E-92	-10.5184	0	0.62	5.70E-88	Cholangiocyte	PSC_inflammation_vs_ICC_Adj	U2AF1
3.60E-92	-1.65295	0.489	0.98	1.34E-87	Cholangiocyte	PSC_inflammation_vs_ICC_Adj	RPS20
6.46E-91	-3.06109	0.113	0.763	2.40E-86	Cholangiocyte	PSC_inflammation_vs_ICC_Adj	EIF4A1
1.92E-90	-10.3544	0	0.61	7.15E-86	Cholangiocyte	PSC_inflammation_vs_ICC_Adj	ATP5C1
1.68E-89	-4.02472	0.04	0.668	6.25E-85	Cholangiocyte	PSC_inflammation_vs_ICC_Adj	CYSTM1
4.45E-89	-4.82799	0.024	0.646	1.65E-84	Cholangiocyte	PSC_inflammation_vs_ICC_Adj	CXCL6
5.85E-89	-10.6161	0	0.603	2.17E-84	Cholangiocyte	PSC_inflammation_vs_ICC_Adj	WBP5
9.59E-89	-7.31932	0.009	0.611	3.56E-84	Cholangiocyte	PSC_inflammation_vs_ICC_Adj	SCGN
9.94E-89	-1.31723	0.706	0.988	3.69E-84	Cholangiocyte	PSC_inflammation_vs_ICC_Adj	RPL15
2.27E-88	-10.4283	0	0.6	8.45E-84	Cholangiocyte	PSC_inflammation_vs_ICC_Adj	ATP5B
6.64E-87	-10.5082	0	0.592	2.47E-82	Cholangiocyte	PSC_inflammation_vs_ICC_Adj	SELK
2.98E-86	-3.08485	0.075	0.706	1.11E-81	Cholangiocyte	PSC_inflammation_vs_ICC_Adj	ARL6IP1
3.37E-86	-2.99511	0.093	0.728	1.25E-81	Cholangiocyte	PSC_inflammation_vs_ICC_Adj	MPC2
5.44E-86	3.81704	0.732	0.261	2.02E-81	Cholangiocyte	PSC_inflammation_vs_ICC_Adj	TSC22D3
2.68E-85	-3.35849	0.142	0.742	9.96E-81	Cholangiocyte	PSC_inflammation_vs_ICC_Adj	RHOB
1.21E-84	-3.81755	0.058	0.668	4.50E-80	Cholangiocyte	PSC_inflammation_vs_ICC_Adj	ATP1B1
4.16E-84	-4.67482	0.051	0.645	1.55E-79	Cholangiocyte	PSC_inflammation_vs_ICC_Adj	EGR1
4.26E-84	-5.14505	0.02	0.61	1.58E-79	Cholangiocyte	PSC_inflammation_vs_ICC_Adj	CAV2
6.83E-84	-6.59491	0.009	0.59	2.54E-79	Cholangiocyte	PSC_inflammation_vs_ICC_Adj	SERPINA5
1.00E-83	-10.2003	0	0.576	3.73E-79	Cholangiocyte	PSC_inflammation_vs_ICC_Adj	TMBIM4.1
1.50E-83	-2.24262	0.228	0.82	5.57E-79	Cholangiocyte	PSC_inflammation_vs_ICC_Adj	PEBP1
1.94E-83	-10.2952	0	0.575	7.21E-79	Cholangiocyte	PSC_inflammation_vs_ICC_Adj	ATP5D
2.04E-83	-2.22298	0.226	0.828	7.57E-79	Cholangiocyte	PSC_inflammation_vs_ICC_Adj	TMEM59
3.75E-83	-10.2631	0	0.574	1.39E-78	Cholangiocyte	PSC_inflammation_vs_ICC_Adj	ATP5G3
3.75E-83	-10.3885	0	0.574	1.39E-78	Cholangiocyte	PSC_inflammation_vs_ICC_Adj	ATP5A1
4.26E-83	5.36547	0.538	0.052	1.58E-78	Cholangiocyte	PSC_inflammation_vs_ICC_Adj	ETS1
5.28E-83	11.5692	0.451	0	1.96E-78	Cholangiocyte	PSC_inflammation_vs_ICC_Adj	ATP5MG
6.74E-83	-1.89195	0.292	0.886	2.50E-78	Cholangiocyte	PSC_inflammation_vs_ICC_Adj	NDUFA4
2.19E-82	-1.94115	0.246	0.881	8.14E-78	Cholangiocyte	PSC_inflammation_vs_ICC_Adj	UQCRQ
9.52E-82	-3.44766	0.064	0.664	3.54E-77	Cholangiocyte	PSC_inflammation_vs_ICC_Adj	APP
9.86E-82	-10.116	0	0.566	3.66E-77	Cholangiocyte	PSC_inflammation_vs_ICC_Adj	SF3B14
1.64E-81	-1.99129	0.122	0.77	6.10E-77	Cholangiocyte	PSC_inflammation_vs_ICC_Adj	MT1E
3.62E-81	-10.1821	0	0.563	1.35E-76	Cholangiocyte	PSC_inflammation_vs_ICC_Adj	NDUFB8.1
7.03E-80	-1.05877	0.856	0.997	2.61E-75	Cholangiocyte	PSC_inflammation_vs_ICC_Adj	RPS27
1.03E-79	11.5391	0.436	0	3.84E-75	Cholangiocyte	PSC_inflammation_vs_ICC_Adj	RSRP1
1.28E-79	-1.86701	0.31	0.897	4.74E-75	Cholangiocyte	PSC_inflammation_vs_ICC_Adj	SKP1
1.83E-79	-5.57076	0.018	0.579	6.81E-75	Cholangiocyte	PSC_inflammation_vs_ICC_Adj	EEF1G
3.81E-79	-3.22316	0.062	0.654	1.42E-74	Cholangiocyte	PSC_inflammation_vs_ICC_Adj	SPINT2
2.19E-78	-4.22798	0.031	0.6	8.13E-74	Cholangiocyte	PSC_inflammation_vs_ICC_Adj	CNN3
4.27E-78	-10.1869	0	0.547	1.59E-73	Cholangiocyte	PSC_inflammation_vs_ICC_Adj	LINC00493
1.52E-77	-10.4207	0	0.544	5.66E-73	Cholangiocyte	PSC_inflammation_vs_ICC_Adj	XIST
1.63E-77	-4.3964	0.022	0.585	6.07E-73	Cholangiocyte	PSC_inflammation_vs_ICC_Adj	CDC42EP1
2.89E-77	5.53875	0.476	0.025	1.07E-72	Cholangiocyte	PSC_inflammation_vs_ICC_Adj	CELF2
5.41E-77	-10.0518	0	0.541	2.01E-72	Cholangiocyte	PSC_inflammation_vs_ICC_Adj	PSMA2.1
5.78E-76	-1.53682	0.458	0.939	2.15E-71	Cholangiocyte	PSC_inflammation_vs_ICC_Adj	UBB
6.15E-76	-7.94057	0.002	0.54	2.29E-71	Cholangiocyte	PSC_inflammation_vs_ICC_Adj	BEX1
6.31E-76	-1.5598	0.062	0.661	2.34E-71	Cholangiocyte	PSC_inflammation_vs_ICC_Adj	MT1G
4.37E-75	-3.35766	0.042	0.61	1.62E-70	Cholangiocyte	PSC_inflammation_vs_ICC_Adj	NDUFC2
1.27E-74	11.5285	0.412	0	4.73E-70	Cholangiocyte	PSC_inflammation_vs_ICC_Adj	FYB1
2.87E-74	-5.03829	0.015	0.553	1.07E-69	Cholangiocyte	PSC_inflammation_vs_ICC_Adj	PAH
3.75E-74	-3.4036	0.029	0.584	1.39E-69	Cholangiocyte	PSC_inflammation_vs_ICC_Adj	LGALS4
5.41E-74	-5.17255	0.011	0.549	2.01E-69	Cholangiocyte	PSC_inflammation_vs_ICC_Adj	CLDN7
5.99E-74	-4.01692	0.033	0.582	2.23E-69	Cholangiocyte	PSC_inflammation_vs_ICC_Adj	FGGY
9.90E-74	-10.1657	0	0.524	3.68E-69	Cholangiocyte	PSC_inflammation_vs_ICC_Adj	PPAP2C
1.22E-73	-5.47637	0.011	0.543	4.54E-69	Cholangiocyte	PSC_inflammation_vs_ICC_Adj	SERPINA4
1.32E-73	-5.92656	0.024	0.56	4.90E-69	Cholangiocyte	PSC_inflammation_vs_ICC_Adj	CXCL2
1.42E-73	5.55033	0.469	0.033	5.26E-69	Cholangiocyte	PSC_inflammation_vs_ICC_Adj	SMAP2
1.43E-73	-2.88514	0.04	0.608	5.30E-69	Cholangiocyte	PSC_inflammation_vs_ICC_Adj	FABP1
2.45E-73	-8.375	0.004	0.527	9.09E-69	Cholangiocyte	PSC_inflammation_vs_ICC_Adj	TSPAN8
1.48E-72	-7.0984	0.013	0.537	5.51E-68	Cholangiocyte	PSC_inflammation_vs_ICC_Adj	CXCL1
1.81E-72	6.01454	0.471	0.039	6.73E-68	Cholangiocyte	PSC_inflammation_vs_ICC_Adj	KIAA1551
5.28E-72	1.00206	0.987	0.993	1.96E-67	Cholangiocyte	PSC_inflammation_vs_ICC_Adj	MT-CYB
2.83E-71	-3.63878	0.082	0.629	1.05E-66	Cholangiocyte	PSC_inflammation_vs_ICC_Adj	ATF3
5.67E-71	-5.56216	0.013	0.531	2.11E-66	Cholangiocyte	PSC_inflammation_vs_ICC_Adj	RNASE4
7.39E-71	-1.45704	0.409	0.929	2.75E-66	Cholangiocyte	PSC_inflammation_vs_ICC_Adj	UQCRB
1.17E-70	-0.965578	0.785	0.996	4.33E-66	Cholangiocyte	PSC_inflammation_vs_ICC_Adj	RPS6
1.23E-70	-5.4162	0.004	0.518	4.56E-66	Cholangiocyte	PSC_inflammation_vs_ICC_Adj	SOD3
2.81E-70	-2.12377	0.162	0.754	1.04E-65	Cholangiocyte	PSC_inflammation_vs_ICC_Adj	HMGN3
3.07E-70	-2.48634	0.031	0.569	1.14E-65	Cholangiocyte	PSC_inflammation_vs_ICC_Adj	AKR1C1
4.11E-70	-1.50865	0.418	0.93	1.53E-65	Cholangiocyte	PSC_inflammation_vs_ICC_Adj	SRP14
4.57E-70	-2.97971	0.038	0.579	1.70E-65	Cholangiocyte	PSC_inflammation_vs_ICC_Adj	MGST1
9.65E-70	-2.62116	0.108	0.683	3.59E-65	Cholangiocyte	PSC_inflammation_vs_ICC_Adj	C12orf75
9.66E-69	6.29428	0.416	0.016	3.59E-64	Cholangiocyte	PSC_inflammation_vs_ICC_Adj	IKZF1
2.05E-68	-1.79233	0.252	0.822	7.61E-64	Cholangiocyte	PSC_inflammation_vs_ICC_Adj	GSTP1
4.48E-68	-8.10341	0.002	0.496	1.67E-63	Cholangiocyte	PSC_inflammation_vs_ICC_Adj	IGLL5
5.43E-68	-5.00882	0.011	0.514	2.02E-63	Cholangiocyte	PSC_inflammation_vs_ICC_Adj	BICC1
7.13E-68	-2.37447	0.069	0.623	2.65E-63	Cholangiocyte	PSC_inflammation_vs_ICC_Adj	TPM1
1.87E-67	-1.93037	0.217	0.776	6.94E-63	Cholangiocyte	PSC_inflammation_vs_ICC_Adj	ANXA5
7.02E-67	-3.18864	0.046	0.572	2.61E-62	Cholangiocyte	PSC_inflammation_vs_ICC_Adj	CPM
7.84E-67	-3.44621	0.027	0.541	2.91E-62	Cholangiocyte	PSC_inflammation_vs_ICC_Adj	ALDH1A1
8.56E-67	-8.44138	0.004	0.491	3.18E-62	Cholangiocyte	PSC_inflammation_vs_ICC_Adj	AQP1
1.53E-66	2.34843	0.708	0.265	5.67E-62	Cholangiocyte	PSC_inflammation_vs_ICC_Adj	SRGN
4.03E-66	-9.94871	0	0.482	1.50E-61	Cholangiocyte	PSC_inflammation_vs_ICC_Adj	HRSP12
5.99E-66	-3.22163	0.027	0.528	2.23E-61	Cholangiocyte	PSC_inflammation_vs_ICC_Adj	RBP1
7.26E-66	-9.741	0	0.48	2.70E-61	Cholangiocyte	PSC_inflammation_vs_ICC_Adj	MYEOV2
7.62E-66	-4.79676	0.018	0.509	2.83E-61	Cholangiocyte	PSC_inflammation_vs_ICC_Adj	MKKS
1.78E-65	-3.23713	0.058	0.576	6.60E-61	Cholangiocyte	PSC_inflammation_vs_ICC_Adj	AKAP7
2.35E-65	-2.93382	0.06	0.591	8.74E-61	Cholangiocyte	PSC_inflammation_vs_ICC_Adj	MT1F
3.69E-65	-2.20051	0.569	0.902	1.37E-60	Cholangiocyte	PSC_inflammation_vs_ICC_Adj	JUN
1.36E-64	-11.1616	0	0.473	5.04E-60	Cholangiocyte	PSC_inflammation_vs_ICC_Adj	C10orf10
1.45E-64	4.40496	0.456	0.047	5.37E-60	Cholangiocyte	PSC_inflammation_vs_ICC_Adj	RPS4Y1
1.53E-64	-0.966958	0.79	0.988	5.68E-60	Cholangiocyte	PSC_inflammation_vs_ICC_Adj	EIF1
2.25E-64	-4.10099	0.022	0.515	8.35E-60	Cholangiocyte	PSC_inflammation_vs_ICC_Adj	LGALS3BP
2.31E-64	1.51282	0.923	0.956	8.56E-60	Cholangiocyte	PSC_inflammation_vs_ICC_Adj	RPL28
2.43E-64	-9.7336	0	0.472	9.03E-60	Cholangiocyte	PSC_inflammation_vs_ICC_Adj	GPX1
2.43E-64	-9.88504	0	0.472	9.03E-60	Cholangiocyte	PSC_inflammation_vs_ICC_Adj	SELM
3.83E-64	-2.6125	0.066	0.603	1.42E-59	Cholangiocyte	PSC_inflammation_vs_ICC_Adj	TTR
4.35E-64	-9.95651	0	0.47	1.61E-59	Cholangiocyte	PSC_inflammation_vs_ICC_Adj	PVRL2
4.35E-64	-9.83515	0	0.47	1.61E-59	Cholangiocyte	PSC_inflammation_vs_ICC_Adj	NHP2L1
7.77E-64	-9.76741	0	0.469	2.89E-59	Cholangiocyte	PSC_inflammation_vs_ICC_Adj	ATP5G1
7.95E-64	-3.39958	0.049	0.556	2.95E-59	Cholangiocyte	PSC_inflammation_vs_ICC_Adj	ACAA2
9.71E-64	-6.92344	0.004	0.476	3.61E-59	Cholangiocyte	PSC_inflammation_vs_ICC_Adj	CHST4
2.03E-63	-2.07955	0.113	0.658	7.54E-59	Cholangiocyte	PSC_inflammation_vs_ICC_Adj	RBP4
2.10E-63	11.502	0.356	0	7.79E-59	Cholangiocyte	PSC_inflammation_vs_ICC_Adj	TRBC2
2.45E-63	3.89094	0.507	0.087	9.11E-59	Cholangiocyte	PSC_inflammation_vs_ICC_Adj	FYN
3.22E-63	-1.78566	0.204	0.774	1.20E-58	Cholangiocyte	PSC_inflammation_vs_ICC_Adj	DAD1
5.70E-63	-4.0167	0.024	0.511	2.12E-58	Cholangiocyte	PSC_inflammation_vs_ICC_Adj	AKR1C3
7.85E-63	-9.75542	0	0.463	2.91E-58	Cholangiocyte	PSC_inflammation_vs_ICC_Adj	C11orf31
1.48E-62	3.55387	0.502	0.082	5.49E-58	Cholangiocyte	PSC_inflammation_vs_ICC_Adj	CD3E
1.55E-62	-4.805	0.013	0.486	5.77E-58	Cholangiocyte	PSC_inflammation_vs_ICC_Adj	PDZK1IP1
2.48E-62	-7.73646	0.004	0.466	9.21E-58	Cholangiocyte	PSC_inflammation_vs_ICC_Adj	KIF12
4.00E-62	0.909348	0.991	0.993	1.49E-57	Cholangiocyte	PSC_inflammation_vs_ICC_Adj	MT-CO2
2.87E-61	-4.81297	0.015	0.485	1.06E-56	Cholangiocyte	PSC_inflammation_vs_ICC_Adj	CPB2
3.21E-61	10.8513	0.345	0	1.19E-56	Cholangiocyte	PSC_inflammation_vs_ICC_Adj	ATP5IF1
1.24E-60	-1.03278	0.695	0.99	4.59E-56	Cholangiocyte	PSC_inflammation_vs_ICC_Adj	H3F3B
1.54E-60	4.1543	0.482	0.082	5.73E-56	Cholangiocyte	PSC_inflammation_vs_ICC_Adj	IFITM1
7.34E-60	-9.81246	0	0.445	2.73E-55	Cholangiocyte	PSC_inflammation_vs_ICC_Adj	SNORA76
1.22E-59	-2.00442	0.148	0.686	4.52E-55	Cholangiocyte	PSC_inflammation_vs_ICC_Adj	NDUFB1
1.29E-59	-9.81056	0	0.444	4.79E-55	Cholangiocyte	PSC_inflammation_vs_ICC_Adj	C1orf63
1.29E-59	-10.2328	0	0.444	4.79E-55	Cholangiocyte	PSC_inflammation_vs_ICC_Adj	TPPP3
2.25E-59	2.31038	0.597	0.176	8.35E-55	Cholangiocyte	PSC_inflammation_vs_ICC_Adj	CD69
3.73E-59	-1.30066	0.425	0.916	1.38E-54	Cholangiocyte	PSC_inflammation_vs_ICC_Adj	MYL12B
4.72E-59	10.8726	0.334	0	1.75E-54	Cholangiocyte	PSC_inflammation_vs_ICC_Adj	TRIR
6.89E-59	-5.73282	0.013	0.464	2.56E-54	Cholangiocyte	PSC_inflammation_vs_ICC_Adj	SLPI
8.30E-59	-6.09197	0.009	0.454	3.08E-54	Cholangiocyte	PSC_inflammation_vs_ICC_Adj	ANXA3
1.11E-58	-3.20802	0.053	0.533	4.11E-54	Cholangiocyte	PSC_inflammation_vs_ICC_Adj	HNMT
1.33E-58	-2.95259	0.029	0.502	4.93E-54	Cholangiocyte	PSC_inflammation_vs_ICC_Adj	CYP3A5
1.53E-58	-1.12275	0.246	0.841	5.69E-54	Cholangiocyte	PSC_inflammation_vs_ICC_Adj	IFITM3
2.55E-58	-2.40044	0.095	0.603	9.46E-54	Cholangiocyte	PSC_inflammation_vs_ICC_Adj	ECH1
3.43E-58	10.8406	0.33	0	1.27E-53	Cholangiocyte	PSC_inflammation_vs_ICC_Adj	NOP53
1.10E-57	-1.35404	0.177	0.735	4.07E-53	Cholangiocyte	PSC_inflammation_vs_ICC_Adj	APOC3
1.81E-57	-1.21328	0.493	0.926	6.72E-53	Cholangiocyte	PSC_inflammation_vs_ICC_Adj	HNRNPA1
1.87E-57	-5.93642	0.007	0.444	6.94E-53	Cholangiocyte	PSC_inflammation_vs_ICC_Adj	PHGDH
1.97E-57	-9.60079	0	0.431	7.33E-53	Cholangiocyte	PSC_inflammation_vs_ICC_Adj	MRP63
2.80E-57	-1.54735	0.199	0.75	1.04E-52	Cholangiocyte	PSC_inflammation_vs_ICC_Adj	TMEM258
3.26E-57	-2.25241	0.108	0.614	1.21E-52	Cholangiocyte	PSC_inflammation_vs_ICC_Adj	NDUFA11
4.95E-57	3.90635	0.442	0.063	1.84E-52	Cholangiocyte	PSC_inflammation_vs_ICC_Adj	ITGB2
1.04E-56	7.98875	0.338	0.007	3.85E-52	Cholangiocyte	PSC_inflammation_vs_ICC_Adj	IKZF3
1.78E-56	10.8551	0.321	0	6.60E-52	Cholangiocyte	PSC_inflammation_vs_ICC_Adj	ELOB
2.96E-56	-1.77834	0.206	0.725	1.10E-51	Cholangiocyte	PSC_inflammation_vs_ICC_Adj	ATP1A1
4.35E-56	-6.23129	0.007	0.434	1.62E-51	Cholangiocyte	PSC_inflammation_vs_ICC_Adj	DCDC2
4.74E-56	10.9755	0.319	0	1.76E-51	Cholangiocyte	PSC_inflammation_vs_ICC_Adj	UQCR11
5.40E-56	-9.56065	0	0.422	2.01E-51	Cholangiocyte	PSC_inflammation_vs_ICC_Adj	TCEB1
8.28E-56	-7.8227	0.002	0.425	3.08E-51	Cholangiocyte	PSC_inflammation_vs_ICC_Adj	SFRP5
9.36E-56	-4.57088	0.018	0.454	3.48E-51	Cholangiocyte	PSC_inflammation_vs_ICC_Adj	SDC4
1.37E-55	5.3034	0.363	0.02	5.10E-51	Cholangiocyte	PSC_inflammation_vs_ICC_Adj	PRDM1
1.56E-55	4.38923	0.449	0.079	5.80E-51	Cholangiocyte	PSC_inflammation_vs_ICC_Adj	PARP8
1.74E-55	-1.68064	0.199	0.735	6.46E-51	Cholangiocyte	PSC_inflammation_vs_ICC_Adj	DBI
3.20E-55	-0.873262	0.792	0.993	1.19E-50	Cholangiocyte	PSC_inflammation_vs_ICC_Adj	RPS4X
3.37E-55	10.8983	0.314	0	1.25E-50	Cholangiocyte	PSC_inflammation_vs_ICC_Adj	ADGRE5
4.00E-55	3.98214	0.407	0.044	1.49E-50	Cholangiocyte	PSC_inflammation_vs_ICC_Adj	HCLS1
4.09E-55	-2.17762	0.086	0.569	1.52E-50	Cholangiocyte	PSC_inflammation_vs_ICC_Adj	PDLIM1
8.65E-55	0.925695	0.991	0.991	3.21E-50	Cholangiocyte	PSC_inflammation_vs_ICC_Adj	MT-ATP6
8.71E-55	-4.7314	0.011	0.44	3.24E-50	Cholangiocyte	PSC_inflammation_vs_ICC_Adj	HSD17B2
1.09E-54	-4.87367	0.011	0.437	4.04E-50	Cholangiocyte	PSC_inflammation_vs_ICC_Adj	DMKN
1.16E-54	3.81452	0.502	0.115	4.30E-50	Cholangiocyte	PSC_inflammation_vs_ICC_Adj	DUSP2
1.43E-54	-9.51078	0	0.413	5.31E-50	Cholangiocyte	PSC_inflammation_vs_ICC_Adj	2026-09-15
1.45E-54	-2.35998	0.075	0.546	5.39E-50	Cholangiocyte	PSC_inflammation_vs_ICC_Adj	MARCKSL1
5.88E-54	-6.35938	0.009	0.425	2.19E-49	Cholangiocyte	PSC_inflammation_vs_ICC_Adj	CTGF
6.83E-54	-2.22961	0.064	0.533	2.54E-49	Cholangiocyte	PSC_inflammation_vs_ICC_Adj	DYNC1I2
2.65E-53	-3.96199	0.013	0.431	9.86E-49	Cholangiocyte	PSC_inflammation_vs_ICC_Adj	CRIP2
8.54E-53	-1.77286	0.153	0.671	3.17E-48	Cholangiocyte	PSC_inflammation_vs_ICC_Adj	PRDX5
8.82E-53	3.65836	0.429	0.064	3.27E-48	Cholangiocyte	PSC_inflammation_vs_ICC_Adj	CD37
9.02E-53	2.4957	0.75	0.534	3.35E-48	Cholangiocyte	PSC_inflammation_vs_ICC_Adj	ZFP36L2
1.06E-52	-4.26471	0.018	0.438	3.95E-48	Cholangiocyte	PSC_inflammation_vs_ICC_Adj	CLDN1
1.07E-52	-9.60819	0	0.402	3.97E-48	Cholangiocyte	PSC_inflammation_vs_ICC_Adj	ANGPTL1
2.73E-52	-3.0477	0.04	0.479	1.02E-47	Cholangiocyte	PSC_inflammation_vs_ICC_Adj	TMEM205
3.12E-52	-12.6426	0	0.399	1.16E-47	Cholangiocyte	PSC_inflammation_vs_ICC_Adj	IL8
3.56E-52	-1.06457	0.582	0.967	1.32E-47	Cholangiocyte	PSC_inflammation_vs_ICC_Adj	RPL38
7.24E-52	3.70005	0.46	0.095	2.69E-47	Cholangiocyte	PSC_inflammation_vs_ICC_Adj	LCP1
9.02E-52	2.57331	0.611	0.233	3.35E-47	Cholangiocyte	PSC_inflammation_vs_ICC_Adj	CCL5
1.33E-51	3.46791	0.462	0.095	4.92E-47	Cholangiocyte	PSC_inflammation_vs_ICC_Adj	RAC2
1.54E-51	-9.31685	0	0.394	5.72E-47	Cholangiocyte	PSC_inflammation_vs_ICC_Adj	FAM3B
2.10E-51	10.6472	0.294	0	7.78E-47	Cholangiocyte	PSC_inflammation_vs_ICC_Adj	ATP5F1D
2.62E-51	-9.30703	0	0.393	9.73E-47	Cholangiocyte	PSC_inflammation_vs_ICC_Adj	SELT
2.91E-51	-2.32219	0.091	0.556	1.08E-46	Cholangiocyte	PSC_inflammation_vs_ICC_Adj	SAT2
3.31E-51	4.28752	0.389	0.047	1.23E-46	Cholangiocyte	PSC_inflammation_vs_ICC_Adj	AKNA
4.25E-51	4.55936	0.418	0.07	1.58E-46	Cholangiocyte	PSC_inflammation_vs_ICC_Adj	SMCHD1
5.48E-51	10.7604	0.292	0	2.04E-46	Cholangiocyte	PSC_inflammation_vs_ICC_Adj	PAXX
6.32E-51	-3.74841	0.024	0.438	2.35E-46	Cholangiocyte	PSC_inflammation_vs_ICC_Adj	ERRFI1
6.87E-51	-1.71324	0.137	0.636	2.55E-46	Cholangiocyte	PSC_inflammation_vs_ICC_Adj	PRDX6
9.20E-51	-1.3278	0.241	0.773	3.42E-46	Cholangiocyte	PSC_inflammation_vs_ICC_Adj	SOD1
1.51E-50	-7.68785	0.004	0.394	5.62E-46	Cholangiocyte	PSC_inflammation_vs_ICC_Adj	ANXA13
1.69E-50	-2.95989	0.038	0.464	6.29E-46	Cholangiocyte	PSC_inflammation_vs_ICC_Adj	KLF10
1.79E-50	-1.28996	0.493	0.929	6.63E-46	Cholangiocyte	PSC_inflammation_vs_ICC_Adj	S100A6
2.83E-50	-1.87537	0.144	0.639	1.05E-45	Cholangiocyte	PSC_inflammation_vs_ICC_Adj	NDUFC1
3.15E-50	-1.55698	0.181	0.683	1.17E-45	Cholangiocyte	PSC_inflammation_vs_ICC_Adj	NDUFB4
5.08E-50	3.99448	0.389	0.049	1.89E-45	Cholangiocyte	PSC_inflammation_vs_ICC_Adj	PIP4K2A
9.14E-50	4.604	0.361	0.035	3.39E-45	Cholangiocyte	PSC_inflammation_vs_ICC_Adj	SYTL3
9.86E-50	-1.2522	0.405	0.879	3.66E-45	Cholangiocyte	PSC_inflammation_vs_ICC_Adj	RPL23
1.77E-49	-9.30198	0	0.381	6.56E-45	Cholangiocyte	PSC_inflammation_vs_ICC_Adj	EIF5AL1
2.37E-49	-2.26263	0.102	0.559	8.80E-45	Cholangiocyte	PSC_inflammation_vs_ICC_Adj	LSM3
2.68E-49	-2.36272	0.093	0.546	9.95E-45	Cholangiocyte	PSC_inflammation_vs_ICC_Adj	SPATS2L
3.22E-49	-1.98451	0.104	0.572	1.20E-44	Cholangiocyte	PSC_inflammation_vs_ICC_Adj	LAMP2
3.85E-49	1.78641	0.633	0.249	1.43E-44	Cholangiocyte	PSC_inflammation_vs_ICC_Adj	CXCR4
3.93E-49	1.44967	0.878	0.959	1.46E-44	Cholangiocyte	PSC_inflammation_vs_ICC_Adj	RPL30
4.50E-49	-1.29295	0.396	0.859	1.67E-44	Cholangiocyte	PSC_inflammation_vs_ICC_Adj	CIRBP
4.89E-49	3.43778	0.423	0.073	1.82E-44	Cholangiocyte	PSC_inflammation_vs_ICC_Adj	CD53
1.40E-48	-4.41086	0.013	0.406	5.21E-44	Cholangiocyte	PSC_inflammation_vs_ICC_Adj	SERPINA6
1.42E-48	-9.43265	0	0.376	5.28E-44	Cholangiocyte	PSC_inflammation_vs_ICC_Adj	MMP24-AS1
2.67E-48	-3.85829	0.029	0.428	9.90E-44	Cholangiocyte	PSC_inflammation_vs_ICC_Adj	CNPY2
3.61E-48	-2.74561	0.024	0.425	1.34E-43	Cholangiocyte	PSC_inflammation_vs_ICC_Adj	CALD1
3.76E-48	-2.83655	0.042	0.457	1.40E-43	Cholangiocyte	PSC_inflammation_vs_ICC_Adj	PGRMC1
3.78E-48	-5.89173	0.002	0.378	1.40E-43	Cholangiocyte	PSC_inflammation_vs_ICC_Adj	SLC2A2
4.11E-48	-2.39184	0.071	0.499	1.53E-43	Cholangiocyte	PSC_inflammation_vs_ICC_Adj	ADI1
4.81E-48	-1.59705	0.128	0.613	1.79E-43	Cholangiocyte	PSC_inflammation_vs_ICC_Adj	LAMTOR5
8.19E-48	4.21318	0.425	0.089	3.04E-43	Cholangiocyte	PSC_inflammation_vs_ICC_Adj	FKBP5
1.16E-47	-3.1642	0.035	0.44	4.31E-43	Cholangiocyte	PSC_inflammation_vs_ICC_Adj	EBPL
1.51E-47	3.50019	0.429	0.084	5.59E-43	Cholangiocyte	PSC_inflammation_vs_ICC_Adj	CYTIP
2.51E-47	-2.06163	0.108	0.562	9.33E-43	Cholangiocyte	PSC_inflammation_vs_ICC_Adj	PRDX2
1.20E-46	-3.03523	0.033	0.434	4.44E-42	Cholangiocyte	PSC_inflammation_vs_ICC_Adj	ANG
1.25E-46	-7.67474	0.002	0.367	4.66E-42	Cholangiocyte	PSC_inflammation_vs_ICC_Adj	FGFR2
1.56E-46	-3.75903	0.033	0.421	5.78E-42	Cholangiocyte	PSC_inflammation_vs_ICC_Adj	MAP3K13
1.57E-46	-5.22893	0.011	0.383	5.83E-42	Cholangiocyte	PSC_inflammation_vs_ICC_Adj	UBD
1.71E-46	-1.58315	0.23	0.716	6.37E-42	Cholangiocyte	PSC_inflammation_vs_ICC_Adj	WSB1
1.77E-46	-3.77732	0.018	0.4	6.58E-42	Cholangiocyte	PSC_inflammation_vs_ICC_Adj	TAX1BP3
1.78E-46	3.75421	0.414	0.079	6.62E-42	Cholangiocyte	PSC_inflammation_vs_ICC_Adj	FXYD5
2.32E-46	2.31527	0.476	0.109	8.62E-42	Cholangiocyte	PSC_inflammation_vs_ICC_Adj	CORO1A
2.44E-46	-9.21751	0	0.361	9.08E-42	Cholangiocyte	PSC_inflammation_vs_ICC_Adj	SEPW1
2.86E-46	-2.0072	0.111	0.562	1.06E-41	Cholangiocyte	PSC_inflammation_vs_ICC_Adj	PTP4A1
3.07E-46	-3.26789	0.046	0.448	1.14E-41	Cholangiocyte	PSC_inflammation_vs_ICC_Adj	TESC
3.34E-46	-4.05802	0.018	0.394	1.24E-41	Cholangiocyte	PSC_inflammation_vs_ICC_Adj	NFIB
3.65E-46	3.12854	0.451	0.102	1.35E-41	Cholangiocyte	PSC_inflammation_vs_ICC_Adj	EVL
4.07E-46	-9.36949	0	0.36	1.51E-41	Cholangiocyte	PSC_inflammation_vs_ICC_Adj	UGT2A3
5.00E-46	-1.1084	0.423	0.901	1.86E-41	Cholangiocyte	PSC_inflammation_vs_ICC_Adj	HINT1
5.82E-46	-2.46708	0.049	0.457	2.16E-41	Cholangiocyte	PSC_inflammation_vs_ICC_Adj	PSMB5
6.77E-46	-9.18891	0	0.358	2.51E-41	Cholangiocyte	PSC_inflammation_vs_ICC_Adj	NDUFA7.1
9.15E-46	-2.54055	0.062	0.472	3.40E-41	Cholangiocyte	PSC_inflammation_vs_ICC_Adj	ESD
9.95E-46	-1.34402	0.288	0.79	3.69E-41	Cholangiocyte	PSC_inflammation_vs_ICC_Adj	COX6A1
1.11E-45	-1.47761	0.206	0.699	4.11E-41	Cholangiocyte	PSC_inflammation_vs_ICC_Adj	COX7B
1.12E-45	-1.81894	0.131	0.587	4.16E-41	Cholangiocyte	PSC_inflammation_vs_ICC_Adj	SNRPE
1.36E-45	-1.61038	0.274	0.725	5.06E-41	Cholangiocyte	PSC_inflammation_vs_ICC_Adj	FOSB
1.36E-45	2.26863	0.701	0.515	5.06E-41	Cholangiocyte	PSC_inflammation_vs_ICC_Adj	SH3BGRL3
1.38E-45	-2.21731	0.08	0.504	5.14E-41	Cholangiocyte	PSC_inflammation_vs_ICC_Adj	CTSH
1.58E-45	-1.31299	0.241	0.753	5.86E-41	Cholangiocyte	PSC_inflammation_vs_ICC_Adj	RPS27L
1.80E-45	2.80639	0.502	0.153	6.67E-41	Cholangiocyte	PSC_inflammation_vs_ICC_Adj	CCL4
2.51E-45	-2.1196	0.1	0.533	9.34E-41	Cholangiocyte	PSC_inflammation_vs_ICC_Adj	TUBB4B
3.04E-45	-2.3178	0.077	0.502	1.13E-40	Cholangiocyte	PSC_inflammation_vs_ICC_Adj	MPC1
3.10E-45	-9.11281	0	0.354	1.15E-40	Cholangiocyte	PSC_inflammation_vs_ICC_Adj	C7orf73
3.10E-45	-9.3279	0	0.354	1.15E-40	Cholangiocyte	PSC_inflammation_vs_ICC_Adj	VIMP
3.77E-45	-3.14211	0.049	0.447	1.40E-40	Cholangiocyte	PSC_inflammation_vs_ICC_Adj	MAFF
5.14E-45	-9.51375	0	0.352	1.91E-40	Cholangiocyte	PSC_inflammation_vs_ICC_Adj	LINC00152
8.38E-45	10.4172	0.259	0	3.11E-40	Cholangiocyte	PSC_inflammation_vs_ICC_Adj	ATP5MF
1.05E-44	-1.15609	0.628	0.948	3.89E-40	Cholangiocyte	PSC_inflammation_vs_ICC_Adj	ACTG1
1.13E-44	-1.64094	0.139	0.6	4.19E-40	Cholangiocyte	PSC_inflammation_vs_ICC_Adj	PPA1
1.18E-44	-4.9226	0.011	0.371	4.37E-40	Cholangiocyte	PSC_inflammation_vs_ICC_Adj	MAOB
1.34E-44	-1.63627	0.113	0.569	4.98E-40	Cholangiocyte	PSC_inflammation_vs_ICC_Adj	SUMO1
1.39E-44	-2.05213	0.091	0.523	5.18E-40	Cholangiocyte	PSC_inflammation_vs_ICC_Adj	GTF3C6
1.41E-44	-9.03657	0	0.349	5.24E-40	Cholangiocyte	PSC_inflammation_vs_ICC_Adj	C14orf166
1.70E-44	-1.74735	0.128	0.597	6.32E-40	Cholangiocyte	PSC_inflammation_vs_ICC_Adj	VAMP2
1.82E-44	-2.11883	0.064	0.473	6.77E-40	Cholangiocyte	PSC_inflammation_vs_ICC_Adj	BEX4
2.04E-44	-0.819058	0.692	0.971	7.59E-40	Cholangiocyte	PSC_inflammation_vs_ICC_Adj	RPL37A
2.33E-44	-9.15304	0	0.348	8.66E-40	Cholangiocyte	PSC_inflammation_vs_ICC_Adj	IER3IP1.1
2.71E-44	-2.37055	0.042	0.44	1.01E-39	Cholangiocyte	PSC_inflammation_vs_ICC_Adj	TMEM176B
3.04E-44	-2.79182	0.042	0.431	1.13E-39	Cholangiocyte	PSC_inflammation_vs_ICC_Adj	MGST2
5.44E-44	10.3496	0.254	0	2.02E-39	Cholangiocyte	PSC_inflammation_vs_ICC_Adj	OGA
5.44E-44	10.4984	0.254	0	2.02E-39	Cholangiocyte	PSC_inflammation_vs_ICC_Adj	ATP5MD
5.94E-44	-1.36757	0.157	0.635	2.20E-39	Cholangiocyte	PSC_inflammation_vs_ICC_Adj	SPCS2
5.98E-44	4.26924	0.323	0.029	2.22E-39	Cholangiocyte	PSC_inflammation_vs_ICC_Adj	GIMAP7
6.36E-44	-9.1554	0	0.345	2.36E-39	Cholangiocyte	PSC_inflammation_vs_ICC_Adj	ATP5F1
8.17E-44	-1.66394	0.128	0.584	3.03E-39	Cholangiocyte	PSC_inflammation_vs_ICC_Adj	MGST3
8.57E-44	-2.56503	0.042	0.432	3.18E-39	Cholangiocyte	PSC_inflammation_vs_ICC_Adj	RGS3
1.15E-43	-2.50026	0.042	0.434	4.26E-39	Cholangiocyte	PSC_inflammation_vs_ICC_Adj	RARRES2
1.38E-43	10.3974	0.252	0	5.14E-39	Cholangiocyte	PSC_inflammation_vs_ICC_Adj	ATP5MC3
1.38E-43	10.7693	0.252	0	5.14E-39	Cholangiocyte	PSC_inflammation_vs_ICC_Adj	CEMIP2
1.68E-43	-3.85122	0.022	0.387	6.23E-39	Cholangiocyte	PSC_inflammation_vs_ICC_Adj	SORBS2
1.73E-43	-9.58737	0	0.342	6.42E-39	Cholangiocyte	PSC_inflammation_vs_ICC_Adj	MIR24-2
2.62E-43	-1.61992	0.153	0.611	9.73E-39	Cholangiocyte	PSC_inflammation_vs_ICC_Adj	YWHAE
3.22E-43	-3.60438	0.02	0.383	1.20E-38	Cholangiocyte	PSC_inflammation_vs_ICC_Adj	HHEX
3.51E-43	10.3565	0.25	0	1.30E-38	Cholangiocyte	PSC_inflammation_vs_ICC_Adj	GRK2
3.73E-43	-3.92785	0.024	0.386	1.39E-38	Cholangiocyte	PSC_inflammation_vs_ICC_Adj	CXADR
4.22E-43	-1.26342	0.254	0.731	1.57E-38	Cholangiocyte	PSC_inflammation_vs_ICC_Adj	SAP18
4.68E-43	-9.10134	0	0.339	1.74E-38	Cholangiocyte	PSC_inflammation_vs_ICC_Adj	C19orf10
5.65E-43	-3.78647	0.018	0.376	2.10E-38	Cholangiocyte	PSC_inflammation_vs_ICC_Adj	BAMBI
8.38E-43	-2.13516	0.027	0.392	3.11E-38	Cholangiocyte	PSC_inflammation_vs_ICC_Adj	PTGR1
8.71E-43	-1.85162	0.115	0.543	3.24E-38	Cholangiocyte	PSC_inflammation_vs_ICC_Adj	HSD17B11
9.05E-43	-6.8526	0.004	0.346	3.36E-38	Cholangiocyte	PSC_inflammation_vs_ICC_Adj	PIGR
1.25E-42	-2.3552	0.08	0.479	4.64E-38	Cholangiocyte	PSC_inflammation_vs_ICC_Adj	COX20
1.27E-42	-4.05154	0.015	0.368	4.71E-38	Cholangiocyte	PSC_inflammation_vs_ICC_Adj	HOMER2
1.31E-42	5.09043	0.29	0.017	4.88E-38	Cholangiocyte	PSC_inflammation_vs_ICC_Adj	ITGA4
1.37E-42	-5.9736	0.007	0.349	5.09E-38	Cholangiocyte	PSC_inflammation_vs_ICC_Adj	GSTA1
2.13E-42	-4.02621	0.013	0.362	7.92E-38	Cholangiocyte	PSC_inflammation_vs_ICC_Adj	CETN2
2.25E-42	10.2309	0.246	0	8.36E-38	Cholangiocyte	PSC_inflammation_vs_ICC_Adj	SELENOW
2.53E-42	-4.52971	0.011	0.357	9.41E-38	Cholangiocyte	PSC_inflammation_vs_ICC_Adj	EPHX1
3.02E-42	-1.88361	0.106	0.524	1.12E-37	Cholangiocyte	PSC_inflammation_vs_ICC_Adj	TMCO1
3.47E-42	-2.03818	0.097	0.515	1.29E-37	Cholangiocyte	PSC_inflammation_vs_ICC_Adj	PLSCR1
3.74E-42	5.44291	0.281	0.015	1.39E-37	Cholangiocyte	PSC_inflammation_vs_ICC_Adj	AOAH
5.69E-42	10.2948	0.243	0	2.11E-37	Cholangiocyte	PSC_inflammation_vs_ICC_Adj	FCMR
5.69E-42	10.2926	0.243	0	2.11E-37	Cholangiocyte	PSC_inflammation_vs_ICC_Adj	SEM1
7.21E-42	4.78938	0.334	0.042	2.68E-37	Cholangiocyte	PSC_inflammation_vs_ICC_Adj	IL7R
8.52E-42	-0.808091	0.604	0.955	3.17E-37	Cholangiocyte	PSC_inflammation_vs_ICC_Adj	MYL6
1.08E-41	-1.15574	0.277	0.766	4.01E-37	Cholangiocyte	PSC_inflammation_vs_ICC_Adj	COX5B
1.15E-41	-2.33201	0.071	0.464	4.26E-37	Cholangiocyte	PSC_inflammation_vs_ICC_Adj	LEPROT
1.67E-41	-2.83749	0.015	0.364	6.21E-37	Cholangiocyte	PSC_inflammation_vs_ICC_Adj	CAV1
2.36E-41	4.51555	0.327	0.041	8.76E-37	Cholangiocyte	PSC_inflammation_vs_ICC_Adj	TGFB1
2.43E-41	-1.19571	0.25	0.753	9.02E-37	Cholangiocyte	PSC_inflammation_vs_ICC_Adj	NDUFA1
2.88E-41	-5.45855	0.004	0.338	1.07E-36	Cholangiocyte	PSC_inflammation_vs_ICC_Adj	TMEM98
3.10E-41	-1.12584	0.263	0.76	1.15E-36	Cholangiocyte	PSC_inflammation_vs_ICC_Adj	POLR2L
3.97E-41	-9.14455	0	0.326	1.47E-36	Cholangiocyte	PSC_inflammation_vs_ICC_Adj	RP11-349A22.5
4.23E-41	-1.35795	0.195	0.661	1.57E-36	Cholangiocyte	PSC_inflammation_vs_ICC_Adj	SPCS1
4.42E-41	-1.93806	0.104	0.515	1.64E-36	Cholangiocyte	PSC_inflammation_vs_ICC_Adj	SLIRP
7.20E-41	-1.58062	0.137	0.572	2.68E-36	Cholangiocyte	PSC_inflammation_vs_ICC_Adj	PET100
8.21E-41	-3.31642	0.031	0.384	3.05E-36	Cholangiocyte	PSC_inflammation_vs_ICC_Adj	TCEAL8
8.35E-41	-4.47132	0.009	0.344	3.10E-36	Cholangiocyte	PSC_inflammation_vs_ICC_Adj	A1CF
8.64E-41	4.70361	0.31	0.033	3.21E-36	Cholangiocyte	PSC_inflammation_vs_ICC_Adj	LCP2
1.01E-40	-4.80879	0.018	0.355	3.75E-36	Cholangiocyte	PSC_inflammation_vs_ICC_Adj	SPINT1
1.06E-40	-9.04221	0	0.323	3.92E-36	Cholangiocyte	PSC_inflammation_vs_ICC_Adj	LSMD1
1.23E-40	5.67495	0.265	0.012	4.55E-36	Cholangiocyte	PSC_inflammation_vs_ICC_Adj	ITK
1.54E-40	-2.17876	0.084	0.482	5.74E-36	Cholangiocyte	PSC_inflammation_vs_ICC_Adj	NDUFA5
1.57E-40	-3.12998	0.024	0.376	5.82E-36	Cholangiocyte	PSC_inflammation_vs_ICC_Adj	ABCC3
1.74E-40	3.11794	0.416	0.098	6.46E-36	Cholangiocyte	PSC_inflammation_vs_ICC_Adj	LAPTM5
2.03E-40	-8.36031	0.002	0.325	7.56E-36	Cholangiocyte	PSC_inflammation_vs_ICC_Adj	GLIS3
2.28E-40	10.1435	0.235	0	8.47E-36	Cholangiocyte	PSC_inflammation_vs_ICC_Adj	ATP5F1B
2.44E-40	-2.26619	0.073	0.459	9.08E-36	Cholangiocyte	PSC_inflammation_vs_ICC_Adj	ECHS1
3.18E-40	-2.34892	0.058	0.437	1.18E-35	Cholangiocyte	PSC_inflammation_vs_ICC_Adj	TSC22D1
3.39E-40	-1.17004	0.301	0.767	1.26E-35	Cholangiocyte	PSC_inflammation_vs_ICC_Adj	GABARAP
3.63E-40	-2.13738	0.073	0.467	1.35E-35	Cholangiocyte	PSC_inflammation_vs_ICC_Adj	CD151
4.09E-40	-2.67994	0.035	0.396	1.52E-35	Cholangiocyte	PSC_inflammation_vs_ICC_Adj	APOH
4.42E-40	2.86123	0.389	0.074	1.64E-35	Cholangiocyte	PSC_inflammation_vs_ICC_Adj	CD2
4.55E-40	-9.00733	0	0.319	1.69E-35	Cholangiocyte	PSC_inflammation_vs_ICC_Adj	PLLP
6.10E-40	3.55702	0.418	0.114	2.26E-35	Cholangiocyte	PSC_inflammation_vs_ICC_Adj	ARHGEF1
9.35E-40	4.46468	0.327	0.047	3.47E-35	Cholangiocyte	PSC_inflammation_vs_ICC_Adj	CBLB
1.16E-39	-2.0552	0.082	0.476	4.32E-35	Cholangiocyte	PSC_inflammation_vs_ICC_Adj	SDHD
1.18E-39	-3.73428	0.015	0.349	4.37E-35	Cholangiocyte	PSC_inflammation_vs_ICC_Adj	C9orf3
1.19E-39	-1.44364	0.162	0.607	4.41E-35	Cholangiocyte	PSC_inflammation_vs_ICC_Adj	TSTD1
1.25E-39	3.03792	0.425	0.112	4.66E-35	Cholangiocyte	PSC_inflammation_vs_ICC_Adj	STK4
1.76E-39	-1.10637	0.341	0.817	6.52E-35	Cholangiocyte	PSC_inflammation_vs_ICC_Adj	COX6B1
2.05E-39	-2.58434	0.042	0.403	7.63E-35	Cholangiocyte	PSC_inflammation_vs_ICC_Adj	C11orf54
2.54E-39	-3.86003	0.015	0.346	9.42E-35	Cholangiocyte	PSC_inflammation_vs_ICC_Adj	NR2F2
2.70E-39	-5.17856	0.011	0.335	1.00E-34	Cholangiocyte	PSC_inflammation_vs_ICC_Adj	LAD1
2.84E-39	-6.69107	0.004	0.322	1.05E-34	Cholangiocyte	PSC_inflammation_vs_ICC_Adj	SLC17A4
2.89E-39	-3.58443	0.022	0.358	1.07E-34	Cholangiocyte	PSC_inflammation_vs_ICC_Adj	SPAG16
3.58E-39	10.3591	0.228	0	1.33E-34	Cholangiocyte	PSC_inflammation_vs_ICC_Adj	PCNX1
3.58E-39	10.3482	0.228	0	1.33E-34	Cholangiocyte	PSC_inflammation_vs_ICC_Adj	ATP5PF
4.21E-39	-5.9065	0.007	0.325	1.56E-34	Cholangiocyte	PSC_inflammation_vs_ICC_Adj	HNF1B
5.29E-39	-1.0806	0.175	0.639	1.97E-34	Cholangiocyte	PSC_inflammation_vs_ICC_Adj	POMP
5.35E-39	2.0733	0.54	0.214	1.99E-34	Cholangiocyte	PSC_inflammation_vs_ICC_Adj	ARHGDIB
6.60E-39	1.39983	0.85	0.881	2.45E-34	Cholangiocyte	PSC_inflammation_vs_ICC_Adj	BTG1
8.92E-39	10.0874	0.226	0	3.31E-34	Cholangiocyte	PSC_inflammation_vs_ICC_Adj	SNU13
1.34E-38	-3.11353	0.024	0.361	4.96E-34	Cholangiocyte	PSC_inflammation_vs_ICC_Adj	HIGD1A
1.66E-38	-2.56793	0.051	0.415	6.16E-34	Cholangiocyte	PSC_inflammation_vs_ICC_Adj	SLC12A2
1.74E-38	-4.73829	0.015	0.338	6.46E-34	Cholangiocyte	PSC_inflammation_vs_ICC_Adj	PTPRK
2.21E-38	-2.22745	0.055	0.422	8.22E-34	Cholangiocyte	PSC_inflammation_vs_ICC_Adj	CSNK2B
2.37E-38	-2.21026	0.066	0.44	8.79E-34	Cholangiocyte	PSC_inflammation_vs_ICC_Adj	GTF2H5
2.52E-38	-1.00942	0.277	0.769	9.35E-34	Cholangiocyte	PSC_inflammation_vs_ICC_Adj	TXN
2.99E-38	-1.09181	0.268	0.738	1.11E-33	Cholangiocyte	PSC_inflammation_vs_ICC_Adj	COX7A2
3.15E-38	0.990856	0.94	0.993	1.17E-33	Cholangiocyte	PSC_inflammation_vs_ICC_Adj	RPLP1
3.27E-38	-1.31668	0.208	0.656	1.21E-33	Cholangiocyte	PSC_inflammation_vs_ICC_Adj	TBCA
3.44E-38	-1.44791	0.197	0.633	1.28E-33	Cholangiocyte	PSC_inflammation_vs_ICC_Adj	PSMB1
3.49E-38	-1.10919	0.226	0.696	1.30E-33	Cholangiocyte	PSC_inflammation_vs_ICC_Adj	DYNLL1
5.53E-38	-2.10968	0.071	0.44	2.05E-33	Cholangiocyte	PSC_inflammation_vs_ICC_Adj	MPST
5.59E-38	-8.9048	0	0.304	2.08E-33	Cholangiocyte	PSC_inflammation_vs_ICC_Adj	C20orf24
6.04E-38	2.40483	0.44	0.119	2.24E-33	Cholangiocyte	PSC_inflammation_vs_ICC_Adj	HCST
6.79E-38	2.23241	0.522	0.202	2.52E-33	Cholangiocyte	PSC_inflammation_vs_ICC_Adj	S100A4
7.85E-38	-4.9205	0.004	0.314	2.91E-33	Cholangiocyte	PSC_inflammation_vs_ICC_Adj	TMC4
7.97E-38	2.90885	0.482	0.183	2.96E-33	Cholangiocyte	PSC_inflammation_vs_ICC_Adj	MBNL1
8.90E-38	-1.91144	0.077	0.457	3.31E-33	Cholangiocyte	PSC_inflammation_vs_ICC_Adj	MORF4L2
9.01E-38	-8.74611	0	0.303	3.35E-33	Cholangiocyte	PSC_inflammation_vs_ICC_Adj	RTFDC1
9.19E-38	-0.589823	0.228	0.718	3.41E-33	Cholangiocyte	PSC_inflammation_vs_ICC_Adj	APOC1
9.85E-38	-1.91883	0.1	0.493	3.66E-33	Cholangiocyte	PSC_inflammation_vs_ICC_Adj	TMED2
1.32E-37	-1.03127	0.299	0.76	4.89E-33	Cholangiocyte	PSC_inflammation_vs_ICC_Adj	NDUFS5
1.37E-37	10.0657	0.219	0	5.10E-33	Cholangiocyte	PSC_inflammation_vs_ICC_Adj	REX1BD
1.52E-37	-6.04306	0.013	0.326	5.63E-33	Cholangiocyte	PSC_inflammation_vs_ICC_Adj	CXCL3
1.57E-37	-5.28963	0.009	0.319	5.84E-33	Cholangiocyte	PSC_inflammation_vs_ICC_Adj	KRTCAP3
1.82E-37	-6.02425	0.007	0.313	6.76E-33	Cholangiocyte	PSC_inflammation_vs_ICC_Adj	PAWR
2.47E-37	-4.81453	0.007	0.316	9.16E-33	Cholangiocyte	PSC_inflammation_vs_ICC_Adj	TRIP6
3.54E-37	-1.29249	0.133	0.55	1.32E-32	Cholangiocyte	PSC_inflammation_vs_ICC_Adj	SBDS
3.95E-37	-5.51232	0.007	0.311	1.47E-32	Cholangiocyte	PSC_inflammation_vs_ICC_Adj	SYNGR1
4.39E-37	-1.68849	0.111	0.504	1.63E-32	Cholangiocyte	PSC_inflammation_vs_ICC_Adj	FAM133B
4.64E-37	-1.36851	0.188	0.617	1.72E-32	Cholangiocyte	PSC_inflammation_vs_ICC_Adj	NEDD8
4.72E-37	-1.04339	0.268	0.747	1.75E-32	Cholangiocyte	PSC_inflammation_vs_ICC_Adj	GNG5
4.86E-37	-2.17304	0.051	0.405	1.80E-32	Cholangiocyte	PSC_inflammation_vs_ICC_Adj	LDLR
5.47E-37	-1.34724	0.223	0.652	2.03E-32	Cholangiocyte	PSC_inflammation_vs_ICC_Adj	EIF3E
5.64E-37	-3.18367	0.033	0.364	2.10E-32	Cholangiocyte	PSC_inflammation_vs_ICC_Adj	VKORC1
6.02E-37	-8.96713	0	0.297	2.24E-32	Cholangiocyte	PSC_inflammation_vs_ICC_Adj	GS1-251I9.4
6.02E-37	-1.29187	0.135	0.556	2.24E-32	Cholangiocyte	PSC_inflammation_vs_ICC_Adj	SCP2
6.34E-37	-2.03765	0.033	0.374	2.36E-32	Cholangiocyte	PSC_inflammation_vs_ICC_Adj	RAB13
6.50E-37	-2.2806	0.046	0.394	2.41E-32	Cholangiocyte	PSC_inflammation_vs_ICC_Adj	CAT
7.22E-37	4.16113	0.294	0.035	2.68E-32	Cholangiocyte	PSC_inflammation_vs_ICC_Adj	APBB1IP
7.67E-37	-1.52743	0.091	0.476	2.85E-32	Cholangiocyte	PSC_inflammation_vs_ICC_Adj	TMEM14C
7.81E-37	-1.15033	0.252	0.713	2.90E-32	Cholangiocyte	PSC_inflammation_vs_ICC_Adj	SEC62
8.43E-37	10.0303	0.215	0	3.13E-32	Cholangiocyte	PSC_inflammation_vs_ICC_Adj	NSD3
9.51E-37	-1.23523	0.192	0.639	3.53E-32	Cholangiocyte	PSC_inflammation_vs_ICC_Adj	SNHG8
9.66E-37	-8.80986	0	0.295	3.59E-32	Cholangiocyte	PSC_inflammation_vs_ICC_Adj	C7orf55
9.66E-37	-8.79189	0	0.295	3.59E-32	Cholangiocyte	PSC_inflammation_vs_ICC_Adj	C14orf105
1.21E-36	-1.37426	0.159	0.582	4.49E-32	Cholangiocyte	PSC_inflammation_vs_ICC_Adj	DDT
1.30E-36	-3.61216	0.027	0.348	4.81E-32	Cholangiocyte	PSC_inflammation_vs_ICC_Adj	WWTR1
1.55E-36	-1.65282	0.115	0.509	5.77E-32	Cholangiocyte	PSC_inflammation_vs_ICC_Adj	NDUFB3
1.74E-36	-2.85013	0.029	0.357	6.45E-32	Cholangiocyte	PSC_inflammation_vs_ICC_Adj	SLC37A4
1.75E-36	2.97533	0.456	0.164	6.49E-32	Cholangiocyte	PSC_inflammation_vs_ICC_Adj	JAK1
1.95E-36	-1.52792	0.135	0.537	7.23E-32	Cholangiocyte	PSC_inflammation_vs_ICC_Adj	NDUFB7
2.04E-36	-2.35134	0.051	0.399	7.57E-32	Cholangiocyte	PSC_inflammation_vs_ICC_Adj	C18orf32
2.08E-36	10.0733	0.212	0	7.74E-32	Cholangiocyte	PSC_inflammation_vs_ICC_Adj	WASHC1
2.70E-36	-3.58223	0.027	0.346	1.00E-31	Cholangiocyte	PSC_inflammation_vs_ICC_Adj	NDRG2
2.71E-36	-4.16332	0.018	0.329	1.01E-31	Cholangiocyte	PSC_inflammation_vs_ICC_Adj	PHLDA2
2.76E-36	-1.91067	0.075	0.443	1.03E-31	Cholangiocyte	PSC_inflammation_vs_ICC_Adj	ETFB
2.90E-36	-0.390353	0.162	0.608	1.08E-31	Cholangiocyte	PSC_inflammation_vs_ICC_Adj	TIMP1
3.06E-36	-6.11075	0.007	0.304	1.14E-31	Cholangiocyte	PSC_inflammation_vs_ICC_Adj	S100A14
5.96E-36	-1.99258	0.064	0.424	2.22E-31	Cholangiocyte	PSC_inflammation_vs_ICC_Adj	PSMB7
6.34E-36	-8.94314	0	0.29	2.36E-31	Cholangiocyte	PSC_inflammation_vs_ICC_Adj	LINC01116
6.58E-36	-0.703747	0.927	1	2.45E-31	Cholangiocyte	PSC_inflammation_vs_ICC_Adj	MALAT1
6.72E-36	-0.992336	0.288	0.744	2.50E-31	Cholangiocyte	PSC_inflammation_vs_ICC_Adj	LDHB
7.03E-36	3.8722	0.296	0.038	2.61E-31	Cholangiocyte	PSC_inflammation_vs_ICC_Adj	SLA
8.81E-36	3.11357	0.369	0.084	3.27E-31	Cholangiocyte	PSC_inflammation_vs_ICC_Adj	WIPF1
1.20E-35	-6.02433	0.009	0.304	4.47E-31	Cholangiocyte	PSC_inflammation_vs_ICC_Adj	NR0B2
1.27E-35	10.0957	0.208	0	4.71E-31	Cholangiocyte	PSC_inflammation_vs_ICC_Adj	ARHGAP45
1.48E-35	-4.33089	0.015	0.319	5.51E-31	Cholangiocyte	PSC_inflammation_vs_ICC_Adj	TINAGL1
1.62E-35	-9.57621	0	0.287	6.01E-31	Cholangiocyte	PSC_inflammation_vs_ICC_Adj	FAM46A
1.86E-35	-0.96051	0.341	0.827	6.90E-31	Cholangiocyte	PSC_inflammation_vs_ICC_Adj	UBL5
1.87E-35	-4.08282	0.009	0.306	6.95E-31	Cholangiocyte	PSC_inflammation_vs_ICC_Adj	PDGFC
1.95E-35	-5.74206	0.009	0.303	7.24E-31	Cholangiocyte	PSC_inflammation_vs_ICC_Adj	PROC
1.96E-35	4.86801	0.259	0.022	7.30E-31	Cholangiocyte	PSC_inflammation_vs_ICC_Adj	ZAP70
2.18E-35	4.602	0.277	0.031	8.08E-31	Cholangiocyte	PSC_inflammation_vs_ICC_Adj	SAMHD1
2.30E-35	-2.10734	0.06	0.403	8.54E-31	Cholangiocyte	PSC_inflammation_vs_ICC_Adj	NDUFS4
2.31E-35	7.47628	0.215	0.003	8.59E-31	Cholangiocyte	PSC_inflammation_vs_ICC_Adj	ATP6V0C
3.01E-35	4.96235	0.252	0.019	1.12E-30	Cholangiocyte	PSC_inflammation_vs_ICC_Adj	CCDC88C
3.12E-35	9.91751	0.206	0	1.16E-30	Cholangiocyte	PSC_inflammation_vs_ICC_Adj	ATP5ME
3.35E-35	-3.47937	0.015	0.317	1.24E-30	Cholangiocyte	PSC_inflammation_vs_ICC_Adj	TSPAN6
3.46E-35	-5.23875	0.011	0.306	1.28E-30	Cholangiocyte	PSC_inflammation_vs_ICC_Adj	BCAM
3.50E-35	-6.35856	0.002	0.29	1.30E-30	Cholangiocyte	PSC_inflammation_vs_ICC_Adj	GJB1
4.12E-35	-8.95505	0	0.284	1.53E-30	Cholangiocyte	PSC_inflammation_vs_ICC_Adj	RP1-60O19.1
4.12E-35	-8.79085	0	0.284	1.53E-30	Cholangiocyte	PSC_inflammation_vs_ICC_Adj	TMEM261
4.12E-35	-8.74229	0	0.284	1.53E-30	Cholangiocyte	PSC_inflammation_vs_ICC_Adj	HNRNPA1L2
4.52E-35	4.38482	0.29	0.039	1.68E-30	Cholangiocyte	PSC_inflammation_vs_ICC_Adj	DOCK8
4.62E-35	-1.42651	0.135	0.533	1.72E-30	Cholangiocyte	PSC_inflammation_vs_ICC_Adj	GSTO1
5.22E-35	-0.819696	0.425	0.862	1.94E-30	Cholangiocyte	PSC_inflammation_vs_ICC_Adj	NPM1
6.54E-35	-1.60993	0.367	0.732	2.43E-30	Cholangiocyte	PSC_inflammation_vs_ICC_Adj	IER2
6.74E-35	-4.0446	0.022	0.328	2.50E-30	Cholangiocyte	PSC_inflammation_vs_ICC_Adj	ITIH2
7.66E-35	9.82306	0.204	0	2.85E-30	Cholangiocyte	PSC_inflammation_vs_ICC_Adj	NRDC
7.80E-35	-1.4454	0.133	0.527	2.90E-30	Cholangiocyte	PSC_inflammation_vs_ICC_Adj	HSBP1
1.04E-34	-8.84175	0	0.281	3.87E-30	Cholangiocyte	PSC_inflammation_vs_ICC_Adj	C16orf80
1.09E-34	-3.80122	0.013	0.311	4.04E-30	Cholangiocyte	PSC_inflammation_vs_ICC_Adj	EFNA1
1.45E-34	-5.84542	0.004	0.29	5.38E-30	Cholangiocyte	PSC_inflammation_vs_ICC_Adj	PDZK1
1.46E-34	-1.9642	0.075	0.429	5.43E-30	Cholangiocyte	PSC_inflammation_vs_ICC_Adj	RNF5
1.67E-34	-1.73565	0.097	0.464	6.19E-30	Cholangiocyte	PSC_inflammation_vs_ICC_Adj	SYPL1
1.86E-34	4.28584	0.33	0.067	6.92E-30	Cholangiocyte	PSC_inflammation_vs_ICC_Adj	TYROBP
2.09E-34	-0.477115	0.235	0.697	7.76E-30	Cholangiocyte	PSC_inflammation_vs_ICC_Adj	APOA2
2.44E-34	-4.18537	0.011	0.301	9.07E-30	Cholangiocyte	PSC_inflammation_vs_ICC_Adj	ARHGAP29
3.12E-34	3.85933	0.296	0.044	1.16E-29	Cholangiocyte	PSC_inflammation_vs_ICC_Adj	ATM
3.20E-34	-1.28211	0.135	0.525	1.19E-29	Cholangiocyte	PSC_inflammation_vs_ICC_Adj	RBX1
3.80E-34	-2.56628	0.042	0.368	1.41E-29	Cholangiocyte	PSC_inflammation_vs_ICC_Adj	IER3
3.89E-34	-1.24033	0.25	0.672	1.44E-29	Cholangiocyte	PSC_inflammation_vs_ICC_Adj	HNRNPA0
4.07E-34	3.98014	0.288	0.039	1.51E-29	Cholangiocyte	PSC_inflammation_vs_ICC_Adj	TRAF3IP3
4.18E-34	-8.97665	0	0.277	1.55E-29	Cholangiocyte	PSC_inflammation_vs_ICC_Adj	PRSS22
4.18E-34	-8.83498	0	0.277	1.55E-29	Cholangiocyte	PSC_inflammation_vs_ICC_Adj	FAM150B
4.55E-34	-1.32702	0.131	0.518	1.69E-29	Cholangiocyte	PSC_inflammation_vs_ICC_Adj	MINOS1
4.61E-34	10.3497	0.199	0	1.71E-29	Cholangiocyte	PSC_inflammation_vs_ICC_Adj	CRYBG1
4.61E-34	10.5805	0.199	0	1.71E-29	Cholangiocyte	PSC_inflammation_vs_ICC_Adj	AL138963.3
4.61E-34	9.93536	0.199	0	1.71E-29	Cholangiocyte	PSC_inflammation_vs_ICC_Adj	ATP5MPL
4.72E-34	-4.57438	0.011	0.3	1.75E-29	Cholangiocyte	PSC_inflammation_vs_ICC_Adj	KCNQ1OT1
4.76E-34	-1.29686	0.168	0.581	1.77E-29	Cholangiocyte	PSC_inflammation_vs_ICC_Adj	RBMX
4.82E-34	2.68409	0.407	0.116	1.79E-29	Cholangiocyte	PSC_inflammation_vs_ICC_Adj	GZMK
5.22E-34	-6.63356	0.002	0.281	1.94E-29	Cholangiocyte	PSC_inflammation_vs_ICC_Adj	EHF
5.36E-34	-4.25628	0.011	0.301	1.99E-29	Cholangiocyte	PSC_inflammation_vs_ICC_Adj	CCND1
5.75E-34	-3.74975	0.029	0.329	2.14E-29	Cholangiocyte	PSC_inflammation_vs_ICC_Adj	MRPL23
6.64E-34	-8.68361	0	0.275	2.47E-29	Cholangiocyte	PSC_inflammation_vs_ICC_Adj	C14orf1
6.81E-34	-2.41829	0.02	0.323	2.53E-29	Cholangiocyte	PSC_inflammation_vs_ICC_Adj	IFT57
8.37E-34	-2.90514	0.031	0.336	3.11E-29	Cholangiocyte	PSC_inflammation_vs_ICC_Adj	RBPMS
9.96E-34	3.13469	0.303	0.047	3.70E-29	Cholangiocyte	PSC_inflammation_vs_ICC_Adj	CD3G
1.05E-33	-9.162	0	0.274	3.91E-29	Cholangiocyte	PSC_inflammation_vs_ICC_Adj	KCNJ15
1.13E-33	9.70722	0.197	0	4.19E-29	Cholangiocyte	PSC_inflammation_vs_ICC_Adj	ATP5F1C
1.13E-33	-2.5944	0.038	0.352	4.21E-29	Cholangiocyte	PSC_inflammation_vs_ICC_Adj	ALDH2
1.37E-33	3.28659	0.347	0.079	5.10E-29	Cholangiocyte	PSC_inflammation_vs_ICC_Adj	ACAP1
1.58E-33	3.44635	0.33	0.067	5.86E-29	Cholangiocyte	PSC_inflammation_vs_ICC_Adj	PRKCH
1.60E-33	-4.29635	0.015	0.304	5.93E-29	Cholangiocyte	PSC_inflammation_vs_ICC_Adj	LURAP1L
1.67E-33	-8.87407	0	0.272	6.19E-29	Cholangiocyte	PSC_inflammation_vs_ICC_Adj	MLLT4
1.67E-33	-8.68423	0	0.272	6.19E-29	Cholangiocyte	PSC_inflammation_vs_ICC_Adj	LINC00998
1.72E-33	-1.82881	0.082	0.434	6.39E-29	Cholangiocyte	PSC_inflammation_vs_ICC_Adj	COX16
3.31E-33	-2.33401	0.073	0.409	1.23E-28	Cholangiocyte	PSC_inflammation_vs_ICC_Adj	WDR74
3.52E-33	-6.68947	0.004	0.278	1.31E-28	Cholangiocyte	PSC_inflammation_vs_ICC_Adj	MORN2
3.65E-33	-6.08274	0.002	0.275	1.36E-28	Cholangiocyte	PSC_inflammation_vs_ICC_Adj	MATR3
3.93E-33	-2.50379	0.042	0.357	1.46E-28	Cholangiocyte	PSC_inflammation_vs_ICC_Adj	DNPH1
4.01E-33	-1.3191	0.115	0.492	1.49E-28	Cholangiocyte	PSC_inflammation_vs_ICC_Adj	PRDX3
4.20E-33	-1.35845	0.119	0.498	1.56E-28	Cholangiocyte	PSC_inflammation_vs_ICC_Adj	EIF1AX
4.39E-33	4.41738	0.246	0.02	1.63E-28	Cholangiocyte	PSC_inflammation_vs_ICC_Adj	TAGAP
4.47E-33	-1.78583	0.1	0.46	1.66E-28	Cholangiocyte	PSC_inflammation_vs_ICC_Adj	SNRPD1
4.57E-33	-1.4017	0.122	0.496	1.70E-28	Cholangiocyte	PSC_inflammation_vs_ICC_Adj	FKBP2
5.08E-33	2.02628	0.962	0.988	1.89E-28	Cholangiocyte	PSC_inflammation_vs_ICC_Adj	FTL
5.15E-33	2.22874	0.425	0.134	1.91E-28	Cholangiocyte	PSC_inflammation_vs_ICC_Adj	GZMA
5.26E-33	4.12921	0.254	0.025	1.95E-28	Cholangiocyte	PSC_inflammation_vs_ICC_Adj	WAS
5.64E-33	-6.24401	0.002	0.274	2.09E-28	Cholangiocyte	PSC_inflammation_vs_ICC_Adj	CA9
6.71E-33	9.72584	0.192	0	2.49E-28	Cholangiocyte	PSC_inflammation_vs_ICC_Adj	SRPRA
7.01E-33	-3.35493	0.015	0.303	2.60E-28	Cholangiocyte	PSC_inflammation_vs_ICC_Adj	TMEM97
7.41E-33	-1.10151	0.186	0.606	2.75E-28	Cholangiocyte	PSC_inflammation_vs_ICC_Adj	ERH
7.55E-33	-1.63522	0.08	0.428	2.80E-28	Cholangiocyte	PSC_inflammation_vs_ICC_Adj	TAF9
9.14E-33	3.62785	0.279	0.038	3.40E-28	Cholangiocyte	PSC_inflammation_vs_ICC_Adj	GIMAP4
9.14E-33	-1.43461	0.128	0.499	3.40E-28	Cholangiocyte	PSC_inflammation_vs_ICC_Adj	RSL24D1
1.02E-32	3.94953	0.27	0.033	3.80E-28	Cholangiocyte	PSC_inflammation_vs_ICC_Adj	EMB
1.26E-32	-2.60341	0.035	0.341	4.68E-28	Cholangiocyte	PSC_inflammation_vs_ICC_Adj	MRPL32
1.36E-32	-0.921016	0.356	0.796	5.07E-28	Cholangiocyte	PSC_inflammation_vs_ICC_Adj	SUMO2
1.58E-32	2.58234	0.396	0.114	5.88E-28	Cholangiocyte	PSC_inflammation_vs_ICC_Adj	CST7
1.63E-32	10.0312	0.19	0	6.07E-28	Cholangiocyte	PSC_inflammation_vs_ICC_Adj	ATP5PD
1.64E-32	-8.46786	0	0.265	6.10E-28	Cholangiocyte	PSC_inflammation_vs_ICC_Adj	RAB25
1.94E-32	-1.61396	0.073	0.416	7.22E-28	Cholangiocyte	PSC_inflammation_vs_ICC_Adj	RAB1A
2.33E-32	7.21081	0.201	0.004	8.67E-28	Cholangiocyte	PSC_inflammation_vs_ICC_Adj	HIST1H1E
2.52E-32	-1.0425	0.148	0.544	9.35E-28	Cholangiocyte	PSC_inflammation_vs_ICC_Adj	LGALS3
2.59E-32	-8.4965	0	0.263	9.61E-28	Cholangiocyte	PSC_inflammation_vs_ICC_Adj	C21orf59
2.59E-32	-8.68102	0	0.263	9.61E-28	Cholangiocyte	PSC_inflammation_vs_ICC_Adj	STXBP6
2.72E-32	-1.04854	0.308	0.726	1.01E-27	Cholangiocyte	PSC_inflammation_vs_ICC_Adj	EIF4A2
2.72E-32	-1.11016	0.235	0.652	1.01E-27	Cholangiocyte	PSC_inflammation_vs_ICC_Adj	ZFAS1
3.83E-32	2.60335	0.504	0.253	1.42E-27	Cholangiocyte	PSC_inflammation_vs_ICC_Adj	MYH9
3.84E-32	-2.74239	0.024	0.32	1.42E-27	Cholangiocyte	PSC_inflammation_vs_ICC_Adj	PDGFD
3.97E-32	9.65643	0.188	0	1.48E-27	Cholangiocyte	PSC_inflammation_vs_ICC_Adj	LSM8
3.97E-32	9.77049	0.188	0	1.48E-27	Cholangiocyte	PSC_inflammation_vs_ICC_Adj	MRPL57
4.08E-32	-8.67088	0	0.262	1.51E-27	Cholangiocyte	PSC_inflammation_vs_ICC_Adj	WBSCR22
4.20E-32	3.87774	0.296	0.052	1.56E-27	Cholangiocyte	PSC_inflammation_vs_ICC_Adj	ANKRD44
4.26E-32	-0.886908	0.192	0.619	1.58E-27	Cholangiocyte	PSC_inflammation_vs_ICC_Adj	PRDX1
5.05E-32	-1.79904	0.106	0.457	1.87E-27	Cholangiocyte	PSC_inflammation_vs_ICC_Adj	PSMA4
5.48E-32	-4.47121	0.011	0.285	2.04E-27	Cholangiocyte	PSC_inflammation_vs_ICC_Adj	CKB
5.75E-32	-2.79074	0.038	0.339	2.14E-27	Cholangiocyte	PSC_inflammation_vs_ICC_Adj	DST
6.29E-32	-1.3455	0.095	0.451	2.34E-27	Cholangiocyte	PSC_inflammation_vs_ICC_Adj	APLP2
6.42E-32	-8.69727	0	0.261	2.38E-27	Cholangiocyte	PSC_inflammation_vs_ICC_Adj	WHSC1L1
6.42E-32	-8.84201	0	0.261	2.38E-27	Cholangiocyte	PSC_inflammation_vs_ICC_Adj	SETD5-AS1
6.92E-32	3.09492	0.369	0.102	2.57E-27	Cholangiocyte	PSC_inflammation_vs_ICC_Adj	STK17B
7.62E-32	-0.678092	0.735	0.985	2.83E-27	Cholangiocyte	PSC_inflammation_vs_ICC_Adj	RPL23A
8.58E-32	-3.66611	0.022	0.307	3.19E-27	Cholangiocyte	PSC_inflammation_vs_ICC_Adj	GPX2
9.33E-32	-1.95931	0.082	0.415	3.47E-27	Cholangiocyte	PSC_inflammation_vs_ICC_Adj	CARHSP1
1.08E-31	5.37187	0.226	0.016	4.01E-27	Cholangiocyte	PSC_inflammation_vs_ICC_Adj	TMC8
1.11E-31	-1.49242	0.082	0.429	4.10E-27	Cholangiocyte	PSC_inflammation_vs_ICC_Adj	TOB1
1.15E-31	-1.75368	0.093	0.443	4.29E-27	Cholangiocyte	PSC_inflammation_vs_ICC_Adj	HADHB
1.20E-31	-6.70973	0.002	0.263	4.47E-27	Cholangiocyte	PSC_inflammation_vs_ICC_Adj	PKHD1
1.24E-31	-0.81801	0.54	0.898	4.62E-27	Cholangiocyte	PSC_inflammation_vs_ICC_Adj	PPDPF
1.30E-31	-4.64312	0.013	0.285	4.84E-27	Cholangiocyte	PSC_inflammation_vs_ICC_Adj	MAGI1
1.46E-31	-1.02596	0.197	0.608	5.42E-27	Cholangiocyte	PSC_inflammation_vs_ICC_Adj	VAPA
1.48E-31	3.73064	0.31	0.063	5.51E-27	Cholangiocyte	PSC_inflammation_vs_ICC_Adj	WNK1
1.68E-31	-1.73766	0.06	0.381	6.23E-27	Cholangiocyte	PSC_inflammation_vs_ICC_Adj	TCEAL4
1.79E-31	-1.68031	0.088	0.426	6.65E-27	Cholangiocyte	PSC_inflammation_vs_ICC_Adj	PSMA1
1.85E-31	3.62818	0.283	0.045	6.89E-27	Cholangiocyte	PSC_inflammation_vs_ICC_Adj	C1QB
2.18E-31	-1.01542	0.274	0.7	8.09E-27	Cholangiocyte	PSC_inflammation_vs_ICC_Adj	PPP1R15A
2.21E-31	-1.76838	0.073	0.4	8.20E-27	Cholangiocyte	PSC_inflammation_vs_ICC_Adj	AMD1
2.38E-31	-1.07236	0.19	0.598	8.86E-27	Cholangiocyte	PSC_inflammation_vs_ICC_Adj	NDUFA3
2.39E-31	5.12584	0.221	0.015	8.88E-27	Cholangiocyte	PSC_inflammation_vs_ICC_Adj	RCSD1
2.44E-31	3.07454	0.319	0.066	9.05E-27	Cholangiocyte	PSC_inflammation_vs_ICC_Adj	SPOCK2
2.47E-31	-4.64196	0.009	0.277	9.17E-27	Cholangiocyte	PSC_inflammation_vs_ICC_Adj	CRYAB
2.49E-31	-8.55221	0	0.256	9.25E-27	Cholangiocyte	PSC_inflammation_vs_ICC_Adj	MESDC2
2.70E-31	-1.90163	0.062	0.378	1.00E-26	Cholangiocyte	PSC_inflammation_vs_ICC_Adj	SERTAD1
2.77E-31	-1.38401	0.117	0.482	1.03E-26	Cholangiocyte	PSC_inflammation_vs_ICC_Adj	CHMP2A
2.80E-31	-1.20964	0.232	0.64	1.04E-26	Cholangiocyte	PSC_inflammation_vs_ICC_Adj	SRSF3
2.86E-31	3.98918	0.259	0.032	1.06E-26	Cholangiocyte	PSC_inflammation_vs_ICC_Adj	ARHGAP9
3.38E-31	5.27764	0.217	0.013	1.26E-26	Cholangiocyte	PSC_inflammation_vs_ICC_Adj	ITGAL
4.22E-31	4.288	0.29	0.052	1.57E-26	Cholangiocyte	PSC_inflammation_vs_ICC_Adj	ERN1
4.41E-31	-5.28429	0.007	0.269	1.64E-26	Cholangiocyte	PSC_inflammation_vs_ICC_Adj	WFDC2
4.76E-31	-1.42574	0.122	0.483	1.77E-26	Cholangiocyte	PSC_inflammation_vs_ICC_Adj	TMEM14B
5.22E-31	-2.30698	0.035	0.33	1.94E-26	Cholangiocyte	PSC_inflammation_vs_ICC_Adj	S100A13
5.26E-31	-4.37417	0.018	0.291	1.95E-26	Cholangiocyte	PSC_inflammation_vs_ICC_Adj	LGALS2
5.66E-31	10.1571	0.181	0	2.10E-26	Cholangiocyte	PSC_inflammation_vs_ICC_Adj	AC025164.1
6.13E-31	-8.53535	0	0.253	2.28E-26	Cholangiocyte	PSC_inflammation_vs_ICC_Adj	C19orf60
6.48E-31	-1.29833	0.102	0.457	2.41E-26	Cholangiocyte	PSC_inflammation_vs_ICC_Adj	FGG
9.60E-31	-8.51847	0	0.252	3.57E-26	Cholangiocyte	PSC_inflammation_vs_ICC_Adj	C16orf13
1.26E-30	-1.19913	0.139	0.518	4.69E-26	Cholangiocyte	PSC_inflammation_vs_ICC_Adj	BANF1
1.30E-30	-1.60723	0.113	0.463	4.82E-26	Cholangiocyte	PSC_inflammation_vs_ICC_Adj	MRPL33
1.30E-30	2.57755	0.509	0.275	4.84E-26	Cholangiocyte	PSC_inflammation_vs_ICC_Adj	CD99
1.33E-30	-3.69732	0.007	0.268	4.93E-26	Cholangiocyte	PSC_inflammation_vs_ICC_Adj	ARSE
1.34E-30	-1.24743	0.181	0.578	4.96E-26	Cholangiocyte	PSC_inflammation_vs_ICC_Adj	SRP9
1.34E-30	-0.93719	0.184	0.587	4.96E-26	Cholangiocyte	PSC_inflammation_vs_ICC_Adj	DYNLRB1
1.37E-30	9.69854	0.179	0	5.08E-26	Cholangiocyte	PSC_inflammation_vs_ICC_Adj	COPS9
1.50E-30	-8.57584	0	0.25	5.58E-26	Cholangiocyte	PSC_inflammation_vs_ICC_Adj	AC073218.2
1.97E-30	-2.36764	0.046	0.349	7.31E-26	Cholangiocyte	PSC_inflammation_vs_ICC_Adj	RASSF7
2.06E-30	4.69653	0.235	0.023	7.67E-26	Cholangiocyte	PSC_inflammation_vs_ICC_Adj	DGKZ
2.21E-30	-2.46464	0.033	0.323	8.20E-26	Cholangiocyte	PSC_inflammation_vs_ICC_Adj	TFPI
2.35E-30	-8.51968	0	0.249	8.73E-26	Cholangiocyte	PSC_inflammation_vs_ICC_Adj	LINC00969
3.15E-30	-6.23485	0.002	0.253	1.17E-25	Cholangiocyte	PSC_inflammation_vs_ICC_Adj	ONECUT2
3.30E-30	9.7105	0.177	0	1.23E-25	Cholangiocyte	PSC_inflammation_vs_ICC_Adj	ATP5F1A
3.38E-30	-5.14868	0.011	0.269	1.26E-25	Cholangiocyte	PSC_inflammation_vs_ICC_Adj	VSIG2
3.68E-30	-8.44867	0	0.247	1.37E-25	Cholangiocyte	PSC_inflammation_vs_ICC_Adj	MLPH
3.98E-30	-4.90775	0.007	0.262	1.48E-25	Cholangiocyte	PSC_inflammation_vs_ICC_Adj	NOTCH2NL
4.01E-30	-1.52993	0.1	0.435	1.49E-25	Cholangiocyte	PSC_inflammation_vs_ICC_Adj	NENF
4.06E-30	-4.83118	0.011	0.269	1.51E-25	Cholangiocyte	PSC_inflammation_vs_ICC_Adj	SOX9
5.08E-30	-6.65186	0.004	0.255	1.89E-25	Cholangiocyte	PSC_inflammation_vs_ICC_Adj	CHST9
5.14E-30	4.03285	0.268	0.042	1.91E-25	Cholangiocyte	PSC_inflammation_vs_ICC_Adj	PTGER4
5.24E-30	3.15544	0.374	0.119	1.95E-25	Cholangiocyte	PSC_inflammation_vs_ICC_Adj	MSN
5.35E-30	-2.52177	0.031	0.313	1.99E-25	Cholangiocyte	PSC_inflammation_vs_ICC_Adj	HEBP1
5.73E-30	4.07494	0.248	0.031	2.13E-25	Cholangiocyte	PSC_inflammation_vs_ICC_Adj	IL10RA
5.74E-30	-9.12225	0	0.246	2.13E-25	Cholangiocyte	PSC_inflammation_vs_ICC_Adj	EGOT
5.98E-30	-2.39297	0.035	0.323	2.22E-25	Cholangiocyte	PSC_inflammation_vs_ICC_Adj	INSIG2
6.83E-30	-2.20966	0.033	0.319	2.54E-25	Cholangiocyte	PSC_inflammation_vs_ICC_Adj	AZGP1
7.20E-30	-1.16404	0.199	0.59	2.67E-25	Cholangiocyte	PSC_inflammation_vs_ICC_Adj	RTN4
7.62E-30	3.56752	0.308	0.067	2.83E-25	Cholangiocyte	PSC_inflammation_vs_ICC_Adj	COTL1
8.07E-30	-1.33222	0.119	0.477	3.00E-25	Cholangiocyte	PSC_inflammation_vs_ICC_Adj	PSMB6
9.06E-30	3.59312	0.27	0.042	3.36E-25	Cholangiocyte	PSC_inflammation_vs_ICC_Adj	GLIPR1
1.22E-29	4.79131	0.232	0.025	4.52E-25	Cholangiocyte	PSC_inflammation_vs_ICC_Adj	ARHGAP4
1.24E-29	-2.40499	0.029	0.306	4.60E-25	Cholangiocyte	PSC_inflammation_vs_ICC_Adj	S100A16
1.40E-29	-8.44071	0	0.243	5.19E-25	Cholangiocyte	PSC_inflammation_vs_ICC_Adj	GPRC5B
1.55E-29	-1.37132	0.117	0.466	5.77E-25	Cholangiocyte	PSC_inflammation_vs_ICC_Adj	SNRPB2
1.60E-29	4.22441	0.239	0.028	5.94E-25	Cholangiocyte	PSC_inflammation_vs_ICC_Adj	C1QC
1.69E-29	-1.21879	0.111	0.461	6.29E-25	Cholangiocyte	PSC_inflammation_vs_ICC_Adj	MYADM
1.77E-29	-8.95733	0.002	0.247	6.58E-25	Cholangiocyte	PSC_inflammation_vs_ICC_Adj	SCGB3A1
1.86E-29	-4.26518	0.007	0.258	6.90E-25	Cholangiocyte	PSC_inflammation_vs_ICC_Adj	FILIP1L
1.92E-29	9.83391	0.173	0	7.12E-25	Cholangiocyte	PSC_inflammation_vs_ICC_Adj	CYTOR
2.14E-29	-1.62203	0.088	0.416	7.95E-25	Cholangiocyte	PSC_inflammation_vs_ICC_Adj	NEDD9
2.15E-29	1.49858	0.723	0.67	7.99E-25	Cholangiocyte	PSC_inflammation_vs_ICC_Adj	HLA-E
2.18E-29	-8.85818	0	0.242	8.09E-25	Cholangiocyte	PSC_inflammation_vs_ICC_Adj	SMIM22
2.18E-29	-9.20989	0	0.242	8.09E-25	Cholangiocyte	PSC_inflammation_vs_ICC_Adj	RP11-386I14.4
2.18E-29	-8.45661	0	0.242	8.09E-25	Cholangiocyte	PSC_inflammation_vs_ICC_Adj	SLC5A1
2.20E-29	-1.93932	0.073	0.383	8.17E-25	Cholangiocyte	PSC_inflammation_vs_ICC_Adj	PIN4
2.20E-29	-1.70956	0.058	0.37	8.19E-25	Cholangiocyte	PSC_inflammation_vs_ICC_Adj	CSRNP1
2.66E-29	2.61431	0.361	0.103	9.88E-25	Cholangiocyte	PSC_inflammation_vs_ICC_Adj	LSP1
2.86E-29	2.62602	0.358	0.1	1.06E-24	Cholangiocyte	PSC_inflammation_vs_ICC_Adj	CD44
2.98E-29	3.77375	0.261	0.039	1.11E-24	Cholangiocyte	PSC_inflammation_vs_ICC_Adj	FMNL1
2.99E-29	-3.14119	0.027	0.297	1.11E-24	Cholangiocyte	PSC_inflammation_vs_ICC_Adj	H1F0
3.92E-29	-1.00375	0.577	0.876	1.46E-24	Cholangiocyte	PSC_inflammation_vs_ICC_Adj	FOS
4.32E-29	-1.11275	0.153	0.528	1.60E-24	Cholangiocyte	PSC_inflammation_vs_ICC_Adj	OCIAD2
4.43E-29	-1.96646	0.051	0.346	1.65E-24	Cholangiocyte	PSC_inflammation_vs_ICC_Adj	PSENEN
4.47E-29	4.47224	0.23	0.025	1.66E-24	Cholangiocyte	PSC_inflammation_vs_ICC_Adj	KLRG1
4.60E-29	9.56368	0.17	0	1.71E-24	Cholangiocyte	PSC_inflammation_vs_ICC_Adj	SELENOH
5.10E-29	-6.34466	0.004	0.247	1.89E-24	Cholangiocyte	PSC_inflammation_vs_ICC_Adj	CDH6
5.27E-29	-0.800692	0.204	0.608	1.96E-24	Cholangiocyte	PSC_inflammation_vs_ICC_Adj	SEC61G
5.28E-29	-8.43911	0	0.239	1.96E-24	Cholangiocyte	PSC_inflammation_vs_ICC_Adj	C17orf89
6.15E-29	-3.88237	0.011	0.263	2.28E-24	Cholangiocyte	PSC_inflammation_vs_ICC_Adj	MDK
6.20E-29	-1.32583	0.104	0.445	2.30E-24	Cholangiocyte	PSC_inflammation_vs_ICC_Adj	NFE2L2
8.80E-29	-1.97485	0.131	0.464	3.27E-24	Cholangiocyte	PSC_inflammation_vs_ICC_Adj	NCOA7
9.06E-29	-4.74456	0.009	0.256	3.36E-24	Cholangiocyte	PSC_inflammation_vs_ICC_Adj	TNFRSF21
1.10E-28	9.70116	0.168	0	4.10E-24	Cholangiocyte	PSC_inflammation_vs_ICC_Adj	LUC7L2
1.15E-28	-7.57361	0.002	0.24	4.26E-24	Cholangiocyte	PSC_inflammation_vs_ICC_Adj	FGFR3
1.21E-28	-1.05877	0.19	0.571	4.49E-24	Cholangiocyte	PSC_inflammation_vs_ICC_Adj	NDUFV2
1.26E-28	3.15627	0.412	0.164	4.69E-24	Cholangiocyte	PSC_inflammation_vs_ICC_Adj	CCNH
1.28E-28	-8.40031	0	0.236	4.74E-24	Cholangiocyte	PSC_inflammation_vs_ICC_Adj	C10orf118
1.67E-28	-0.488823	0.867	0.997	6.22E-24	Cholangiocyte	PSC_inflammation_vs_ICC_Adj	RPS18
1.69E-28	-0.80839	0.341	0.79	6.29E-24	Cholangiocyte	PSC_inflammation_vs_ICC_Adj	COX6C
1.98E-28	-8.3937	0	0.234	7.35E-24	Cholangiocyte	PSC_inflammation_vs_ICC_Adj	STRA13
1.98E-28	-8.47144	0	0.234	7.35E-24	Cholangiocyte	PSC_inflammation_vs_ICC_Adj	FAM127B
1.98E-28	-8.68884	0	0.234	7.35E-24	Cholangiocyte	PSC_inflammation_vs_ICC_Adj	FAM150A
2.37E-28	8.75351	0.17	0.001	8.80E-24	Cholangiocyte	PSC_inflammation_vs_ICC_Adj	HIST1H1D
2.65E-28	9.54669	0.166	0	9.83E-24	Cholangiocyte	PSC_inflammation_vs_ICC_Adj	ATP5PB
2.65E-28	9.65859	0.166	0	9.83E-24	Cholangiocyte	PSC_inflammation_vs_ICC_Adj	PTPRJ
2.91E-28	4.22838	0.237	0.031	1.08E-23	Cholangiocyte	PSC_inflammation_vs_ICC_Adj	STK10
3.04E-28	-1.43875	0.084	0.399	1.13E-23	Cholangiocyte	PSC_inflammation_vs_ICC_Adj	TIMM8B
3.07E-28	-8.33366	0	0.233	1.14E-23	Cholangiocyte	PSC_inflammation_vs_ICC_Adj	C1orf86
3.34E-28	-1.09799	0.148	0.512	1.24E-23	Cholangiocyte	PSC_inflammation_vs_ICC_Adj	NDUFA2
4.00E-28	-0.886675	0.223	0.633	1.49E-23	Cholangiocyte	PSC_inflammation_vs_ICC_Adj	CUTA
4.04E-28	3.55705	0.294	0.066	1.50E-23	Cholangiocyte	PSC_inflammation_vs_ICC_Adj	PIK3IP1
4.32E-28	4.04864	0.252	0.039	1.60E-23	Cholangiocyte	PSC_inflammation_vs_ICC_Adj	ATF7IP
4.32E-28	-5.90304	0.002	0.237	1.60E-23	Cholangiocyte	PSC_inflammation_vs_ICC_Adj	ANXA9
4.32E-28	-2.11811	0.049	0.335	1.61E-23	Cholangiocyte	PSC_inflammation_vs_ICC_Adj	FBP1
4.46E-28	-1.49635	0.077	0.389	1.66E-23	Cholangiocyte	PSC_inflammation_vs_ICC_Adj	NAA20
4.66E-28	-5.42723	0.004	0.242	1.73E-23	Cholangiocyte	PSC_inflammation_vs_ICC_Adj	ARHGAP24
4.76E-28	-8.72545	0	0.231	1.77E-23	Cholangiocyte	PSC_inflammation_vs_ICC_Adj	HN1
4.82E-28	-1.55901	0.071	0.371	1.79E-23	Cholangiocyte	PSC_inflammation_vs_ICC_Adj	TMEM147
4.84E-28	3.35113	0.27	0.048	1.80E-23	Cholangiocyte	PSC_inflammation_vs_ICC_Adj	CTSW
5.20E-28	-1.49354	0.106	0.438	1.93E-23	Cholangiocyte	PSC_inflammation_vs_ICC_Adj	ACP1
5.30E-28	5.09955	0.201	0.015	1.97E-23	Cholangiocyte	PSC_inflammation_vs_ICC_Adj	RASAL3
5.32E-28	-1.01299	0.21	0.594	1.98E-23	Cholangiocyte	PSC_inflammation_vs_ICC_Adj	ST13
6.33E-28	10.2707	0.164	0	2.35E-23	Cholangiocyte	PSC_inflammation_vs_ICC_Adj	TRBC1
6.33E-28	9.54922	0.164	0	2.35E-23	Cholangiocyte	PSC_inflammation_vs_ICC_Adj	PPP4R3A
6.33E-28	9.76356	0.164	0	2.35E-23	Cholangiocyte	PSC_inflammation_vs_ICC_Adj	JPT1
6.74E-28	-1.19507	0.137	0.489	2.50E-23	Cholangiocyte	PSC_inflammation_vs_ICC_Adj	NDUFAF3
7.47E-28	-3.02135	0.029	0.291	2.77E-23	Cholangiocyte	PSC_inflammation_vs_ICC_Adj	ANPEP
9.66E-28	4.00575	0.263	0.048	3.59E-23	Cholangiocyte	PSC_inflammation_vs_ICC_Adj	SLFN5
1.02E-27	-1.32711	0.053	0.342	3.78E-23	Cholangiocyte	PSC_inflammation_vs_ICC_Adj	CTSL
1.05E-27	-3.60076	0.013	0.261	3.89E-23	Cholangiocyte	PSC_inflammation_vs_ICC_Adj	RND3
1.07E-27	2.79305	0.352	0.108	3.99E-23	Cholangiocyte	PSC_inflammation_vs_ICC_Adj	2026-09-01
1.10E-27	-1.04815	0.131	0.485	4.09E-23	Cholangiocyte	PSC_inflammation_vs_ICC_Adj	AURKAIP1
1.14E-27	-8.34675	0	0.229	4.24E-23	Cholangiocyte	PSC_inflammation_vs_ICC_Adj	C8orf47
1.23E-27	-1.4272	0.113	0.444	4.57E-23	Cholangiocyte	PSC_inflammation_vs_ICC_Adj	RANBP1
1.25E-27	2.58887	0.462	0.229	4.64E-23	Cholangiocyte	PSC_inflammation_vs_ICC_Adj	HLA-F
1.27E-27	-1.52452	0.082	0.394	4.71E-23	Cholangiocyte	PSC_inflammation_vs_ICC_Adj	CHMP5
1.39E-27	-0.758457	0.482	0.87	5.15E-23	Cholangiocyte	PSC_inflammation_vs_ICC_Adj	S100A10
1.39E-27	-1.35109	0.142	0.482	5.16E-23	Cholangiocyte	PSC_inflammation_vs_ICC_Adj	RABAC1
1.44E-27	-6.25582	0.002	0.233	5.35E-23	Cholangiocyte	PSC_inflammation_vs_ICC_Adj	PRSS8
1.47E-27	-1.82593	0.06	0.352	5.44E-23	Cholangiocyte	PSC_inflammation_vs_ICC_Adj	SMIM19
1.51E-27	9.82629	0.162	0	5.62E-23	Cholangiocyte	PSC_inflammation_vs_ICC_Adj	GABPB1-AS1
1.60E-27	-0.73723	0.387	0.809	5.95E-23	Cholangiocyte	PSC_inflammation_vs_ICC_Adj	CHCHD2
1.92E-27	-0.992609	0.164	0.531	7.13E-23	Cholangiocyte	PSC_inflammation_vs_ICC_Adj	GABARAPL2
2.19E-27	-2.22313	0.046	0.323	8.13E-23	Cholangiocyte	PSC_inflammation_vs_ICC_Adj	ALDH3A2
2.21E-27	5.88211	0.177	0.006	8.20E-23	Cholangiocyte	PSC_inflammation_vs_ICC_Adj	PREX1
2.51E-27	-1.85879	0.046	0.323	9.34E-23	Cholangiocyte	PSC_inflammation_vs_ICC_Adj	NUPR1
2.57E-27	-2.11844	0.046	0.322	9.55E-23	Cholangiocyte	PSC_inflammation_vs_ICC_Adj	HCFC1R1
2.73E-27	-8.63863	0	0.226	1.01E-22	Cholangiocyte	PSC_inflammation_vs_ICC_Adj	CFTR
2.83E-27	3.14556	0.352	0.115	1.05E-22	Cholangiocyte	PSC_inflammation_vs_ICC_Adj	GNAI2
3.05E-27	-1.17546	0.088	0.406	1.13E-22	Cholangiocyte	PSC_inflammation_vs_ICC_Adj	EMC4
3.09E-27	-1.38697	0.071	0.373	1.15E-22	Cholangiocyte	PSC_inflammation_vs_ICC_Adj	SPAG7
3.41E-27	-1.24867	0.139	0.491	1.27E-22	Cholangiocyte	PSC_inflammation_vs_ICC_Adj	ATRAID
3.45E-27	-5.5215	0.004	0.234	1.28E-22	Cholangiocyte	PSC_inflammation_vs_ICC_Adj	SCD5
3.49E-27	-0.56401	0.746	0.978	1.30E-22	Cholangiocyte	PSC_inflammation_vs_ICC_Adj	RPL9
3.67E-27	-1.30854	0.088	0.399	1.36E-22	Cholangiocyte	PSC_inflammation_vs_ICC_Adj	ADH5
3.71E-27	-0.869791	0.217	0.598	1.38E-22	Cholangiocyte	PSC_inflammation_vs_ICC_Adj	WDR83OS
3.76E-27	-3.39303	0.013	0.255	1.40E-22	Cholangiocyte	PSC_inflammation_vs_ICC_Adj	GCSH
3.89E-27	-3.39138	0.013	0.256	1.44E-22	Cholangiocyte	PSC_inflammation_vs_ICC_Adj	TRIB1
4.07E-27	-4.63645	0.007	0.24	1.51E-22	Cholangiocyte	PSC_inflammation_vs_ICC_Adj	ZG16B
4.22E-27	-8.15207	0	0.224	1.57E-22	Cholangiocyte	PSC_inflammation_vs_ICC_Adj	SPG20
4.30E-27	3.21023	0.277	0.055	1.60E-22	Cholangiocyte	PSC_inflammation_vs_ICC_Adj	CD96
4.54E-27	-0.577959	0.763	0.991	1.69E-22	Cholangiocyte	PSC_inflammation_vs_ICC_Adj	RPS25
4.73E-27	2.72085	0.299	0.067	1.76E-22	Cholangiocyte	PSC_inflammation_vs_ICC_Adj	CD48
4.81E-27	5.25534	0.199	0.016	1.78E-22	Cholangiocyte	PSC_inflammation_vs_ICC_Adj	INPP5D
5.32E-27	-1.23136	0.122	0.456	1.98E-22	Cholangiocyte	PSC_inflammation_vs_ICC_Adj	POLR2K
5.89E-27	4.15863	0.221	0.026	2.19E-22	Cholangiocyte	PSC_inflammation_vs_ICC_Adj	DEF6
6.14E-27	-3.73776	0.015	0.258	2.28E-22	Cholangiocyte	PSC_inflammation_vs_ICC_Adj	POLR2J3
6.38E-27	-1.6778	0.058	0.345	2.37E-22	Cholangiocyte	PSC_inflammation_vs_ICC_Adj	ALDOB
6.55E-27	-1.72168	0.064	0.354	2.43E-22	Cholangiocyte	PSC_inflammation_vs_ICC_Adj	CHP1
6.68E-27	-2.10849	0.042	0.313	2.48E-22	Cholangiocyte	PSC_inflammation_vs_ICC_Adj	RAB3IP
6.83E-27	-2.04679	0.042	0.316	2.54E-22	Cholangiocyte	PSC_inflammation_vs_ICC_Adj	BEX2
8.19E-27	3.47456	0.274	0.057	3.04E-22	Cholangiocyte	PSC_inflammation_vs_ICC_Adj	ABHD17A
8.55E-27	-2.35541	0.042	0.31	3.18E-22	Cholangiocyte	PSC_inflammation_vs_ICC_Adj	ESF1
8.60E-27	9.77365	0.157	0	3.20E-22	Cholangiocyte	PSC_inflammation_vs_ICC_Adj	TRAC
8.61E-27	-1.43697	0.071	0.367	3.20E-22	Cholangiocyte	PSC_inflammation_vs_ICC_Adj	POLR2I
9.40E-27	-2.65272	0.035	0.295	3.49E-22	Cholangiocyte	PSC_inflammation_vs_ICC_Adj	CRYZ
9.90E-27	-1.71564	0.071	0.364	3.68E-22	Cholangiocyte	PSC_inflammation_vs_ICC_Adj	PCBD1
1.00E-26	-0.89272	0.228	0.624	3.71E-22	Cholangiocyte	PSC_inflammation_vs_ICC_Adj	EID1
1.01E-26	-0.524589	0.792	0.985	3.75E-22	Cholangiocyte	PSC_inflammation_vs_ICC_Adj	RPL35A
1.05E-26	-2.00604	0.042	0.311	3.91E-22	Cholangiocyte	PSC_inflammation_vs_ICC_Adj	SPTSSA
1.45E-26	-3.35851	0.018	0.258	5.40E-22	Cholangiocyte	PSC_inflammation_vs_ICC_Adj	VEGFA
1.76E-26	-1.94068	0.049	0.317	6.54E-22	Cholangiocyte	PSC_inflammation_vs_ICC_Adj	PFDN4
1.76E-26	4.63479	0.206	0.02	6.55E-22	Cholangiocyte	PSC_inflammation_vs_ICC_Adj	SEMA4D
1.98E-26	-1.80401	0.069	0.358	7.37E-22	Cholangiocyte	PSC_inflammation_vs_ICC_Adj	COA3
1.99E-26	-3.43189	0.018	0.258	7.38E-22	Cholangiocyte	PSC_inflammation_vs_ICC_Adj	INSR
2.05E-26	9.50556	0.155	0	7.60E-22	Cholangiocyte	PSC_inflammation_vs_ICC_Adj	PPP4R3B
2.05E-26	9.55682	0.155	0	7.60E-22	Cholangiocyte	PSC_inflammation_vs_ICC_Adj	SF3B6
2.08E-26	-3.74347	0.011	0.245	7.72E-22	Cholangiocyte	PSC_inflammation_vs_ICC_Adj	PPP1R16A
2.30E-26	-3.16357	0.024	0.268	8.53E-22	Cholangiocyte	PSC_inflammation_vs_ICC_Adj	ARL2
2.37E-26	-3.50941	0.013	0.247	8.80E-22	Cholangiocyte	PSC_inflammation_vs_ICC_Adj	KIFC3
2.37E-26	-6.9919	0.002	0.223	8.82E-22	Cholangiocyte	PSC_inflammation_vs_ICC_Adj	GRB7
2.48E-26	-3.00404	0.02	0.263	9.21E-22	Cholangiocyte	PSC_inflammation_vs_ICC_Adj	SERINC2
2.51E-26	-0.878149	0.394	0.786	9.33E-22	Cholangiocyte	PSC_inflammation_vs_ICC_Adj	TMBIM6
2.64E-26	-2.15952	0.051	0.322	9.80E-22	Cholangiocyte	PSC_inflammation_vs_ICC_Adj	MRPS18C
3.15E-26	-1.72172	0.058	0.338	1.17E-21	Cholangiocyte	PSC_inflammation_vs_ICC_Adj	PFDN1
3.67E-26	-8.31065	0	0.217	1.36E-21	Cholangiocyte	PSC_inflammation_vs_ICC_Adj	MLTK
3.77E-26	-1.37523	0.113	0.429	1.40E-21	Cholangiocyte	PSC_inflammation_vs_ICC_Adj	UQCRFS1
4.15E-26	-0.977841	0.173	0.528	1.54E-21	Cholangiocyte	PSC_inflammation_vs_ICC_Adj	EIF1B
4.20E-26	-4.72567	0.009	0.236	1.56E-21	Cholangiocyte	PSC_inflammation_vs_ICC_Adj	KIF9
4.31E-26	4.23161	0.219	0.028	1.60E-21	Cholangiocyte	PSC_inflammation_vs_ICC_Adj	MYO1F
4.32E-26	-0.715745	0.274	0.69	1.60E-21	Cholangiocyte	PSC_inflammation_vs_ICC_Adj	PARK7
4.38E-26	4.13841	0.215	0.025	1.63E-21	Cholangiocyte	PSC_inflammation_vs_ICC_Adj	GPRIN3
4.41E-26	-1.71862	0.046	0.32	1.64E-21	Cholangiocyte	PSC_inflammation_vs_ICC_Adj	CHMP4A
4.63E-26	-4.08246	0.011	0.242	1.72E-21	Cholangiocyte	PSC_inflammation_vs_ICC_Adj	HMGCS2
4.67E-26	5.25054	0.177	0.009	1.73E-21	Cholangiocyte	PSC_inflammation_vs_ICC_Adj	SLAMF6
4.86E-26	9.48436	0.153	0	1.81E-21	Cholangiocyte	PSC_inflammation_vs_ICC_Adj	TUT4
4.86E-26	9.53143	0.153	0	1.81E-21	Cholangiocyte	PSC_inflammation_vs_ICC_Adj	SELENOT
5.17E-26	-1.30866	0.122	0.441	1.92E-21	Cholangiocyte	PSC_inflammation_vs_ICC_Adj	PHPT1
5.35E-26	-5.74107	0.004	0.226	1.99E-21	Cholangiocyte	PSC_inflammation_vs_ICC_Adj	MUC6
5.88E-26	-1.41517	0.069	0.361	2.18E-21	Cholangiocyte	PSC_inflammation_vs_ICC_Adj	NFIC
6.57E-26	-1.74422	0.064	0.345	2.44E-21	Cholangiocyte	PSC_inflammation_vs_ICC_Adj	TNFSF10
6.83E-26	-1.61277	0.062	0.342	2.54E-21	Cholangiocyte	PSC_inflammation_vs_ICC_Adj	RAB4A
6.98E-26	-1.10787	0.124	0.451	2.59E-21	Cholangiocyte	PSC_inflammation_vs_ICC_Adj	MRFAP1
7.13E-26	3.78272	0.232	0.035	2.65E-21	Cholangiocyte	PSC_inflammation_vs_ICC_Adj	TBC1D10C
7.21E-26	-0.796762	0.257	0.652	2.68E-21	Cholangiocyte	PSC_inflammation_vs_ICC_Adj	UQCRH
7.42E-26	-0.819719	0.303	0.702	2.75E-21	Cholangiocyte	PSC_inflammation_vs_ICC_Adj	HMGN1
7.43E-26	-3.32799	0.015	0.247	2.76E-21	Cholangiocyte	PSC_inflammation_vs_ICC_Adj	EMP2
7.82E-26	1.9943	0.358	0.109	2.90E-21	Cholangiocyte	PSC_inflammation_vs_ICC_Adj	GMFG
8.69E-26	-1.52294	0.08	0.371	3.23E-21	Cholangiocyte	PSC_inflammation_vs_ICC_Adj	CYC1
9.04E-26	-0.83826	0.31	0.723	3.36E-21	Cholangiocyte	PSC_inflammation_vs_ICC_Adj	UQCR10
9.75E-26	-2.86488	0.024	0.268	3.62E-21	Cholangiocyte	PSC_inflammation_vs_ICC_Adj	SCOC
1.01E-25	-0.771775	0.228	0.611	3.74E-21	Cholangiocyte	PSC_inflammation_vs_ICC_Adj	TSPO
1.11E-25	-1.1379	0.104	0.413	4.12E-21	Cholangiocyte	PSC_inflammation_vs_ICC_Adj	RAB11A
1.15E-25	9.43765	0.15	0	4.29E-21	Cholangiocyte	PSC_inflammation_vs_ICC_Adj	MMP24OS
1.17E-25	-0.505794	0.427	0.831	4.34E-21	Cholangiocyte	PSC_inflammation_vs_ICC_Adj	S100A11
1.21E-25	3.23552	0.237	0.036	4.49E-21	Cholangiocyte	PSC_inflammation_vs_ICC_Adj	SKAP1
1.28E-25	-2.60657	0.027	0.269	4.74E-21	Cholangiocyte	PSC_inflammation_vs_ICC_Adj	C1R
1.33E-25	-8.22763	0	0.213	4.94E-21	Cholangiocyte	PSC_inflammation_vs_ICC_Adj	C7orf55-LUC7L2
1.33E-25	-8.64364	0	0.213	4.94E-21	Cholangiocyte	PSC_inflammation_vs_ICC_Adj	SNORD3A
1.42E-25	-0.982545	0.168	0.528	5.29E-21	Cholangiocyte	PSC_inflammation_vs_ICC_Adj	DHRS7
1.50E-25	-0.580543	0.162	0.525	5.57E-21	Cholangiocyte	PSC_inflammation_vs_ICC_Adj	APOA1
1.52E-25	-1.23938	0.117	0.438	5.66E-21	Cholangiocyte	PSC_inflammation_vs_ICC_Adj	NDUFB6
1.55E-25	1.48598	0.412	0.151	5.74E-21	Cholangiocyte	PSC_inflammation_vs_ICC_Adj	CD52
1.56E-25	-2.06586	0.04	0.295	5.79E-21	Cholangiocyte	PSC_inflammation_vs_ICC_Adj	HNRNPH2
1.69E-25	-1.18408	0.106	0.415	6.29E-21	Cholangiocyte	PSC_inflammation_vs_ICC_Adj	PSMA3
1.74E-25	-2.28559	0.038	0.294	6.45E-21	Cholangiocyte	PSC_inflammation_vs_ICC_Adj	SMIM7
1.91E-25	-1.17177	0.124	0.454	7.09E-21	Cholangiocyte	PSC_inflammation_vs_ICC_Adj	NUDC
2.13E-25	-3.67774	0.015	0.245	7.90E-21	Cholangiocyte	PSC_inflammation_vs_ICC_Adj	SDC1
2.29E-25	-6.66274	0.002	0.215	8.50E-21	Cholangiocyte	PSC_inflammation_vs_ICC_Adj	MAL2
2.40E-25	-1.70498	0.049	0.316	8.91E-21	Cholangiocyte	PSC_inflammation_vs_ICC_Adj	FAM3C
2.73E-25	9.4164	0.148	0	1.02E-20	Cholangiocyte	PSC_inflammation_vs_ICC_Adj	SELENOF
2.73E-25	9.38844	0.148	0	1.02E-20	Cholangiocyte	PSC_inflammation_vs_ICC_Adj	RTF2
3.02E-25	-1.10458	0.115	0.434	1.12E-20	Cholangiocyte	PSC_inflammation_vs_ICC_Adj	MAGOH
3.38E-25	-4.00673	0.015	0.242	1.26E-20	Cholangiocyte	PSC_inflammation_vs_ICC_Adj	MMP14
3.41E-25	-0.811885	0.347	0.757	1.27E-20	Cholangiocyte	PSC_inflammation_vs_ICC_Adj	EDF1
3.72E-25	-7.11584	0.002	0.214	1.38E-20	Cholangiocyte	PSC_inflammation_vs_ICC_Adj	ARL14
4.07E-25	3.53383	0.277	0.066	1.51E-20	Cholangiocyte	PSC_inflammation_vs_ICC_Adj	VPS13C
4.25E-25	-5.21298	0.004	0.218	1.58E-20	Cholangiocyte	PSC_inflammation_vs_ICC_Adj	TMEM30B
4.57E-25	4.62393	0.215	0.029	1.70E-20	Cholangiocyte	PSC_inflammation_vs_ICC_Adj	MDFIC
4.80E-25	-8.19456	0	0.208	1.78E-20	Cholangiocyte	PSC_inflammation_vs_ICC_Adj	CCDC104
4.80E-25	-8.07504	0	0.208	1.78E-20	Cholangiocyte	PSC_inflammation_vs_ICC_Adj	LYRM5
4.96E-25	-0.957252	0.177	0.527	1.84E-20	Cholangiocyte	PSC_inflammation_vs_ICC_Adj	MRPL20
5.14E-25	-1.23644	0.135	0.459	1.91E-20	Cholangiocyte	PSC_inflammation_vs_ICC_Adj	MDH1
6.09E-25	2.64219	0.434	0.213	2.26E-20	Cholangiocyte	PSC_inflammation_vs_ICC_Adj	RNF213
6.16E-25	-4.12167	0.013	0.236	2.29E-20	Cholangiocyte	PSC_inflammation_vs_ICC_Adj	FAM221A
6.45E-25	-0.997446	0.144	0.482	2.40E-20	Cholangiocyte	PSC_inflammation_vs_ICC_Adj	EIF2S2
6.47E-25	9.2369	0.146	0	2.40E-20	Cholangiocyte	PSC_inflammation_vs_ICC_Adj	FAAP20
6.47E-25	9.55098	0.146	0	2.40E-20	Cholangiocyte	PSC_inflammation_vs_ICC_Adj	STMP1
6.48E-25	7.02742	0.15	0.001	2.41E-20	Cholangiocyte	PSC_inflammation_vs_ICC_Adj	KCNA3
6.51E-25	-2.5038	0.035	0.281	2.42E-20	Cholangiocyte	PSC_inflammation_vs_ICC_Adj	HOOK2
7.00E-25	-5.18305	0.007	0.221	2.60E-20	Cholangiocyte	PSC_inflammation_vs_ICC_Adj	CDH2
7.09E-25	-1.24625	0.106	0.409	2.63E-20	Cholangiocyte	PSC_inflammation_vs_ICC_Adj	MRPL52
7.25E-25	-1.21676	0.075	0.364	2.69E-20	Cholangiocyte	PSC_inflammation_vs_ICC_Adj	PSMD4
7.67E-25	-1.99554	0.031	0.277	2.85E-20	Cholangiocyte	PSC_inflammation_vs_ICC_Adj	ASGR2
8.14E-25	-1.67568	0.044	0.301	3.02E-20	Cholangiocyte	PSC_inflammation_vs_ICC_Adj	CD9
8.38E-25	-2.03607	0.046	0.304	3.11E-20	Cholangiocyte	PSC_inflammation_vs_ICC_Adj	TM7SF3
8.49E-25	-1.59666	0.071	0.349	3.15E-20	Cholangiocyte	PSC_inflammation_vs_ICC_Adj	CFDP1
8.62E-25	-0.92148	0.199	0.559	3.20E-20	Cholangiocyte	PSC_inflammation_vs_ICC_Adj	C19orf53
8.97E-25	3.14398	0.305	0.087	3.33E-20	Cholangiocyte	PSC_inflammation_vs_ICC_Adj	TRIM22
9.04E-25	-6.31015	0.002	0.211	3.36E-20	Cholangiocyte	PSC_inflammation_vs_ICC_Adj	TOM1L1
1.02E-24	-2.62276	0.027	0.263	3.80E-20	Cholangiocyte	PSC_inflammation_vs_ICC_Adj	DPM1
1.12E-24	-8.12046	0	0.205	4.17E-20	Cholangiocyte	PSC_inflammation_vs_ICC_Adj	C21orf33
1.22E-24	-3.45634	0.02	0.247	4.53E-20	Cholangiocyte	PSC_inflammation_vs_ICC_Adj	GMNN
1.42E-24	-1.48882	0.071	0.348	5.27E-20	Cholangiocyte	PSC_inflammation_vs_ICC_Adj	HSD17B10
1.43E-24	-1.78735	0.055	0.322	5.31E-20	Cholangiocyte	PSC_inflammation_vs_ICC_Adj	LARP7
1.53E-24	9.56783	0.144	0	5.68E-20	Cholangiocyte	PSC_inflammation_vs_ICC_Adj	SELENOK
1.57E-24	-2.61167	0.038	0.281	5.83E-20	Cholangiocyte	PSC_inflammation_vs_ICC_Adj	TMEM208
1.59E-24	3.7226	0.254	0.054	5.90E-20	Cholangiocyte	PSC_inflammation_vs_ICC_Adj	KLF13
1.65E-24	-3.1879	0.011	0.23	6.12E-20	Cholangiocyte	PSC_inflammation_vs_ICC_Adj	AGXT
1.72E-24	-8.23334	0	0.204	6.38E-20	Cholangiocyte	PSC_inflammation_vs_ICC_Adj	RP11-532F12.5
1.83E-24	4.14174	0.204	0.025	6.81E-20	Cholangiocyte	PSC_inflammation_vs_ICC_Adj	ARHGAP15
1.93E-24	-1.90409	0.04	0.29	7.17E-20	Cholangiocyte	PSC_inflammation_vs_ICC_Adj	CHMP1B
2.11E-24	2.08057	0.533	0.351	7.83E-20	Cholangiocyte	PSC_inflammation_vs_ICC_Adj	DDX17
2.33E-24	5.05066	0.177	0.013	8.65E-20	Cholangiocyte	PSC_inflammation_vs_ICC_Adj	CD84
2.58E-24	-1.09809	0.142	0.472	9.57E-20	Cholangiocyte	PSC_inflammation_vs_ICC_Adj	TACC1
2.68E-24	-0.929661	0.137	0.467	9.95E-20	Cholangiocyte	PSC_inflammation_vs_ICC_Adj	PDIA6
2.89E-24	-1.01224	0.148	0.476	1.07E-19	Cholangiocyte	PSC_inflammation_vs_ICC_Adj	SYF2
2.99E-24	-0.796969	0.221	0.603	1.11E-19	Cholangiocyte	PSC_inflammation_vs_ICC_Adj	KRTCAP2
3.00E-24	-1.17809	0.097	0.393	1.11E-19	Cholangiocyte	PSC_inflammation_vs_ICC_Adj	ERGIC3
3.02E-24	-1.06648	0.155	0.477	1.12E-19	Cholangiocyte	PSC_inflammation_vs_ICC_Adj	TMED9
3.40E-24	-1.10832	0.131	0.441	1.26E-19	Cholangiocyte	PSC_inflammation_vs_ICC_Adj	OSTC
3.60E-24	9.76802	0.142	0	1.34E-19	Cholangiocyte	PSC_inflammation_vs_ICC_Adj	RIPOR2
3.83E-24	-1.20936	0.088	0.383	1.42E-19	Cholangiocyte	PSC_inflammation_vs_ICC_Adj	DNAJC19
3.91E-24	5.82186	0.162	0.007	1.45E-19	Cholangiocyte	PSC_inflammation_vs_ICC_Adj	SLFN12L
3.93E-24	-2.14606	0.044	0.293	1.46E-19	Cholangiocyte	PSC_inflammation_vs_ICC_Adj	MTHFS
4.12E-24	-2.84839	0.022	0.25	1.53E-19	Cholangiocyte	PSC_inflammation_vs_ICC_Adj	PLK2
4.24E-24	-2.6685	0.029	0.262	1.58E-19	Cholangiocyte	PSC_inflammation_vs_ICC_Adj	HYI
4.61E-24	-3.74199	0.011	0.224	1.71E-19	Cholangiocyte	PSC_inflammation_vs_ICC_Adj	FAIM
4.66E-24	-1.21491	0.133	0.444	1.73E-19	Cholangiocyte	PSC_inflammation_vs_ICC_Adj	MRPL51
5.05E-24	-4.26006	0.011	0.224	1.88E-19	Cholangiocyte	PSC_inflammation_vs_ICC_Adj	DSG2
5.16E-24	-0.794657	0.184	0.533	1.92E-19	Cholangiocyte	PSC_inflammation_vs_ICC_Adj	TRA2B
5.47E-24	-0.763252	0.221	0.584	2.03E-19	Cholangiocyte	PSC_inflammation_vs_ICC_Adj	EIF3L
5.67E-24	-1.0728	0.131	0.448	2.10E-19	Cholangiocyte	PSC_inflammation_vs_ICC_Adj	ATP6AP2
5.75E-24	3.29434	0.279	0.071	2.14E-19	Cholangiocyte	PSC_inflammation_vs_ICC_Adj	PDE7A
5.83E-24	-1.08993	0.15	0.479	2.16E-19	Cholangiocyte	PSC_inflammation_vs_ICC_Adj	SNRPF
6.05E-24	3.21521	0.341	0.124	2.25E-19	Cholangiocyte	PSC_inflammation_vs_ICC_Adj	KMT2A
7.26E-24	-0.931009	0.235	0.595	2.70E-19	Cholangiocyte	PSC_inflammation_vs_ICC_Adj	NDUFB2
7.67E-24	-1.83215	0.08	0.351	2.85E-19	Cholangiocyte	PSC_inflammation_vs_ICC_Adj	IFI6
7.74E-24	-0.939115	0.206	0.559	2.87E-19	Cholangiocyte	PSC_inflammation_vs_ICC_Adj	KRT10
7.82E-24	-2.327	0.027	0.258	2.90E-19	Cholangiocyte	PSC_inflammation_vs_ICC_Adj	OAZ2
7.83E-24	-1.59035	0.069	0.338	2.91E-19	Cholangiocyte	PSC_inflammation_vs_ICC_Adj	MAGED2
8.11E-24	-1.08419	0.091	0.377	3.01E-19	Cholangiocyte	PSC_inflammation_vs_ICC_Adj	CHMP4B
8.49E-24	9.55468	0.139	0	3.15E-19	Cholangiocyte	PSC_inflammation_vs_ICC_Adj	VSIR
9.32E-24	-8.50192	0	0.198	3.46E-19	Cholangiocyte	PSC_inflammation_vs_ICC_Adj	IGJ
9.32E-24	-8.13528	0	0.198	3.46E-19	Cholangiocyte	PSC_inflammation_vs_ICC_Adj	H3F3C
9.32E-24	-8.20316	0	0.198	3.46E-19	Cholangiocyte	PSC_inflammation_vs_ICC_Adj	IL20RA
1.05E-23	-0.892695	0.226	0.591	3.88E-19	Cholangiocyte	PSC_inflammation_vs_ICC_Adj	C4orf3
1.09E-23	-1.55488	0.095	0.38	4.04E-19	Cholangiocyte	PSC_inflammation_vs_ICC_Adj	C6orf48
1.09E-23	-2.55502	0.027	0.256	4.07E-19	Cholangiocyte	PSC_inflammation_vs_ICC_Adj	IFT43
1.14E-23	4.02199	0.219	0.035	4.22E-19	Cholangiocyte	PSC_inflammation_vs_ICC_Adj	EFHD2
1.16E-23	-1.40711	0.086	0.37	4.32E-19	Cholangiocyte	PSC_inflammation_vs_ICC_Adj	ECHDC2
1.17E-23	4.94404	0.17	0.012	4.34E-19	Cholangiocyte	PSC_inflammation_vs_ICC_Adj	IL16
1.21E-23	-1.08494	0.113	0.415	4.50E-19	Cholangiocyte	PSC_inflammation_vs_ICC_Adj	ARF4
1.23E-23	6.19557	0.155	0.006	4.56E-19	Cholangiocyte	PSC_inflammation_vs_ICC_Adj	PTGDR
1.25E-23	-1.65914	0.064	0.326	4.65E-19	Cholangiocyte	PSC_inflammation_vs_ICC_Adj	FKBP3
1.27E-23	-1.31773	0.104	0.399	4.71E-19	Cholangiocyte	PSC_inflammation_vs_ICC_Adj	POLR2F
1.30E-23	-0.780241	0.188	0.537	4.82E-19	Cholangiocyte	PSC_inflammation_vs_ICC_Adj	NDUFB9
1.30E-23	-0.825584	0.153	0.486	4.84E-19	Cholangiocyte	PSC_inflammation_vs_ICC_Adj	SSBP1
1.33E-23	3.40641	0.296	0.087	4.93E-19	Cholangiocyte	PSC_inflammation_vs_ICC_Adj	UTRN
1.34E-23	3.49875	0.237	0.045	4.99E-19	Cholangiocyte	PSC_inflammation_vs_ICC_Adj	SH3KBP1
1.42E-23	-3.90504	0.007	0.213	5.26E-19	Cholangiocyte	PSC_inflammation_vs_ICC_Adj	PROX1
1.42E-23	-8.01329	0	0.197	5.27E-19	Cholangiocyte	PSC_inflammation_vs_ICC_Adj	RABL5
1.42E-23	-8.10882	0	0.197	5.27E-19	Cholangiocyte	PSC_inflammation_vs_ICC_Adj	C12orf44
1.46E-23	4.42109	0.221	0.038	5.43E-19	Cholangiocyte	PSC_inflammation_vs_ICC_Adj	KLRD1
1.60E-23	-1.39012	0.073	0.344	5.93E-19	Cholangiocyte	PSC_inflammation_vs_ICC_Adj	AIMP1
1.60E-23	-1.08518	0.142	0.457	5.95E-19	Cholangiocyte	PSC_inflammation_vs_ICC_Adj	MEAF6
1.67E-23	-3.51254	0.011	0.221	6.22E-19	Cholangiocyte	PSC_inflammation_vs_ICC_Adj	CFI
1.70E-23	-0.967144	0.162	0.496	6.30E-19	Cholangiocyte	PSC_inflammation_vs_ICC_Adj	VMP1
1.73E-23	4.7143	0.173	0.013	6.41E-19	Cholangiocyte	PSC_inflammation_vs_ICC_Adj	TMEM173
1.79E-23	3.70929	0.237	0.047	6.67E-19	Cholangiocyte	PSC_inflammation_vs_ICC_Adj	DENND2D
1.81E-23	2.06262	0.538	0.377	6.72E-19	Cholangiocyte	PSC_inflammation_vs_ICC_Adj	SRRM2
1.84E-23	-5.5206	0.004	0.205	6.84E-19	Cholangiocyte	PSC_inflammation_vs_ICC_Adj	CPE
1.89E-23	-4.07797	0.009	0.215	7.01E-19	Cholangiocyte	PSC_inflammation_vs_ICC_Adj	PPIC
1.89E-23	-2.37688	0.04	0.279	7.04E-19	Cholangiocyte	PSC_inflammation_vs_ICC_Adj	PRDX4
1.93E-23	3.94409	0.212	0.032	7.18E-19	Cholangiocyte	PSC_inflammation_vs_ICC_Adj	EPB41
2.00E-23	9.38127	0.137	0	7.42E-19	Cholangiocyte	PSC_inflammation_vs_ICC_Adj	WAPL
2.06E-23	-5.36659	0.002	0.201	7.65E-19	Cholangiocyte	PSC_inflammation_vs_ICC_Adj	FGFR4
2.16E-23	-8.03916	0	0.195	8.03E-19	Cholangiocyte	PSC_inflammation_vs_ICC_Adj	APOA1BP
2.16E-23	-8.14641	0	0.195	8.03E-19	Cholangiocyte	PSC_inflammation_vs_ICC_Adj	C9orf142
2.18E-23	5.20066	0.175	0.015	8.09E-19	Cholangiocyte	PSC_inflammation_vs_ICC_Adj	INPP4B
2.43E-23	-4.55326	0.009	0.214	9.04E-19	Cholangiocyte	PSC_inflammation_vs_ICC_Adj	IGF2BP2
2.48E-23	5.34767	0.157	0.007	9.23E-19	Cholangiocyte	PSC_inflammation_vs_ICC_Adj	RASGRP2
2.53E-23	-6.36686	0.002	0.199	9.41E-19	Cholangiocyte	PSC_inflammation_vs_ICC_Adj	SLC44A3
2.71E-23	-3.02929	0.022	0.243	1.01E-18	Cholangiocyte	PSC_inflammation_vs_ICC_Adj	PMEPA1
2.87E-23	-1.80808	0.084	0.352	1.07E-18	Cholangiocyte	PSC_inflammation_vs_ICC_Adj	IFI27
2.93E-23	5.24736	0.164	0.01	1.09E-18	Cholangiocyte	PSC_inflammation_vs_ICC_Adj	PRKCB
2.96E-23	-1.77652	0.051	0.303	1.10E-18	Cholangiocyte	PSC_inflammation_vs_ICC_Adj	ABCB1
3.00E-23	-2.75224	0.015	0.231	1.12E-18	Cholangiocyte	PSC_inflammation_vs_ICC_Adj	ADH1B
3.17E-23	-6.31488	0.004	0.202	1.18E-18	Cholangiocyte	PSC_inflammation_vs_ICC_Adj	AMOTL2
3.31E-23	-5.96547	0.007	0.207	1.23E-18	Cholangiocyte	PSC_inflammation_vs_ICC_Adj	COL27A1
3.34E-23	2.74887	0.365	0.146	1.24E-18	Cholangiocyte	PSC_inflammation_vs_ICC_Adj	PIK3R1
3.40E-23	-0.519619	0.945	0.999	1.26E-18	Cholangiocyte	PSC_inflammation_vs_ICC_Adj	TMSB4X
3.45E-23	3.44373	0.261	0.063	1.28E-18	Cholangiocyte	PSC_inflammation_vs_ICC_Adj	SMG1
3.80E-23	-4.45475	0.011	0.217	1.41E-18	Cholangiocyte	PSC_inflammation_vs_ICC_Adj	CDH1
3.93E-23	-0.717651	0.299	0.683	1.46E-18	Cholangiocyte	PSC_inflammation_vs_ICC_Adj	HMGN2
3.94E-23	3.28839	0.215	0.033	1.46E-18	Cholangiocyte	PSC_inflammation_vs_ICC_Adj	CLEC2D
4.07E-23	-1.64932	0.066	0.329	1.51E-18	Cholangiocyte	PSC_inflammation_vs_ICC_Adj	TIMM13
4.16E-23	4.52192	0.195	0.025	1.55E-18	Cholangiocyte	PSC_inflammation_vs_ICC_Adj	SNTB2
4.32E-23	5.53902	0.159	0.009	1.61E-18	Cholangiocyte	PSC_inflammation_vs_ICC_Adj	IPCEF1
4.42E-23	-0.507691	0.723	0.971	1.64E-18	Cholangiocyte	PSC_inflammation_vs_ICC_Adj	RPL24
4.46E-23	7.82222	0.139	0.001	1.66E-18	Cholangiocyte	PSC_inflammation_vs_ICC_Adj	TNFSF8
4.70E-23	9.42524	0.135	0	1.74E-18	Cholangiocyte	PSC_inflammation_vs_ICC_Adj	RTRAF
4.70E-23	9.15939	0.135	0	1.74E-18	Cholangiocyte	PSC_inflammation_vs_ICC_Adj	METTL26
4.84E-23	-1.19871	0.075	0.346	1.80E-18	Cholangiocyte	PSC_inflammation_vs_ICC_Adj	RRAGA
5.00E-23	-8.04418	0	0.192	1.86E-18	Cholangiocyte	PSC_inflammation_vs_ICC_Adj	TTYH1
5.94E-23	-2.88323	0.022	0.242	2.20E-18	Cholangiocyte	PSC_inflammation_vs_ICC_Adj	C1S
7.14E-23	-1.85682	0.069	0.326	2.65E-18	Cholangiocyte	PSC_inflammation_vs_ICC_Adj	MED4
7.58E-23	0.867768	0.881	0.983	2.82E-18	Cholangiocyte	PSC_inflammation_vs_ICC_Adj	RPS12
7.65E-23	-0.926885	0.166	0.492	2.84E-18	Cholangiocyte	PSC_inflammation_vs_ICC_Adj	ISCU
8.08E-23	-1.8015	0.058	0.31	3.00E-18	Cholangiocyte	PSC_inflammation_vs_ICC_Adj	PSMC1
8.30E-23	-0.736855	0.265	0.646	3.08E-18	Cholangiocyte	PSC_inflammation_vs_ICC_Adj	TRMT112
8.83E-23	6.32171	0.146	0.004	3.28E-18	Cholangiocyte	PSC_inflammation_vs_ICC_Adj	MYBL1
1.06E-22	-1.90266	0.046	0.287	3.94E-18	Cholangiocyte	PSC_inflammation_vs_ICC_Adj	TPRKB
1.14E-22	-4.50941	0.002	0.195	4.23E-18	Cholangiocyte	PSC_inflammation_vs_ICC_Adj	MLF1
1.14E-22	-2.31438	0.027	0.249	4.24E-18	Cholangiocyte	PSC_inflammation_vs_ICC_Adj	ARL1
1.15E-22	-8.10353	0	0.189	4.28E-18	Cholangiocyte	PSC_inflammation_vs_ICC_Adj	USH1C
1.19E-22	-1.86754	0.058	0.303	4.40E-18	Cholangiocyte	PSC_inflammation_vs_ICC_Adj	HINT2
1.19E-22	-3.5179	0.009	0.211	4.43E-18	Cholangiocyte	PSC_inflammation_vs_ICC_Adj	TCEA3
1.22E-22	4.73552	0.177	0.017	4.54E-18	Cholangiocyte	PSC_inflammation_vs_ICC_Adj	NIN
1.31E-22	-1.41349	0.077	0.346	4.86E-18	Cholangiocyte	PSC_inflammation_vs_ICC_Adj	SVIP
1.36E-22	5.59058	0.153	0.007	5.05E-18	Cholangiocyte	PSC_inflammation_vs_ICC_Adj	NLRP1
1.37E-22	-0.95959	0.135	0.445	5.07E-18	Cholangiocyte	PSC_inflammation_vs_ICC_Adj	NDUFA12
1.75E-22	-8.07538	0	0.188	6.50E-18	Cholangiocyte	PSC_inflammation_vs_ICC_Adj	CCDC23
1.75E-22	-8.29044	0	0.188	6.50E-18	Cholangiocyte	PSC_inflammation_vs_ICC_Adj	MIR4435-1HG
1.75E-22	-1.19169	0.124	0.415	6.51E-18	Cholangiocyte	PSC_inflammation_vs_ICC_Adj	GTF2A2
1.84E-22	-2.55032	0.022	0.236	6.83E-18	Cholangiocyte	PSC_inflammation_vs_ICC_Adj	CTNND1
1.84E-22	-1.64401	0.042	0.279	6.84E-18	Cholangiocyte	PSC_inflammation_vs_ICC_Adj	DCTN6
1.86E-22	-1.07266	0.077	0.346	6.92E-18	Cholangiocyte	PSC_inflammation_vs_ICC_Adj	RAB5C
1.89E-22	-1.38323	0.084	0.352	7.00E-18	Cholangiocyte	PSC_inflammation_vs_ICC_Adj	UQCRC2
1.92E-22	4.31153	0.199	0.029	7.12E-18	Cholangiocyte	PSC_inflammation_vs_ICC_Adj	SLC7A5
1.99E-22	-1.6986	0.055	0.3	7.40E-18	Cholangiocyte	PSC_inflammation_vs_ICC_Adj	DDAH2
2.06E-22	-1.12989	0.128	0.429	7.64E-18	Cholangiocyte	PSC_inflammation_vs_ICC_Adj	BLOC1S1
2.07E-22	6.36612	0.144	0.004	7.69E-18	Cholangiocyte	PSC_inflammation_vs_ICC_Adj	ATP2A3
2.14E-22	-0.943828	0.228	0.575	7.95E-18	Cholangiocyte	PSC_inflammation_vs_ICC_Adj	HNRNPH1
2.26E-22	-1.07226	0.102	0.394	8.41E-18	Cholangiocyte	PSC_inflammation_vs_ICC_Adj	FGA
2.27E-22	-4.67521	0.004	0.198	8.43E-18	Cholangiocyte	PSC_inflammation_vs_ICC_Adj	SNAP25
2.58E-22	9.16105	0.131	0	9.59E-18	Cholangiocyte	PSC_inflammation_vs_ICC_Adj	SMIM26
2.60E-22	-1.15313	0.091	0.373	9.65E-18	Cholangiocyte	PSC_inflammation_vs_ICC_Adj	COMT
2.65E-22	-7.85049	0	0.186	9.85E-18	Cholangiocyte	PSC_inflammation_vs_ICC_Adj	FAM103A1
2.65E-22	-8.13014	0	0.186	9.85E-18	Cholangiocyte	PSC_inflammation_vs_ICC_Adj	FAM127A
2.69E-22	3.75786	0.21	0.035	1.00E-17	Cholangiocyte	PSC_inflammation_vs_ICC_Adj	PYHIN1
2.85E-22	4.18153	0.179	0.019	1.06E-17	Cholangiocyte	PSC_inflammation_vs_ICC_Adj	ARHGAP25
2.88E-22	-1.11501	0.111	0.397	1.07E-17	Cholangiocyte	PSC_inflammation_vs_ICC_Adj	C1QBP
2.95E-22	-0.853487	0.117	0.412	1.10E-17	Cholangiocyte	PSC_inflammation_vs_ICC_Adj	BLVRB
2.96E-22	2.58773	0.272	0.07	1.10E-17	Cholangiocyte	PSC_inflammation_vs_ICC_Adj	LIMD2
3.19E-22	-0.522573	0.686	0.952	1.18E-17	Cholangiocyte	PSC_inflammation_vs_ICC_Adj	RPL22
3.20E-22	1.73422	0.383	0.146	1.19E-17	Cholangiocyte	PSC_inflammation_vs_ICC_Adj	CD3D
3.65E-22	-3.19858	0.011	0.211	1.36E-17	Cholangiocyte	PSC_inflammation_vs_ICC_Adj	PLEKHB1
3.87E-22	-5.61474	0.009	0.202	1.44E-17	Cholangiocyte	PSC_inflammation_vs_ICC_Adj	HES4
3.88E-22	4.53985	0.162	0.012	1.44E-17	Cholangiocyte	PSC_inflammation_vs_ICC_Adj	PARVG
4.06E-22	4.85259	0.164	0.013	1.51E-17	Cholangiocyte	PSC_inflammation_vs_ICC_Adj	FAM129A
4.15E-22	-1.09635	0.106	0.39	1.54E-17	Cholangiocyte	PSC_inflammation_vs_ICC_Adj	CAMTA1
4.36E-22	-4.74021	0.007	0.199	1.62E-17	Cholangiocyte	PSC_inflammation_vs_ICC_Adj	CRB3
4.47E-22	3.77582	0.228	0.047	1.66E-17	Cholangiocyte	PSC_inflammation_vs_ICC_Adj	CD247
4.57E-22	-0.594418	0.515	0.875	1.70E-17	Cholangiocyte	PSC_inflammation_vs_ICC_Adj	RPL4
4.70E-22	-2.53896	0.015	0.22	1.75E-17	Cholangiocyte	PSC_inflammation_vs_ICC_Adj	NDUFA9
4.99E-22	-0.790514	0.173	0.498	1.85E-17	Cholangiocyte	PSC_inflammation_vs_ICC_Adj	COX7A2L
5.20E-22	3.3477	0.274	0.079	1.93E-17	Cholangiocyte	PSC_inflammation_vs_ICC_Adj	ARAP2
5.30E-22	-1.23451	0.122	0.412	1.97E-17	Cholangiocyte	PSC_inflammation_vs_ICC_Adj	NDUFS6
5.57E-22	-0.717127	0.124	0.435	2.07E-17	Cholangiocyte	PSC_inflammation_vs_ICC_Adj	FCGRT
5.74E-22	3.07047	0.332	0.124	2.13E-17	Cholangiocyte	PSC_inflammation_vs_ICC_Adj	H1FX
5.89E-22	-5.24552	0.002	0.189	2.19E-17	Cholangiocyte	PSC_inflammation_vs_ICC_Adj	SULT1C4
5.92E-22	7.38165	0.133	0.001	2.20E-17	Cholangiocyte	PSC_inflammation_vs_ICC_Adj	PPP6R1
6.04E-22	9.24956	0.128	0	2.24E-17	Cholangiocyte	PSC_inflammation_vs_ICC_Adj	TUT7
6.04E-22	9.03586	0.128	0	2.24E-17	Cholangiocyte	PSC_inflammation_vs_ICC_Adj	ATP5MC1
6.04E-22	-0.606414	0.513	0.902	2.24E-17	Cholangiocyte	PSC_inflammation_vs_ICC_Adj	BTF3
6.08E-22	-7.80957	0	0.183	2.26E-17	Cholangiocyte	PSC_inflammation_vs_ICC_Adj	AP1M2
6.08E-22	-8.23228	0	0.183	2.26E-17	Cholangiocyte	PSC_inflammation_vs_ICC_Adj	PSMD5-AS1
6.08E-22	-8.31115	0	0.183	2.26E-17	Cholangiocyte	PSC_inflammation_vs_ICC_Adj	RP11-986E7.7
6.20E-22	-1.30144	0.04	0.269	2.30E-17	Cholangiocyte	PSC_inflammation_vs_ICC_Adj	MT1M
6.22E-22	-2.42544	0.031	0.249	2.31E-17	Cholangiocyte	PSC_inflammation_vs_ICC_Adj	TSPAN3
6.41E-22	-3.09404	0.015	0.217	2.38E-17	Cholangiocyte	PSC_inflammation_vs_ICC_Adj	WDR34
6.44E-22	-3.42487	0.015	0.218	2.39E-17	Cholangiocyte	PSC_inflammation_vs_ICC_Adj	HGD
6.59E-22	4.27141	0.17	0.016	2.45E-17	Cholangiocyte	PSC_inflammation_vs_ICC_Adj	ARHGAP30
6.65E-22	-2.47285	0.022	0.234	2.47E-17	Cholangiocyte	PSC_inflammation_vs_ICC_Adj	TUBB2A
6.89E-22	-0.801195	0.23	0.578	2.56E-17	Cholangiocyte	PSC_inflammation_vs_ICC_Adj	ALDOA
7.19E-22	-0.382123	0.192	0.537	2.67E-17	Cholangiocyte	PSC_inflammation_vs_ICC_Adj	CYCS
9.20E-22	-7.88731	0	0.182	3.42E-17	Cholangiocyte	PSC_inflammation_vs_ICC_Adj	PARL
9.23E-22	-0.545075	0.657	0.92	3.43E-17	Cholangiocyte	PSC_inflammation_vs_ICC_Adj	RPL10A
9.42E-22	-1.00999	0.228	0.557	3.50E-17	Cholangiocyte	PSC_inflammation_vs_ICC_Adj	GADD45B
1.06E-21	1.78837	0.542	0.399	3.95E-17	Cholangiocyte	PSC_inflammation_vs_ICC_Adj	GNAS
1.08E-21	2.41781	0.423	0.223	4.01E-17	Cholangiocyte	PSC_inflammation_vs_ICC_Adj	AKAP13
1.11E-21	3.02222	0.254	0.063	4.11E-17	Cholangiocyte	PSC_inflammation_vs_ICC_Adj	CD7
1.12E-21	-2.04798	0.058	0.294	4.15E-17	Cholangiocyte	PSC_inflammation_vs_ICC_Adj	MRPL22
1.19E-21	2.65915	0.372	0.166	4.41E-17	Cholangiocyte	PSC_inflammation_vs_ICC_Adj	NAP1L4
1.24E-21	-1.08392	0.108	0.392	4.59E-17	Cholangiocyte	PSC_inflammation_vs_ICC_Adj	TGIF1
1.31E-21	-1.03458	0.113	0.399	4.86E-17	Cholangiocyte	PSC_inflammation_vs_ICC_Adj	CAPZA2
1.41E-21	3.35934	0.268	0.074	5.23E-17	Cholangiocyte	PSC_inflammation_vs_ICC_Adj	OGT
1.41E-21	9.10119	0.126	0	5.25E-17	Cholangiocyte	PSC_inflammation_vs_ICC_Adj	GPR174
1.41E-21	9.26362	0.126	0	5.25E-17	Cholangiocyte	PSC_inflammation_vs_ICC_Adj	MCUB
1.41E-21	9.23002	0.126	0	5.25E-17	Cholangiocyte	PSC_inflammation_vs_ICC_Adj	MESD
1.41E-21	-6.9667	0.002	0.185	5.25E-17	Cholangiocyte	PSC_inflammation_vs_ICC_Adj	MRPL12
1.47E-21	-0.969942	0.122	0.413	5.46E-17	Cholangiocyte	PSC_inflammation_vs_ICC_Adj	TMEM230
1.53E-21	-1.57202	0.071	0.322	5.67E-17	Cholangiocyte	PSC_inflammation_vs_ICC_Adj	SRSF6
1.60E-21	-1.93097	0.044	0.271	5.96E-17	Cholangiocyte	PSC_inflammation_vs_ICC_Adj	PON2
1.62E-21	-5.83849	0.004	0.189	6.00E-17	Cholangiocyte	PSC_inflammation_vs_ICC_Adj	DDAH1
1.82E-21	-0.91239	0.177	0.496	6.74E-17	Cholangiocyte	PSC_inflammation_vs_ICC_Adj	ZNF706
1.92E-21	-0.965669	0.188	0.514	7.11E-17	Cholangiocyte	PSC_inflammation_vs_ICC_Adj	DYNLT1
2.05E-21	-1.45922	0.062	0.306	7.60E-17	Cholangiocyte	PSC_inflammation_vs_ICC_Adj	ARL4A
2.14E-21	-2.08219	0.027	0.239	7.95E-17	Cholangiocyte	PSC_inflammation_vs_ICC_Adj	SLC25A4
2.24E-21	-3.01518	0.027	0.236	8.34E-17	Cholangiocyte	PSC_inflammation_vs_ICC_Adj	LMO7
2.48E-21	-1.39342	0.064	0.31	9.22E-17	Cholangiocyte	PSC_inflammation_vs_ICC_Adj	MRPL55
2.77E-21	-2.78253	0.02	0.223	1.03E-16	Cholangiocyte	PSC_inflammation_vs_ICC_Adj	COMMD7
2.78E-21	-1.18421	0.1	0.376	1.03E-16	Cholangiocyte	PSC_inflammation_vs_ICC_Adj	CHURC1
3.17E-21	-7.94773	0	0.178	1.18E-16	Cholangiocyte	PSC_inflammation_vs_ICC_Adj	UFD1L
3.17E-21	-8.05623	0	0.178	1.18E-16	Cholangiocyte	PSC_inflammation_vs_ICC_Adj	C10orf32
3.17E-21	-8.04116	0	0.178	1.18E-16	Cholangiocyte	PSC_inflammation_vs_ICC_Adj	C11orf48
3.28E-21	-5.09398	0.004	0.188	1.22E-16	Cholangiocyte	PSC_inflammation_vs_ICC_Adj	MMP15
3.47E-21	3.72425	0.199	0.032	1.29E-16	Cholangiocyte	PSC_inflammation_vs_ICC_Adj	RGS10
3.72E-21	-1.76298	0.062	0.3	1.38E-16	Cholangiocyte	PSC_inflammation_vs_ICC_Adj	CHMP3
3.76E-21	4.07028	0.195	0.031	1.40E-16	Cholangiocyte	PSC_inflammation_vs_ICC_Adj	ZEB2
4.11E-21	-1.97502	0.035	0.255	1.53E-16	Cholangiocyte	PSC_inflammation_vs_ICC_Adj	TST
4.13E-21	-0.956114	0.122	0.409	1.53E-16	Cholangiocyte	PSC_inflammation_vs_ICC_Adj	SDHC
4.16E-21	-5.62575	0.004	0.186	1.55E-16	Cholangiocyte	PSC_inflammation_vs_ICC_Adj	MRPL53
4.28E-21	-4.30604	0.011	0.201	1.59E-16	Cholangiocyte	PSC_inflammation_vs_ICC_Adj	DSP
4.43E-21	-1.00236	0.084	0.346	1.64E-16	Cholangiocyte	PSC_inflammation_vs_ICC_Adj	CWC15
4.44E-21	-1.97264	0.033	0.249	1.65E-16	Cholangiocyte	PSC_inflammation_vs_ICC_Adj	CCDC50
4.64E-21	-0.804532	0.241	0.576	1.72E-16	Cholangiocyte	PSC_inflammation_vs_ICC_Adj	CD164
4.76E-21	4.55845	0.162	0.015	1.77E-16	Cholangiocyte	PSC_inflammation_vs_ICC_Adj	NCKAP1L
4.79E-21	-8.14755	0	0.176	1.78E-16	Cholangiocyte	PSC_inflammation_vs_ICC_Adj	TEX26
4.79E-21	-8.0258	0	0.176	1.78E-16	Cholangiocyte	PSC_inflammation_vs_ICC_Adj	CEBPZ-AS1
4.89E-21	3.24377	0.296	0.102	1.82E-16	Cholangiocyte	PSC_inflammation_vs_ICC_Adj	TGFBR2
5.50E-21	3.62948	0.21	0.039	2.04E-16	Cholangiocyte	PSC_inflammation_vs_ICC_Adj	SMARCA2
5.51E-21	-2.59287	0.02	0.22	2.05E-16	Cholangiocyte	PSC_inflammation_vs_ICC_Adj	MGLL
5.88E-21	-1.52342	0.071	0.319	2.18E-16	Cholangiocyte	PSC_inflammation_vs_ICC_Adj	RAB18
6.16E-21	-1.41992	0.044	0.269	2.29E-16	Cholangiocyte	PSC_inflammation_vs_ICC_Adj	MRPS7
6.56E-21	-0.888275	0.155	0.463	2.44E-16	Cholangiocyte	PSC_inflammation_vs_ICC_Adj	ROMO1
7.13E-21	-0.50823	0.226	0.579	2.65E-16	Cholangiocyte	PSC_inflammation_vs_ICC_Adj	BRK1
7.19E-21	-0.918906	0.077	0.335	2.67E-16	Cholangiocyte	PSC_inflammation_vs_ICC_Adj	STMN1
7.22E-21	-7.92188	0	0.175	2.68E-16	Cholangiocyte	PSC_inflammation_vs_ICC_Adj	WIBG
7.22E-21	-3.58336	0.011	0.199	2.68E-16	Cholangiocyte	PSC_inflammation_vs_ICC_Adj	HABP2
7.41E-21	-2.35016	0.027	0.234	2.75E-16	Cholangiocyte	PSC_inflammation_vs_ICC_Adj	RIC3
7.68E-21	9.08456	0.122	0	2.85E-16	Cholangiocyte	PSC_inflammation_vs_ICC_Adj	NUTM2B-AS1
7.68E-21	9.07187	0.122	0	2.85E-16	Cholangiocyte	PSC_inflammation_vs_ICC_Adj	RAB5IF
7.99E-21	-1.65665	0.007	0.191	2.97E-16	Cholangiocyte	PSC_inflammation_vs_ICC_Adj	HBB
8.03E-21	-1.38951	0.091	0.352	2.98E-16	Cholangiocyte	PSC_inflammation_vs_ICC_Adj	SEC11C
8.06E-21	-1.62942	0.046	0.277	2.99E-16	Cholangiocyte	PSC_inflammation_vs_ICC_Adj	TOR1AIP2
8.40E-21	-2.26665	0.029	0.236	3.12E-16	Cholangiocyte	PSC_inflammation_vs_ICC_Adj	AAMDC
8.49E-21	5.06141	0.146	0.009	3.15E-16	Cholangiocyte	PSC_inflammation_vs_ICC_Adj	UTY
8.75E-21	5.90798	0.142	0.007	3.25E-16	Cholangiocyte	PSC_inflammation_vs_ICC_Adj	KCNAB2
1.09E-20	-7.97943	0	0.173	4.04E-16	Cholangiocyte	PSC_inflammation_vs_ICC_Adj	KIAA1430
1.09E-20	-4.97933	0.007	0.188	4.05E-16	Cholangiocyte	PSC_inflammation_vs_ICC_Adj	EEPD1
1.13E-20	-3.83552	0.007	0.189	4.18E-16	Cholangiocyte	PSC_inflammation_vs_ICC_Adj	C6
1.14E-20	-0.687548	0.332	0.691	4.24E-16	Cholangiocyte	PSC_inflammation_vs_ICC_Adj	HNRNPK
1.26E-20	-1.26322	0.088	0.349	4.69E-16	Cholangiocyte	PSC_inflammation_vs_ICC_Adj	ACAA1
1.33E-20	-2.02021	0.031	0.24	4.94E-16	Cholangiocyte	PSC_inflammation_vs_ICC_Adj	ZDHHC4
1.37E-20	4.41341	0.168	0.019	5.09E-16	Cholangiocyte	PSC_inflammation_vs_ICC_Adj	CYFIP2
1.44E-20	-0.946248	0.075	0.329	5.34E-16	Cholangiocyte	PSC_inflammation_vs_ICC_Adj	SFT2D1
1.49E-20	-4.11196	0.013	0.199	5.54E-16	Cholangiocyte	PSC_inflammation_vs_ICC_Adj	FARP1
1.52E-20	-4.32451	0.011	0.198	5.65E-16	Cholangiocyte	PSC_inflammation_vs_ICC_Adj	CCL2
1.64E-20	-8.08349	0	0.172	6.09E-16	Cholangiocyte	PSC_inflammation_vs_ICC_Adj	GABRP
1.64E-20	-7.7996	0	0.172	6.09E-16	Cholangiocyte	PSC_inflammation_vs_ICC_Adj	SQRDL
1.64E-20	-7.78298	0	0.172	6.09E-16	Cholangiocyte	PSC_inflammation_vs_ICC_Adj	RP11-345J4.5
1.64E-20	-7.8421	0	0.172	6.09E-16	Cholangiocyte	PSC_inflammation_vs_ICC_Adj	FAM60A
1.68E-20	-2.60502	0.027	0.23	6.25E-16	Cholangiocyte	PSC_inflammation_vs_ICC_Adj	ABHD11
1.71E-20	-2.49565	0.027	0.231	6.36E-16	Cholangiocyte	PSC_inflammation_vs_ICC_Adj	PMF1
1.79E-20	9.18157	0.119	0	6.64E-16	Cholangiocyte	PSC_inflammation_vs_ICC_Adj	JAML
1.93E-20	-0.905727	0.119	0.403	7.16E-16	Cholangiocyte	PSC_inflammation_vs_ICC_Adj	ILF2
2.08E-20	2.87942	0.237	0.057	7.73E-16	Cholangiocyte	PSC_inflammation_vs_ICC_Adj	C1QA
2.22E-20	-1.302	0.066	0.309	8.26E-16	Cholangiocyte	PSC_inflammation_vs_ICC_Adj	SDHB
2.35E-20	-1.49722	0.077	0.325	8.73E-16	Cholangiocyte	PSC_inflammation_vs_ICC_Adj	MRPS36
2.36E-20	-0.764237	0.17	0.488	8.78E-16	Cholangiocyte	PSC_inflammation_vs_ICC_Adj	C8orf59
2.46E-20	-1.35389	0.071	0.311	9.14E-16	Cholangiocyte	PSC_inflammation_vs_ICC_Adj	BAG1
2.47E-20	-7.6638	0	0.17	9.16E-16	Cholangiocyte	PSC_inflammation_vs_ICC_Adj	HIAT1
2.47E-20	-7.79908	0	0.17	9.16E-16	Cholangiocyte	PSC_inflammation_vs_ICC_Adj	GBAS
2.76E-20	-3.31509	0.013	0.199	1.02E-15	Cholangiocyte	PSC_inflammation_vs_ICC_Adj	FAHD1
2.81E-20	3.81073	0.235	0.058	1.04E-15	Cholangiocyte	PSC_inflammation_vs_ICC_Adj	SOCS1
2.93E-20	-1.24526	0.073	0.317	1.09E-15	Cholangiocyte	PSC_inflammation_vs_ICC_Adj	TFG
3.17E-20	-0.715957	0.199	0.54	1.18E-15	Cholangiocyte	PSC_inflammation_vs_ICC_Adj	SNRPG
3.21E-20	-0.471122	0.6	0.923	1.19E-15	Cholangiocyte	PSC_inflammation_vs_ICC_Adj	MYL12A
3.27E-20	3.88006	0.195	0.033	1.21E-15	Cholangiocyte	PSC_inflammation_vs_ICC_Adj	GBP5
3.48E-20	-2.70627	0.027	0.226	1.29E-15	Cholangiocyte	PSC_inflammation_vs_ICC_Adj	NDFIP2
3.54E-20	4.8136	0.146	0.01	1.31E-15	Cholangiocyte	PSC_inflammation_vs_ICC_Adj	GRAMD1A
3.57E-20	-2.32941	0.015	0.207	1.32E-15	Cholangiocyte	PSC_inflammation_vs_ICC_Adj	CCL28
3.71E-20	-8.02297	0	0.169	1.38E-15	Cholangiocyte	PSC_inflammation_vs_ICC_Adj	RP11-304L19.5
3.82E-20	-0.782931	0.139	0.432	1.42E-15	Cholangiocyte	PSC_inflammation_vs_ICC_Adj	SEC11A
3.85E-20	4.43646	0.159	0.016	1.43E-15	Cholangiocyte	PSC_inflammation_vs_ICC_Adj	THEMIS
4.09E-20	-1.21056	0.077	0.326	1.52E-15	Cholangiocyte	PSC_inflammation_vs_ICC_Adj	RHOC
4.13E-20	7.56822	0.122	0.001	1.53E-15	Cholangiocyte	PSC_inflammation_vs_ICC_Adj	KDM5D
4.14E-20	-1.48087	0.088	0.336	1.54E-15	Cholangiocyte	PSC_inflammation_vs_ICC_Adj	MRPL18
4.16E-20	9.03098	0.117	0	1.54E-15	Cholangiocyte	PSC_inflammation_vs_ICC_Adj	ELOC
4.16E-20	9.21878	0.117	0	1.54E-15	Cholangiocyte	PSC_inflammation_vs_ICC_Adj	SRSF8
4.16E-20	9.12557	0.117	0	1.54E-15	Cholangiocyte	PSC_inflammation_vs_ICC_Adj	NLRC3
4.38E-20	-5.90323	0.004	0.178	1.63E-15	Cholangiocyte	PSC_inflammation_vs_ICC_Adj	RAB17
4.38E-20	-2.33637	0.015	0.205	1.63E-15	Cholangiocyte	PSC_inflammation_vs_ICC_Adj	ARPC1A
4.53E-20	3.92782	0.188	0.031	1.68E-15	Cholangiocyte	PSC_inflammation_vs_ICC_Adj	RAP1GDS1
4.83E-20	-0.772034	0.153	0.451	1.79E-15	Cholangiocyte	PSC_inflammation_vs_ICC_Adj	EIF3D
4.95E-20	3.91541	0.285	0.099	1.84E-15	Cholangiocyte	PSC_inflammation_vs_ICC_Adj	KLF2
5.29E-20	-1.26937	0.058	0.29	1.96E-15	Cholangiocyte	PSC_inflammation_vs_ICC_Adj	GRHPR
5.56E-20	2.32535	0.279	0.083	2.06E-15	Cholangiocyte	PSC_inflammation_vs_ICC_Adj	LCK
5.57E-20	-7.86338	0	0.167	2.07E-15	Cholangiocyte	PSC_inflammation_vs_ICC_Adj	LINC00116
5.57E-20	-7.78898	0	0.167	2.07E-15	Cholangiocyte	PSC_inflammation_vs_ICC_Adj	DNALI1
5.57E-20	-7.97476	0	0.167	2.07E-15	Cholangiocyte	PSC_inflammation_vs_ICC_Adj	CTA-29F11.1
5.67E-20	4.0746	0.179	0.026	2.11E-15	Cholangiocyte	PSC_inflammation_vs_ICC_Adj	NFATC2
5.75E-20	-0.57389	0.288	0.649	2.14E-15	Cholangiocyte	PSC_inflammation_vs_ICC_Adj	RAC1
5.80E-20	-1.96529	0.035	0.243	2.15E-15	Cholangiocyte	PSC_inflammation_vs_ICC_Adj	BDH2
5.84E-20	-3.30808	0.011	0.192	2.17E-15	Cholangiocyte	PSC_inflammation_vs_ICC_Adj	CLCF1
6.57E-20	-1.44709	0.062	0.293	2.44E-15	Cholangiocyte	PSC_inflammation_vs_ICC_Adj	NDUFS3
6.81E-20	-3.1041	0.015	0.202	2.53E-15	Cholangiocyte	PSC_inflammation_vs_ICC_Adj	OCLN
7.18E-20	-1.55856	0.024	0.223	2.67E-15	Cholangiocyte	PSC_inflammation_vs_ICC_Adj	RBM47
7.24E-20	-1.95124	0.038	0.247	2.69E-15	Cholangiocyte	PSC_inflammation_vs_ICC_Adj	COMMD3
7.26E-20	4.88786	0.144	0.01	2.70E-15	Cholangiocyte	PSC_inflammation_vs_ICC_Adj	TOX
8.29E-20	2.16722	0.405	0.199	3.08E-15	Cholangiocyte	PSC_inflammation_vs_ICC_Adj	NKG7
8.36E-20	-7.80216	0	0.166	3.11E-15	Cholangiocyte	PSC_inflammation_vs_ICC_Adj	PTPLB
8.36E-20	-7.62219	0	0.166	3.11E-15	Cholangiocyte	PSC_inflammation_vs_ICC_Adj	PTPLAD1
8.98E-20	-2.40148	0.013	0.198	3.34E-15	Cholangiocyte	PSC_inflammation_vs_ICC_Adj	MYO6
9.09E-20	-2.59963	0.022	0.214	3.38E-15	Cholangiocyte	PSC_inflammation_vs_ICC_Adj	DPYSL2
9.65E-20	9.29234	0.115	0	3.59E-15	Cholangiocyte	PSC_inflammation_vs_ICC_Adj	ZNF831
9.65E-20	9.26195	0.115	0	3.59E-15	Cholangiocyte	PSC_inflammation_vs_ICC_Adj	ICE1
9.65E-20	9.58436	0.115	0	3.59E-15	Cholangiocyte	PSC_inflammation_vs_ICC_Adj	SELENOP
9.65E-20	8.96376	0.115	0	3.59E-15	Cholangiocyte	PSC_inflammation_vs_ICC_Adj	PSMA3-AS1
1.09E-19	3.16863	0.27	0.086	4.03E-15	Cholangiocyte	PSC_inflammation_vs_ICC_Adj	MYCBP2
1.13E-19	-1.0961	0.086	0.336	4.21E-15	Cholangiocyte	PSC_inflammation_vs_ICC_Adj	PNKD
1.15E-19	4.82644	0.139	0.009	4.26E-15	Cholangiocyte	PSC_inflammation_vs_ICC_Adj	DOCK10
1.18E-19	4.59991	0.153	0.015	4.38E-15	Cholangiocyte	PSC_inflammation_vs_ICC_Adj	SCML4
1.27E-19	-4.64963	0.007	0.179	4.72E-15	Cholangiocyte	PSC_inflammation_vs_ICC_Adj	PLXNB2
1.30E-19	3.61792	0.201	0.039	4.82E-15	Cholangiocyte	PSC_inflammation_vs_ICC_Adj	URI1
1.36E-19	-0.74409	0.166	0.467	5.05E-15	Cholangiocyte	PSC_inflammation_vs_ICC_Adj	FIS1
1.36E-19	-1.47667	0.066	0.297	5.06E-15	Cholangiocyte	PSC_inflammation_vs_ICC_Adj	TMEM141
1.41E-19	-2.16148	0.027	0.224	5.23E-15	Cholangiocyte	PSC_inflammation_vs_ICC_Adj	SCCPDH
1.51E-19	-6.16308	0.002	0.169	5.60E-15	Cholangiocyte	PSC_inflammation_vs_ICC_Adj	PBX1
1.52E-19	3.53794	0.215	0.048	5.64E-15	Cholangiocyte	PSC_inflammation_vs_ICC_Adj	ARID1B
1.57E-19	-1.21085	0.058	0.282	5.82E-15	Cholangiocyte	PSC_inflammation_vs_ICC_Adj	ZMAT2
1.59E-19	-1.35947	0.093	0.341	5.90E-15	Cholangiocyte	PSC_inflammation_vs_ICC_Adj	FAM200B
1.62E-19	3.09244	0.21	0.044	6.00E-15	Cholangiocyte	PSC_inflammation_vs_ICC_Adj	RUNX3
1.65E-19	-1.27565	0.073	0.313	6.12E-15	Cholangiocyte	PSC_inflammation_vs_ICC_Adj	CIR1
1.78E-19	-5.30875	0.002	0.169	6.60E-15	Cholangiocyte	PSC_inflammation_vs_ICC_Adj	MIR4458HG
1.79E-19	-2.14856	0.038	0.242	6.64E-15	Cholangiocyte	PSC_inflammation_vs_ICC_Adj	CHMP2B
1.80E-19	-4.90895	0.004	0.173	6.69E-15	Cholangiocyte	PSC_inflammation_vs_ICC_Adj	FOXA2
1.82E-19	-1.22941	0.086	0.333	6.76E-15	Cholangiocyte	PSC_inflammation_vs_ICC_Adj	MMADHC
1.85E-19	-0.481931	0.239	0.587	6.87E-15	Cholangiocyte	PSC_inflammation_vs_ICC_Adj	TUBB
1.88E-19	-7.59696	0	0.163	6.99E-15	Cholangiocyte	PSC_inflammation_vs_ICC_Adj	CPSF3L
1.88E-19	-8.01177	0	0.163	6.99E-15	Cholangiocyte	PSC_inflammation_vs_ICC_Adj	CTA-293F17.1
1.88E-19	-7.80044	0	0.163	6.99E-15	Cholangiocyte	PSC_inflammation_vs_ICC_Adj	LINC00657
1.89E-19	-0.745301	0.223	0.549	7.02E-15	Cholangiocyte	PSC_inflammation_vs_ICC_Adj	AKAP9
2.03E-19	-2.40312	0.024	0.217	7.56E-15	Cholangiocyte	PSC_inflammation_vs_ICC_Adj	RBM7
2.05E-19	1.2878	0.67	0.659	7.63E-15	Cholangiocyte	PSC_inflammation_vs_ICC_Adj	PABPC1
2.22E-19	-6.09589	0.004	0.172	8.25E-15	Cholangiocyte	PSC_inflammation_vs_ICC_Adj	FLRT3
2.23E-19	-1.02381	0.135	0.412	8.27E-15	Cholangiocyte	PSC_inflammation_vs_ICC_Adj	GADD45GIP1
2.24E-19	9.07008	0.113	0	8.31E-15	Cholangiocyte	PSC_inflammation_vs_ICC_Adj	OTUD6B-AS1
2.27E-19	-1.70494	0.042	0.252	8.42E-15	Cholangiocyte	PSC_inflammation_vs_ICC_Adj	ACAT1
2.27E-19	-6.14953	0.002	0.167	8.43E-15	Cholangiocyte	PSC_inflammation_vs_ICC_Adj	TCTN1
2.29E-19	-2.70477	0.015	0.199	8.49E-15	Cholangiocyte	PSC_inflammation_vs_ICC_Adj	GSTM3
2.35E-19	5.1646	0.144	0.012	8.73E-15	Cholangiocyte	PSC_inflammation_vs_ICC_Adj	PTK2B
2.37E-19	-0.860346	0.144	0.434	8.80E-15	Cholangiocyte	PSC_inflammation_vs_ICC_Adj	NDUFA6
2.41E-19	-5.76536	0.002	0.167	8.95E-15	Cholangiocyte	PSC_inflammation_vs_ICC_Adj	CDC42EP4
2.54E-19	-5.30747	0.004	0.172	9.44E-15	Cholangiocyte	PSC_inflammation_vs_ICC_Adj	AJUBA
2.59E-19	-0.84084	0.142	0.428	9.64E-15	Cholangiocyte	PSC_inflammation_vs_ICC_Adj	NDUFAB1
2.61E-19	-1.18122	0.091	0.339	9.68E-15	Cholangiocyte	PSC_inflammation_vs_ICC_Adj	THOC7
2.69E-19	-0.449819	0.706	0.958	1.00E-14	Cholangiocyte	PSC_inflammation_vs_ICC_Adj	RPS9
2.75E-19	-2.1628	0.029	0.226	1.02E-14	Cholangiocyte	PSC_inflammation_vs_ICC_Adj	NFU1
2.80E-19	3.84826	0.17	0.023	1.04E-14	Cholangiocyte	PSC_inflammation_vs_ICC_Adj	FERMT3
2.82E-19	-7.99187	0	0.162	1.05E-14	Cholangiocyte	PSC_inflammation_vs_ICC_Adj	RP11-138A9.1
2.82E-19	-7.81923	0	0.162	1.05E-14	Cholangiocyte	PSC_inflammation_vs_ICC_Adj	HN1L
2.83E-19	-4.12852	0.007	0.178	1.05E-14	Cholangiocyte	PSC_inflammation_vs_ICC_Adj	RND1
2.91E-19	-1.14112	0.077	0.319	1.08E-14	Cholangiocyte	PSC_inflammation_vs_ICC_Adj	NDUFB5
2.99E-19	4.02169	0.164	0.02	1.11E-14	Cholangiocyte	PSC_inflammation_vs_ICC_Adj	TRAPPC10
3.15E-19	3.9103	0.164	0.02	1.17E-14	Cholangiocyte	PSC_inflammation_vs_ICC_Adj	PACS1
3.16E-19	-1.9265	0.04	0.247	1.18E-14	Cholangiocyte	PSC_inflammation_vs_ICC_Adj	MAP1LC3A
3.25E-19	-0.439724	0.582	0.916	1.21E-14	Cholangiocyte	PSC_inflammation_vs_ICC_Adj	H3F3A
3.57E-19	-2.11626	0.031	0.229	1.33E-14	Cholangiocyte	PSC_inflammation_vs_ICC_Adj	EPS8L2
3.74E-19	-1.41794	0.069	0.3	1.39E-14	Cholangiocyte	PSC_inflammation_vs_ICC_Adj	RNASEH2C
3.75E-19	2.98377	0.29	0.1	1.39E-14	Cholangiocyte	PSC_inflammation_vs_ICC_Adj	SLC2A3
3.85E-19	-2.7876	0.022	0.208	1.43E-14	Cholangiocyte	PSC_inflammation_vs_ICC_Adj	NME1
3.87E-19	-0.599828	0.285	0.639	1.44E-14	Cholangiocyte	PSC_inflammation_vs_ICC_Adj	ATP6V1G1
3.91E-19	3.69701	0.299	0.115	1.45E-14	Cholangiocyte	PSC_inflammation_vs_ICC_Adj	CEBPD
3.93E-19	-3.13963	0.004	0.172	1.46E-14	Cholangiocyte	PSC_inflammation_vs_ICC_Adj	CD40
4.18E-19	-3.81753	0.009	0.18	1.55E-14	Cholangiocyte	PSC_inflammation_vs_ICC_Adj	AGRN
4.22E-19	-4.89547	0.004	0.17	1.57E-14	Cholangiocyte	PSC_inflammation_vs_ICC_Adj	TMEM139
4.22E-19	-7.76756	0	0.16	1.57E-14	Cholangiocyte	PSC_inflammation_vs_ICC_Adj	C7orf49
4.30E-19	-4.03673	0.011	0.185	1.60E-14	Cholangiocyte	PSC_inflammation_vs_ICC_Adj	PKIG
4.30E-19	-1.28923	0.084	0.326	1.60E-14	Cholangiocyte	PSC_inflammation_vs_ICC_Adj	SEPHS2
4.63E-19	4.37616	0.153	0.016	1.72E-14	Cholangiocyte	PSC_inflammation_vs_ICC_Adj	RAPGEF1
4.75E-19	-0.641206	0.292	0.626	1.76E-14	Cholangiocyte	PSC_inflammation_vs_ICC_Adj	HSPB1
4.87E-19	3.02428	0.215	0.048	1.81E-14	Cholangiocyte	PSC_inflammation_vs_ICC_Adj	BIN2
5.05E-19	4.31824	0.162	0.02	1.87E-14	Cholangiocyte	PSC_inflammation_vs_ICC_Adj	RNF125
5.07E-19	5.54562	0.142	0.012	1.88E-14	Cholangiocyte	PSC_inflammation_vs_ICC_Adj	CCL4L2
5.18E-19	9.00788	0.111	0	1.93E-14	Cholangiocyte	PSC_inflammation_vs_ICC_Adj	MUC20-OT1
5.18E-19	9.06166	0.111	0	1.93E-14	Cholangiocyte	PSC_inflammation_vs_ICC_Adj	SLF1
5.40E-19	-0.829049	0.162	0.448	2.00E-14	Cholangiocyte	PSC_inflammation_vs_ICC_Adj	SSB
5.46E-19	-1.79366	0.053	0.266	2.03E-14	Cholangiocyte	PSC_inflammation_vs_ICC_Adj	METTL7A
5.72E-19	-5.34036	0.007	0.173	2.12E-14	Cholangiocyte	PSC_inflammation_vs_ICC_Adj	EPHA2
5.96E-19	-1.90288	0.029	0.221	2.21E-14	Cholangiocyte	PSC_inflammation_vs_ICC_Adj	ALCAM
6.08E-19	-0.989294	0.113	0.374	2.26E-14	Cholangiocyte	PSC_inflammation_vs_ICC_Adj	C19orf70
6.18E-19	3.74573	0.159	0.019	2.29E-14	Cholangiocyte	PSC_inflammation_vs_ICC_Adj	LINC00861
6.24E-19	-2.6202	0.018	0.199	2.32E-14	Cholangiocyte	PSC_inflammation_vs_ICC_Adj	MAGEF1
6.32E-19	-8.06745	0	0.159	2.35E-14	Cholangiocyte	PSC_inflammation_vs_ICC_Adj	RP11-395A13.2
6.32E-19	-7.8818	0	0.159	2.35E-14	Cholangiocyte	PSC_inflammation_vs_ICC_Adj	C11orf83
6.57E-19	-0.681694	0.217	0.536	2.44E-14	Cholangiocyte	PSC_inflammation_vs_ICC_Adj	ARL6IP4
6.61E-19	-7.626	0.002	0.163	2.46E-14	Cholangiocyte	PSC_inflammation_vs_ICC_Adj	EDN1
6.93E-19	3.45129	0.197	0.039	2.58E-14	Cholangiocyte	PSC_inflammation_vs_ICC_Adj	OXNAD1
6.98E-19	-0.652517	0.301	0.646	2.59E-14	Cholangiocyte	PSC_inflammation_vs_ICC_Adj	ATP6V0E1
7.24E-19	-0.510519	0.177	0.489	2.69E-14	Cholangiocyte	PSC_inflammation_vs_ICC_Adj	COX17
7.38E-19	-1.72271	0.062	0.282	2.74E-14	Cholangiocyte	PSC_inflammation_vs_ICC_Adj	ZC3H12A
7.57E-19	-0.878208	0.133	0.406	2.81E-14	Cholangiocyte	PSC_inflammation_vs_ICC_Adj	ATF4
7.66E-19	-1.90215	0.029	0.223	2.85E-14	Cholangiocyte	PSC_inflammation_vs_ICC_Adj	THOC6
7.77E-19	3.23904	0.241	0.068	2.89E-14	Cholangiocyte	PSC_inflammation_vs_ICC_Adj	ZC3HAV1
8.09E-19	3.34881	0.277	0.095	3.01E-14	Cholangiocyte	PSC_inflammation_vs_ICC_Adj	TSPYL2
8.44E-19	-1.71839	0.042	0.247	3.14E-14	Cholangiocyte	PSC_inflammation_vs_ICC_Adj	ITM2C
8.47E-19	2.54858	0.374	0.189	3.15E-14	Cholangiocyte	PSC_inflammation_vs_ICC_Adj	YPEL3
8.64E-19	-1.29957	0.08	0.313	3.21E-14	Cholangiocyte	PSC_inflammation_vs_ICC_Adj	METAP2
8.74E-19	4.83281	0.137	0.01	3.25E-14	Cholangiocyte	PSC_inflammation_vs_ICC_Adj	FLI1
9.16E-19	-0.66364	0.221	0.55	3.40E-14	Cholangiocyte	PSC_inflammation_vs_ICC_Adj	PSMB3
9.46E-19	-7.74817	0	0.157	3.51E-14	Cholangiocyte	PSC_inflammation_vs_ICC_Adj	PTRF
9.46E-19	-7.74789	0	0.157	3.51E-14	Cholangiocyte	PSC_inflammation_vs_ICC_Adj	TSPAN12
9.46E-19	-7.99098	0	0.157	3.51E-14	Cholangiocyte	PSC_inflammation_vs_ICC_Adj	SLC6A19
9.75E-19	-0.968657	0.153	0.437	3.62E-14	Cholangiocyte	PSC_inflammation_vs_ICC_Adj	DCXR
9.79E-19	-1.70446	0.06	0.281	3.64E-14	Cholangiocyte	PSC_inflammation_vs_ICC_Adj	LSR
1.00E-18	-6.22836	0.004	0.166	3.73E-14	Cholangiocyte	PSC_inflammation_vs_ICC_Adj	WLS
1.01E-18	5.94647	0.122	0.004	3.74E-14	Cholangiocyte	PSC_inflammation_vs_ICC_Adj	HELB
1.05E-18	3.45206	0.204	0.044	3.89E-14	Cholangiocyte	PSC_inflammation_vs_ICC_Adj	MBD2
1.06E-18	-1.38735	0.08	0.311	3.92E-14	Cholangiocyte	PSC_inflammation_vs_ICC_Adj	PSMC3
1.16E-18	-1.42635	0.066	0.288	4.31E-14	Cholangiocyte	PSC_inflammation_vs_ICC_Adj	ACTR10
1.19E-18	-0.809967	0.088	0.335	4.42E-14	Cholangiocyte	PSC_inflammation_vs_ICC_Adj	NHP2
1.20E-18	8.95082	0.108	0	4.45E-14	Cholangiocyte	PSC_inflammation_vs_ICC_Adj	PSMB8-AS1
1.20E-18	9.35472	0.108	0	4.45E-14	Cholangiocyte	PSC_inflammation_vs_ICC_Adj	PECAM1
1.20E-18	9.04767	0.108	0	4.45E-14	Cholangiocyte	PSC_inflammation_vs_ICC_Adj	NORAD
1.29E-18	4.22893	0.144	0.013	4.78E-14	Cholangiocyte	PSC_inflammation_vs_ICC_Adj	PLCG1
1.33E-18	-0.566737	0.217	0.544	4.92E-14	Cholangiocyte	PSC_inflammation_vs_ICC_Adj	ITGB1
1.33E-18	-2.80635	0.011	0.182	4.96E-14	Cholangiocyte	PSC_inflammation_vs_ICC_Adj	TMEM37
1.39E-18	-1.05914	0.084	0.32	5.16E-14	Cholangiocyte	PSC_inflammation_vs_ICC_Adj	CERS2
1.40E-18	-0.827713	0.071	0.304	5.20E-14	Cholangiocyte	PSC_inflammation_vs_ICC_Adj	SLC40A1
1.42E-18	-2.47053	0.02	0.201	5.28E-14	Cholangiocyte	PSC_inflammation_vs_ICC_Adj	CMSS1
1.43E-18	-1.06569	0.086	0.325	5.31E-14	Cholangiocyte	PSC_inflammation_vs_ICC_Adj	DPY30
1.52E-18	2.90153	0.221	0.054	5.63E-14	Cholangiocyte	PSC_inflammation_vs_ICC_Adj	CYTH1
1.53E-18	4.23694	0.153	0.017	5.66E-14	Cholangiocyte	PSC_inflammation_vs_ICC_Adj	NUP210
1.56E-18	-1.40026	0.055	0.269	5.80E-14	Cholangiocyte	PSC_inflammation_vs_ICC_Adj	SPTBN1
1.68E-18	-0.920174	0.1	0.348	6.22E-14	Cholangiocyte	PSC_inflammation_vs_ICC_Adj	TXNDC17
1.73E-18	-4.7507	0.004	0.166	6.41E-14	Cholangiocyte	PSC_inflammation_vs_ICC_Adj	CYP2E1
1.77E-18	2.96971	0.372	0.183	6.58E-14	Cholangiocyte	PSC_inflammation_vs_ICC_Adj	TNFAIP3
1.78E-18	-0.525484	0.246	0.584	6.62E-14	Cholangiocyte	PSC_inflammation_vs_ICC_Adj	EIF3H
1.78E-18	-1.01221	0.093	0.336	6.62E-14	Cholangiocyte	PSC_inflammation_vs_ICC_Adj	EIF4E
1.81E-18	-0.822782	0.104	0.358	6.71E-14	Cholangiocyte	PSC_inflammation_vs_ICC_Adj	ANXA7
1.83E-18	-0.630043	0.204	0.521	6.80E-14	Cholangiocyte	PSC_inflammation_vs_ICC_Adj	ANXA11
2.02E-18	-1.61421	0.044	0.249	7.50E-14	Cholangiocyte	PSC_inflammation_vs_ICC_Adj	C5orf15
2.07E-18	-1.02678	0.108	0.358	7.68E-14	Cholangiocyte	PSC_inflammation_vs_ICC_Adj	TMEM256
2.11E-18	-7.56951	0	0.154	7.84E-14	Cholangiocyte	PSC_inflammation_vs_ICC_Adj	ADCK3
2.11E-18	-7.85802	0	0.154	7.84E-14	Cholangiocyte	PSC_inflammation_vs_ICC_Adj	LINC00261
2.11E-18	-7.88916	0	0.154	7.84E-14	Cholangiocyte	PSC_inflammation_vs_ICC_Adj	ILF3-AS1
2.26E-18	3.2222	0.239	0.068	8.38E-14	Cholangiocyte	PSC_inflammation_vs_ICC_Adj	TAF10
2.64E-18	-1.2851	0.077	0.306	9.79E-14	Cholangiocyte	PSC_inflammation_vs_ICC_Adj	UBE2E3
2.71E-18	-0.746638	0.153	0.44	1.01E-13	Cholangiocyte	PSC_inflammation_vs_ICC_Adj	ENSA
2.72E-18	-2.09302	0.02	0.199	1.01E-13	Cholangiocyte	PSC_inflammation_vs_ICC_Adj	TMED1
2.75E-18	-0.651119	0.122	0.392	1.02E-13	Cholangiocyte	PSC_inflammation_vs_ICC_Adj	CTSD
2.77E-18	9.00108	0.106	0	1.03E-13	Cholangiocyte	PSC_inflammation_vs_ICC_Adj	HACD4
2.79E-18	-3.92543	0.004	0.164	1.04E-13	Cholangiocyte	PSC_inflammation_vs_ICC_Adj	TPBG
2.86E-18	-3.20479	0.011	0.178	1.06E-13	Cholangiocyte	PSC_inflammation_vs_ICC_Adj	ERBB3
2.89E-18	-0.454394	0.175	0.475	1.07E-13	Cholangiocyte	PSC_inflammation_vs_ICC_Adj	FKBP1A
2.91E-18	-0.67209	0.279	0.607	1.08E-13	Cholangiocyte	PSC_inflammation_vs_ICC_Adj	SLC25A3
3.03E-18	-4.7958	0.007	0.167	1.13E-13	Cholangiocyte	PSC_inflammation_vs_ICC_Adj	GALNT18
3.07E-18	4.7538	0.131	0.009	1.14E-13	Cholangiocyte	PSC_inflammation_vs_ICC_Adj	DENND1C
3.08E-18	-2.36359	0.018	0.194	1.15E-13	Cholangiocyte	PSC_inflammation_vs_ICC_Adj	STX3
3.15E-18	-7.75636	0	0.153	1.17E-13	Cholangiocyte	PSC_inflammation_vs_ICC_Adj	SMIM6
3.15E-18	-7.86814	0	0.153	1.17E-13	Cholangiocyte	PSC_inflammation_vs_ICC_Adj	AC004540.4
3.15E-18	-7.6538	0	0.153	1.17E-13	Cholangiocyte	PSC_inflammation_vs_ICC_Adj	RP11-244H3.4
3.23E-18	6.17874	0.126	0.007	1.20E-13	Cholangiocyte	PSC_inflammation_vs_ICC_Adj	PIK3R5
3.36E-18	-6.46402	0.002	0.157	1.25E-13	Cholangiocyte	PSC_inflammation_vs_ICC_Adj	FAM71D
3.41E-18	-1.27697	0.062	0.278	1.27E-13	Cholangiocyte	PSC_inflammation_vs_ICC_Adj	EI24
3.74E-18	-2.56117	0.029	0.213	1.39E-13	Cholangiocyte	PSC_inflammation_vs_ICC_Adj	EBNA1BP2
3.77E-18	-1.24459	0.064	0.282	1.40E-13	Cholangiocyte	PSC_inflammation_vs_ICC_Adj	DUSP23
3.83E-18	2.38414	0.261	0.082	1.42E-13	Cholangiocyte	PSC_inflammation_vs_ICC_Adj	GPSM3
3.84E-18	-0.998946	0.104	0.352	1.43E-13	Cholangiocyte	PSC_inflammation_vs_ICC_Adj	PSMB2
3.89E-18	-1.20937	0.069	0.295	1.44E-13	Cholangiocyte	PSC_inflammation_vs_ICC_Adj	SUMF2
3.95E-18	-0.709961	0.215	0.518	1.47E-13	Cholangiocyte	PSC_inflammation_vs_ICC_Adj	JTB
3.97E-18	2.23648	0.361	0.178	1.48E-13	Cholangiocyte	PSC_inflammation_vs_ICC_Adj	IQGAP1
4.05E-18	-1.29959	0.049	0.255	1.50E-13	Cholangiocyte	PSC_inflammation_vs_ICC_Adj	DAP
4.07E-18	4.32624	0.162	0.023	1.51E-13	Cholangiocyte	PSC_inflammation_vs_ICC_Adj	DGKA
4.15E-18	-3.04982	0.02	0.195	1.54E-13	Cholangiocyte	PSC_inflammation_vs_ICC_Adj	GGT1
4.18E-18	-0.35092	0.195	0.502	1.55E-13	Cholangiocyte	PSC_inflammation_vs_ICC_Adj	SNX3
4.38E-18	-2.46734	0.018	0.192	1.63E-13	Cholangiocyte	PSC_inflammation_vs_ICC_Adj	FAM213A
4.45E-18	-3.46798	0.013	0.18	1.65E-13	Cholangiocyte	PSC_inflammation_vs_ICC_Adj	GOLM1
4.53E-18	3.41961	0.252	0.082	1.68E-13	Cholangiocyte	PSC_inflammation_vs_ICC_Adj	SYNE1
4.54E-18	3.962	0.17	0.028	1.69E-13	Cholangiocyte	PSC_inflammation_vs_ICC_Adj	PLEK
4.54E-18	-0.530282	0.35	0.731	1.69E-13	Cholangiocyte	PSC_inflammation_vs_ICC_Adj	SUB1
4.66E-18	-5.21064	0.004	0.162	1.73E-13	Cholangiocyte	PSC_inflammation_vs_ICC_Adj	TMPRSS2
4.70E-18	-7.69453	0	0.151	1.75E-13	Cholangiocyte	PSC_inflammation_vs_ICC_Adj	PPAPDC1B
4.70E-18	-7.7875	0	0.151	1.75E-13	Cholangiocyte	PSC_inflammation_vs_ICC_Adj	INADL
4.70E-18	-7.76489	0	0.151	1.75E-13	Cholangiocyte	PSC_inflammation_vs_ICC_Adj	FAM134B
4.70E-18	-7.74686	0	0.151	1.75E-13	Cholangiocyte	PSC_inflammation_vs_ICC_Adj	C21orf62
4.79E-18	2.35548	0.223	0.055	1.78E-13	Cholangiocyte	PSC_inflammation_vs_ICC_Adj	UCP2
4.84E-18	-1.41694	0.055	0.262	1.80E-13	Cholangiocyte	PSC_inflammation_vs_ICC_Adj	MRPL40
4.90E-18	-0.917403	0.091	0.329	1.82E-13	Cholangiocyte	PSC_inflammation_vs_ICC_Adj	MPLKIP
4.99E-18	-6.66303	0.002	0.156	1.85E-13	Cholangiocyte	PSC_inflammation_vs_ICC_Adj	BCL7A
5.28E-18	-1.51865	0.042	0.242	1.96E-13	Cholangiocyte	PSC_inflammation_vs_ICC_Adj	SMIM14
5.38E-18	-4.39283	0.009	0.17	2.00E-13	Cholangiocyte	PSC_inflammation_vs_ICC_Adj	MEIS2
5.56E-18	-1.68872	0.044	0.243	2.07E-13	Cholangiocyte	PSC_inflammation_vs_ICC_Adj	DDIT3
5.57E-18	-0.627373	0.144	0.422	2.07E-13	Cholangiocyte	PSC_inflammation_vs_ICC_Adj	TPM4
5.68E-18	-0.520106	0.573	0.897	2.11E-13	Cholangiocyte	PSC_inflammation_vs_ICC_Adj	RPL27
5.70E-18	-2.51521	0.022	0.199	2.12E-13	Cholangiocyte	PSC_inflammation_vs_ICC_Adj	CBWD1
5.91E-18	-1.57958	0.053	0.262	2.20E-13	Cholangiocyte	PSC_inflammation_vs_ICC_Adj	GOT1
5.91E-18	-4.97595	0.015	0.185	2.20E-13	Cholangiocyte	PSC_inflammation_vs_ICC_Adj	TFF3
5.92E-18	3.0237	0.235	0.067	2.20E-13	Cholangiocyte	PSC_inflammation_vs_ICC_Adj	ACAP2
6.30E-18	-5.21113	0.007	0.164	2.34E-13	Cholangiocyte	PSC_inflammation_vs_ICC_Adj	PTPRF
6.35E-18	-1.41828	0.06	0.272	2.36E-13	Cholangiocyte	PSC_inflammation_vs_ICC_Adj	ANAPC13
6.39E-18	9.10785	0.104	0	2.37E-13	Cholangiocyte	PSC_inflammation_vs_ICC_Adj	EBLN3P
6.39E-18	8.7383	0.104	0	2.37E-13	Cholangiocyte	PSC_inflammation_vs_ICC_Adj	RTL8C
6.77E-18	-3.47924	0.018	0.188	2.52E-13	Cholangiocyte	PSC_inflammation_vs_ICC_Adj	TRIM47
6.86E-18	-3.15674	0.018	0.189	2.55E-13	Cholangiocyte	PSC_inflammation_vs_ICC_Adj	TSHZ2
7.01E-18	-7.79664	0	0.15	2.60E-13	Cholangiocyte	PSC_inflammation_vs_ICC_Adj	C11orf73
7.07E-18	-0.263161	0.739	0.958	2.62E-13	Cholangiocyte	PSC_inflammation_vs_ICC_Adj	UBC
7.07E-18	-1.56564	0.035	0.227	2.63E-13	Cholangiocyte	PSC_inflammation_vs_ICC_Adj	TARDBP
7.23E-18	-0.639093	0.137	0.412	2.68E-13	Cholangiocyte	PSC_inflammation_vs_ICC_Adj	TMEM219
7.40E-18	4.5862	0.148	0.017	2.75E-13	Cholangiocyte	PSC_inflammation_vs_ICC_Adj	NME2
7.43E-18	-6.802	0.002	0.154	2.76E-13	Cholangiocyte	PSC_inflammation_vs_ICC_Adj	RIPK4
7.52E-18	-0.56825	0.217	0.533	2.79E-13	Cholangiocyte	PSC_inflammation_vs_ICC_Adj	C11orf58
7.82E-18	2.95189	0.246	0.074	2.91E-13	Cholangiocyte	PSC_inflammation_vs_ICC_Adj	UBALD2
7.84E-18	-0.687322	0.15	0.428	2.91E-13	Cholangiocyte	PSC_inflammation_vs_ICC_Adj	ZNHIT1
7.99E-18	-2.41889	0.024	0.204	2.97E-13	Cholangiocyte	PSC_inflammation_vs_ICC_Adj	PHYH
8.28E-18	-1.17259	0.04	0.237	3.08E-13	Cholangiocyte	PSC_inflammation_vs_ICC_Adj	TMEM176A
8.29E-18	-0.807482	0.177	0.469	3.08E-13	Cholangiocyte	PSC_inflammation_vs_ICC_Adj	NDFIP1
8.80E-18	-5.74185	0.004	0.159	3.27E-13	Cholangiocyte	PSC_inflammation_vs_ICC_Adj	SEZ6L2
8.82E-18	-5.90941	0.002	0.154	3.27E-13	Cholangiocyte	PSC_inflammation_vs_ICC_Adj	PROM1
9.28E-18	-0.732046	0.195	0.493	3.45E-13	Cholangiocyte	PSC_inflammation_vs_ICC_Adj	EZR
9.75E-18	-1.67716	0.035	0.227	3.62E-13	Cholangiocyte	PSC_inflammation_vs_ICC_Adj	RASSF4
9.77E-18	-2.5015	0.027	0.207	3.63E-13	Cholangiocyte	PSC_inflammation_vs_ICC_Adj	TOB2
9.80E-18	0.78348	0.929	0.981	3.64E-13	Cholangiocyte	PSC_inflammation_vs_ICC_Adj	TPT1
1.00E-17	-0.322136	0.292	0.67	3.72E-13	Cholangiocyte	PSC_inflammation_vs_ICC_Adj	HSPE1
1.01E-17	-1.96622	0.029	0.213	3.75E-13	Cholangiocyte	PSC_inflammation_vs_ICC_Adj	MPP6
1.02E-17	2.29024	0.263	0.083	3.79E-13	Cholangiocyte	PSC_inflammation_vs_ICC_Adj	ABRACL
1.04E-17	1.11855	0.708	0.683	3.85E-13	Cholangiocyte	PSC_inflammation_vs_ICC_Adj	PNRC1
1.04E-17	-1.19259	0.075	0.297	3.87E-13	Cholangiocyte	PSC_inflammation_vs_ICC_Adj	DNAJB11
1.04E-17	-7.52676	0	0.148	3.88E-13	Cholangiocyte	PSC_inflammation_vs_ICC_Adj	CCDC64B
1.07E-17	-1.2768	0.06	0.275	3.96E-13	Cholangiocyte	PSC_inflammation_vs_ICC_Adj	BCL2L1
1.08E-17	-3.47935	0.004	0.159	4.02E-13	Cholangiocyte	PSC_inflammation_vs_ICC_Adj	DYNC2LI1
1.17E-17	-0.470958	0.299	0.645	4.33E-13	Cholangiocyte	PSC_inflammation_vs_ICC_Adj	HNRNPC
1.21E-17	-0.852683	0.093	0.333	4.50E-13	Cholangiocyte	PSC_inflammation_vs_ICC_Adj	TMEM179B
1.28E-17	3.65194	0.159	0.023	4.76E-13	Cholangiocyte	PSC_inflammation_vs_ICC_Adj	SAMD3
1.33E-17	-0.921597	0.111	0.361	4.92E-13	Cholangiocyte	PSC_inflammation_vs_ICC_Adj	FDFT1
1.35E-17	-3.30935	0.013	0.178	5.02E-13	Cholangiocyte	PSC_inflammation_vs_ICC_Adj	NUAK2
1.38E-17	-0.572145	0.263	0.603	5.12E-13	Cholangiocyte	PSC_inflammation_vs_ICC_Adj	MORF4L1
1.44E-17	-1.05226	0.093	0.329	5.36E-13	Cholangiocyte	PSC_inflammation_vs_ICC_Adj	CCT3
1.45E-17	-5.23811	0.002	0.153	5.39E-13	Cholangiocyte	PSC_inflammation_vs_ICC_Adj	ADH4
1.46E-17	3.02667	0.232	0.067	5.41E-13	Cholangiocyte	PSC_inflammation_vs_ICC_Adj	PRF1
1.47E-17	-5.05108	0.004	0.157	5.45E-13	Cholangiocyte	PSC_inflammation_vs_ICC_Adj	SOX6
1.47E-17	8.77028	0.102	0	5.47E-13	Cholangiocyte	PSC_inflammation_vs_ICC_Adj	SMIM37
1.47E-17	8.80632	0.102	0	5.47E-13	Cholangiocyte	PSC_inflammation_vs_ICC_Adj	TENT2
1.47E-17	8.754	0.102	0	5.47E-13	Cholangiocyte	PSC_inflammation_vs_ICC_Adj	ERO1A
1.47E-17	8.67451	0.102	0	5.47E-13	Cholangiocyte	PSC_inflammation_vs_ICC_Adj	SELENOS
1.47E-17	-0.692296	0.188	0.477	5.47E-13	Cholangiocyte	PSC_inflammation_vs_ICC_Adj	SCAND1
1.48E-17	-5.017	0.002	0.153	5.52E-13	Cholangiocyte	PSC_inflammation_vs_ICC_Adj	CHDH
1.51E-17	-1.10548	0.095	0.332	5.60E-13	Cholangiocyte	PSC_inflammation_vs_ICC_Adj	RTN3
1.52E-17	-4.99399	0.004	0.157	5.64E-13	Cholangiocyte	PSC_inflammation_vs_ICC_Adj	SH3RF1
1.53E-17	-0.717963	0.162	0.444	5.68E-13	Cholangiocyte	PSC_inflammation_vs_ICC_Adj	RAB2A
1.54E-17	5.04272	0.126	0.009	5.73E-13	Cholangiocyte	PSC_inflammation_vs_ICC_Adj	ARHGEF6
1.56E-17	-7.65762	0	0.147	5.78E-13	Cholangiocyte	PSC_inflammation_vs_ICC_Adj	CCDC53
1.56E-17	-7.44546	0	0.147	5.78E-13	Cholangiocyte	PSC_inflammation_vs_ICC_Adj	CLN3.1
1.59E-17	-5.17928	0.004	0.157	5.89E-13	Cholangiocyte	PSC_inflammation_vs_ICC_Adj	SHROOM3
1.60E-17	-1.2776	0.08	0.303	5.94E-13	Cholangiocyte	PSC_inflammation_vs_ICC_Adj	LSM5
1.62E-17	3.65125	0.15	0.019	6.02E-13	Cholangiocyte	PSC_inflammation_vs_ICC_Adj	MYO1G
1.64E-17	-2.16286	0.024	0.201	6.09E-13	Cholangiocyte	PSC_inflammation_vs_ICC_Adj	MSRB2
1.71E-17	-1.37374	0.042	0.239	6.37E-13	Cholangiocyte	PSC_inflammation_vs_ICC_Adj	DAB2
1.74E-17	-0.551951	0.358	0.712	6.46E-13	Cholangiocyte	PSC_inflammation_vs_ICC_Adj	PSME1
1.75E-17	-2.3222	0.022	0.195	6.49E-13	Cholangiocyte	PSC_inflammation_vs_ICC_Adj	BAAT
1.75E-17	3.71096	0.15	0.019	6.51E-13	Cholangiocyte	PSC_inflammation_vs_ICC_Adj	SASH3
1.82E-17	-1.00199	0.075	0.3	6.75E-13	Cholangiocyte	PSC_inflammation_vs_ICC_Adj	ZCRB1
1.86E-17	-1.74665	0.038	0.229	6.91E-13	Cholangiocyte	PSC_inflammation_vs_ICC_Adj	ATP6V1D
1.87E-17	-0.449669	0.728	0.983	6.95E-13	Cholangiocyte	PSC_inflammation_vs_ICC_Adj	RPL35
1.90E-17	-4.52864	0.007	0.162	7.05E-13	Cholangiocyte	PSC_inflammation_vs_ICC_Adj	TUBB6
1.92E-17	1.82232	0.336	0.141	7.14E-13	Cholangiocyte	PSC_inflammation_vs_ICC_Adj	RGS1
1.92E-17	-6.20138	0.002	0.151	7.14E-13	Cholangiocyte	PSC_inflammation_vs_ICC_Adj	HBEGF
1.95E-17	-6.00709	0.002	0.151	7.23E-13	Cholangiocyte	PSC_inflammation_vs_ICC_Adj	PLSCR4
1.96E-17	-0.73189	0.137	0.403	7.28E-13	Cholangiocyte	PSC_inflammation_vs_ICC_Adj	EIF3I
1.97E-17	2.38073	0.248	0.074	7.30E-13	Cholangiocyte	PSC_inflammation_vs_ICC_Adj	ALOX5AP
2.00E-17	-5.28041	0.007	0.16	7.42E-13	Cholangiocyte	PSC_inflammation_vs_ICC_Adj	DDR1
2.08E-17	3.74904	0.137	0.013	7.74E-13	Cholangiocyte	PSC_inflammation_vs_ICC_Adj	NCF1
2.18E-17	-1.34932	0.08	0.3	8.11E-13	Cholangiocyte	PSC_inflammation_vs_ICC_Adj	HSPB11
2.31E-17	-7.7195	0	0.146	8.60E-13	Cholangiocyte	PSC_inflammation_vs_ICC_Adj	MGEA5
2.31E-17	-7.4177	0	0.146	8.60E-13	Cholangiocyte	PSC_inflammation_vs_ICC_Adj	BRE
2.31E-17	-7.44193	0	0.146	8.60E-13	Cholangiocyte	PSC_inflammation_vs_ICC_Adj	PROSC
2.31E-17	-7.59896	0	0.146	8.60E-13	Cholangiocyte	PSC_inflammation_vs_ICC_Adj	C15orf57
2.45E-17	-1.34082	0.046	0.246	9.09E-13	Cholangiocyte	PSC_inflammation_vs_ICC_Adj	TXNDC12
2.50E-17	-0.675944	0.075	0.303	9.28E-13	Cholangiocyte	PSC_inflammation_vs_ICC_Adj	GSN
2.51E-17	-0.491794	0.312	0.661	9.34E-13	Cholangiocyte	PSC_inflammation_vs_ICC_Adj	SEC61B
2.51E-17	-0.634453	0.19	0.489	9.34E-13	Cholangiocyte	PSC_inflammation_vs_ICC_Adj	ENY2
2.60E-17	-0.920807	0.142	0.402	9.66E-13	Cholangiocyte	PSC_inflammation_vs_ICC_Adj	VDAC1
2.61E-17	-1.53386	0.04	0.23	9.69E-13	Cholangiocyte	PSC_inflammation_vs_ICC_Adj	SLC4A4
2.62E-17	-0.476373	0.615	0.911	9.75E-13	Cholangiocyte	PSC_inflammation_vs_ICC_Adj	ITM2B
2.70E-17	-3.21549	0.013	0.176	1.00E-12	Cholangiocyte	PSC_inflammation_vs_ICC_Adj	KLF5
2.76E-17	-0.461904	0.385	0.745	1.02E-12	Cholangiocyte	PSC_inflammation_vs_ICC_Adj	SLC25A6
2.90E-17	-1.6425	0.049	0.247	1.08E-12	Cholangiocyte	PSC_inflammation_vs_ICC_Adj	GAMT
2.92E-17	-1.66755	0.046	0.239	1.08E-12	Cholangiocyte	PSC_inflammation_vs_ICC_Adj	NFIA
2.97E-17	2.68114	0.232	0.067	1.10E-12	Cholangiocyte	PSC_inflammation_vs_ICC_Adj	STAT4
3.16E-17	-1.75917	0.022	0.197	1.17E-12	Cholangiocyte	PSC_inflammation_vs_ICC_Adj	ABCD3
3.17E-17	-1.78444	0.04	0.229	1.18E-12	Cholangiocyte	PSC_inflammation_vs_ICC_Adj	DDX1
3.26E-17	-1.14556	0.071	0.285	1.21E-12	Cholangiocyte	PSC_inflammation_vs_ICC_Adj	CBR1
3.34E-17	-3.87039	0.007	0.16	1.24E-12	Cholangiocyte	PSC_inflammation_vs_ICC_Adj	SEMA6A
3.36E-17	-3.35702	0.013	0.175	1.25E-12	Cholangiocyte	PSC_inflammation_vs_ICC_Adj	NR1H4
3.39E-17	8.82101	0.1	0	1.26E-12	Cholangiocyte	PSC_inflammation_vs_ICC_Adj	CYBC1
3.39E-17	8.87647	0.1	0	1.26E-12	Cholangiocyte	PSC_inflammation_vs_ICC_Adj	TRG-AS1
3.39E-17	8.81253	0.1	0	1.26E-12	Cholangiocyte	PSC_inflammation_vs_ICC_Adj	AC243960.1
3.39E-17	8.83446	0.1	0	1.26E-12	Cholangiocyte	PSC_inflammation_vs_ICC_Adj	ADA2
3.39E-17	8.6565	0.1	0	1.26E-12	Cholangiocyte	PSC_inflammation_vs_ICC_Adj	MYDGF
3.44E-17	-7.59812	0	0.144	1.28E-12	Cholangiocyte	PSC_inflammation_vs_ICC_Adj	ONECUT1
3.50E-17	-0.569037	0.31	0.667	1.30E-12	Cholangiocyte	PSC_inflammation_vs_ICC_Adj	VAMP8
3.52E-17	5.5678	0.108	0.003	1.31E-12	Cholangiocyte	PSC_inflammation_vs_ICC_Adj	PARP15
3.59E-17	-4.45701	0.007	0.159	1.33E-12	Cholangiocyte	PSC_inflammation_vs_ICC_Adj	TMEM86B
3.62E-17	-1.83801	0.035	0.221	1.35E-12	Cholangiocyte	PSC_inflammation_vs_ICC_Adj	CYTH2
3.79E-17	2.02365	0.383	0.192	1.41E-12	Cholangiocyte	PSC_inflammation_vs_ICC_Adj	ANXA1
3.80E-17	-0.655234	0.199	0.495	1.41E-12	Cholangiocyte	PSC_inflammation_vs_ICC_Adj	NDUFB10
3.95E-17	-1.41613	0.06	0.265	1.47E-12	Cholangiocyte	PSC_inflammation_vs_ICC_Adj	NEU1
3.99E-17	-0.599612	0.153	0.429	1.48E-12	Cholangiocyte	PSC_inflammation_vs_ICC_Adj	TMED10
4.05E-17	3.21986	0.155	0.022	1.50E-12	Cholangiocyte	PSC_inflammation_vs_ICC_Adj	PTPN22
4.82E-17	-1.23792	0.091	0.314	1.79E-12	Cholangiocyte	PSC_inflammation_vs_ICC_Adj	ZNF428
4.89E-17	-2.20131	0.013	0.175	1.82E-12	Cholangiocyte	PSC_inflammation_vs_ICC_Adj	EMG1
5.11E-17	-7.70274	0	0.143	1.90E-12	Cholangiocyte	PSC_inflammation_vs_ICC_Adj	WASH4P
5.14E-17	-4.96401	0.004	0.153	1.91E-12	Cholangiocyte	PSC_inflammation_vs_ICC_Adj	IQCK
5.37E-17	-0.604999	0.188	0.485	1.99E-12	Cholangiocyte	PSC_inflammation_vs_ICC_Adj	EIF5A
5.54E-17	-3.43618	0.007	0.159	2.06E-12	Cholangiocyte	PSC_inflammation_vs_ICC_Adj	ALDH7A1
5.65E-17	-1.92436	0.009	0.164	2.10E-12	Cholangiocyte	PSC_inflammation_vs_ICC_Adj	FCN3
6.80E-17	-0.473676	0.442	0.808	2.53E-12	Cholangiocyte	PSC_inflammation_vs_ICC_Adj	OST4
6.95E-17	-0.825113	0.17	0.445	2.58E-12	Cholangiocyte	PSC_inflammation_vs_ICC_Adj	BSG
6.96E-17	4.35354	0.133	0.013	2.59E-12	Cholangiocyte	PSC_inflammation_vs_ICC_Adj	EOMES
7.32E-17	-4.85691	0.002	0.147	2.72E-12	Cholangiocyte	PSC_inflammation_vs_ICC_Adj	EPS8L1
7.44E-17	-4.00859	0.011	0.166	2.76E-12	Cholangiocyte	PSC_inflammation_vs_ICC_Adj	ERBB2
7.53E-17	-3.47294	0.002	0.147	2.80E-12	Cholangiocyte	PSC_inflammation_vs_ICC_Adj	BMP2
7.53E-17	-3.0236	0.015	0.176	2.80E-12	Cholangiocyte	PSC_inflammation_vs_ICC_Adj	MYL6B
7.55E-17	-1.81628	0.04	0.224	2.80E-12	Cholangiocyte	PSC_inflammation_vs_ICC_Adj	TSPAN4
7.59E-17	-7.50539	0	0.141	2.82E-12	Cholangiocyte	PSC_inflammation_vs_ICC_Adj	RP11-553L6.5
7.59E-17	-7.60827	0	0.141	2.82E-12	Cholangiocyte	PSC_inflammation_vs_ICC_Adj	MAB21L2
7.59E-17	-7.60063	0	0.141	2.82E-12	Cholangiocyte	PSC_inflammation_vs_ICC_Adj	C4orf27
7.59E-17	-8.28336	0	0.141	2.82E-12	Cholangiocyte	PSC_inflammation_vs_ICC_Adj	SFTA2
7.59E-17	-7.60201	0	0.141	2.82E-12	Cholangiocyte	PSC_inflammation_vs_ICC_Adj	ETV4
7.59E-17	-7.60609	0	0.141	2.82E-12	Cholangiocyte	PSC_inflammation_vs_ICC_Adj	PRR15L
7.80E-17	-1.116	0.066	0.279	2.90E-12	Cholangiocyte	PSC_inflammation_vs_ICC_Adj	ATP6V1E1
7.82E-17	-2.92835	0.009	0.163	2.90E-12	Cholangiocyte	PSC_inflammation_vs_ICC_Adj	GGPS1
8.13E-17	-1.04687	0.058	0.263	3.02E-12	Cholangiocyte	PSC_inflammation_vs_ICC_Adj	GCA
8.23E-17	-6.67784	0.002	0.146	3.06E-12	Cholangiocyte	PSC_inflammation_vs_ICC_Adj	AL592183.1
8.34E-17	-1.14295	0.062	0.263	3.10E-12	Cholangiocyte	PSC_inflammation_vs_ICC_Adj	MRPL27
8.88E-17	4.97816	0.128	0.012	3.30E-12	Cholangiocyte	PSC_inflammation_vs_ICC_Adj	PIK3CD
9.18E-17	-0.945961	0.08	0.298	3.41E-12	Cholangiocyte	PSC_inflammation_vs_ICC_Adj	NINJ1
9.64E-17	0.974782	0.285	0.102	3.58E-12	Cholangiocyte	PSC_inflammation_vs_ICC_Adj	KLRB1
9.64E-17	-1.22478	0.062	0.269	3.58E-12	Cholangiocyte	PSC_inflammation_vs_ICC_Adj	MED10
1.05E-16	-0.503119	0.201	0.502	3.90E-12	Cholangiocyte	PSC_inflammation_vs_ICC_Adj	NDUFB11
1.05E-16	-1.09072	0.073	0.287	3.90E-12	Cholangiocyte	PSC_inflammation_vs_ICC_Adj	EMC6
1.08E-16	-0.471909	0.296	0.648	4.01E-12	Cholangiocyte	PSC_inflammation_vs_ICC_Adj	TPI1
1.09E-16	-1.32984	0.064	0.268	4.06E-12	Cholangiocyte	PSC_inflammation_vs_ICC_Adj	CTNNA1
1.10E-16	-1.32794	0.051	0.245	4.07E-12	Cholangiocyte	PSC_inflammation_vs_ICC_Adj	PTS
1.10E-16	-3.66586	0.009	0.16	4.07E-12	Cholangiocyte	PSC_inflammation_vs_ICC_Adj	DPCD
1.13E-16	-0.606376	0.135	0.393	4.18E-12	Cholangiocyte	PSC_inflammation_vs_ICC_Adj	RNH1
1.13E-16	-7.64943	0	0.14	4.19E-12	Cholangiocyte	PSC_inflammation_vs_ICC_Adj	VEPH1
1.13E-16	-7.65882	0	0.14	4.19E-12	Cholangiocyte	PSC_inflammation_vs_ICC_Adj	ZCCHC11
1.13E-16	-7.45555	0	0.14	4.19E-12	Cholangiocyte	PSC_inflammation_vs_ICC_Adj	SMEK2
1.13E-16	-7.57297	0	0.14	4.19E-12	Cholangiocyte	PSC_inflammation_vs_ICC_Adj	TJP2
1.13E-16	-7.51202	0	0.14	4.19E-12	Cholangiocyte	PSC_inflammation_vs_ICC_Adj	C15orf52
1.18E-16	-1.74831	0.035	0.217	4.39E-12	Cholangiocyte	PSC_inflammation_vs_ICC_Adj	NMT2
1.18E-16	-2.05725	0.04	0.223	4.39E-12	Cholangiocyte	PSC_inflammation_vs_ICC_Adj	GADD45A
1.19E-16	-4.99142	0.004	0.15	4.43E-12	Cholangiocyte	PSC_inflammation_vs_ICC_Adj	B3GNT7
1.23E-16	-1.63737	0.042	0.229	4.55E-12	Cholangiocyte	PSC_inflammation_vs_ICC_Adj	MRPS28
1.29E-16	-0.821456	0.133	0.387	4.78E-12	Cholangiocyte	PSC_inflammation_vs_ICC_Adj	PFDN2
1.32E-16	-1.51026	0.044	0.233	4.90E-12	Cholangiocyte	PSC_inflammation_vs_ICC_Adj	COL18A1
1.40E-16	3.78436	0.186	0.042	5.21E-12	Cholangiocyte	PSC_inflammation_vs_ICC_Adj	LNPEP
1.41E-16	3.03666	0.181	0.038	5.25E-12	Cholangiocyte	PSC_inflammation_vs_ICC_Adj	HERC1
1.42E-16	-1.18291	0.062	0.265	5.27E-12	Cholangiocyte	PSC_inflammation_vs_ICC_Adj	RBM23
1.44E-16	-5.19494	0.011	0.162	5.35E-12	Cholangiocyte	PSC_inflammation_vs_ICC_Adj	UGT2B15
1.46E-16	-3.39479	0.015	0.173	5.44E-12	Cholangiocyte	PSC_inflammation_vs_ICC_Adj	C1orf198
1.47E-16	-0.552601	0.181	0.459	5.45E-12	Cholangiocyte	PSC_inflammation_vs_ICC_Adj	HIST1H4C
1.50E-16	-2.73598	0.015	0.173	5.58E-12	Cholangiocyte	PSC_inflammation_vs_ICC_Adj	STAP2
1.57E-16	-1.44892	0.053	0.249	5.82E-12	Cholangiocyte	PSC_inflammation_vs_ICC_Adj	ORMDL2
1.59E-16	-1.30871	0.055	0.253	5.92E-12	Cholangiocyte	PSC_inflammation_vs_ICC_Adj	NSRP1
1.66E-16	-0.789723	0.086	0.311	6.15E-12	Cholangiocyte	PSC_inflammation_vs_ICC_Adj	TRAPPC4
1.66E-16	-3.83423	0.007	0.154	6.15E-12	Cholangiocyte	PSC_inflammation_vs_ICC_Adj	EFHC1
1.67E-16	-7.69375	0	0.138	6.21E-12	Cholangiocyte	PSC_inflammation_vs_ICC_Adj	PPAPDC1A
1.67E-16	-7.36294	0	0.138	6.21E-12	Cholangiocyte	PSC_inflammation_vs_ICC_Adj	DIABLO
1.71E-16	-4.94336	0.007	0.153	6.34E-12	Cholangiocyte	PSC_inflammation_vs_ICC_Adj	KIAA1522
1.71E-16	-0.900646	0.075	0.293	6.34E-12	Cholangiocyte	PSC_inflammation_vs_ICC_Adj	CCDC59
1.74E-16	3.48509	0.162	0.028	6.45E-12	Cholangiocyte	PSC_inflammation_vs_ICC_Adj	MXD4
1.74E-16	-4.73423	0.004	0.148	6.46E-12	Cholangiocyte	PSC_inflammation_vs_ICC_Adj	BCO2
1.79E-16	4.12955	0.175	0.036	6.64E-12	Cholangiocyte	PSC_inflammation_vs_ICC_Adj	HLA-DRB5
1.87E-16	-2.85422	0.015	0.173	6.95E-12	Cholangiocyte	PSC_inflammation_vs_ICC_Adj	SMIM4
1.94E-16	-3.43823	0.009	0.157	7.19E-12	Cholangiocyte	PSC_inflammation_vs_ICC_Adj	CTTN
2.05E-16	-0.999659	0.055	0.256	7.63E-12	Cholangiocyte	PSC_inflammation_vs_ICC_Adj	TM2D1
2.07E-16	-0.976437	0.106	0.338	7.70E-12	Cholangiocyte	PSC_inflammation_vs_ICC_Adj	BUD31
2.11E-16	-0.48039	0.378	0.716	7.85E-12	Cholangiocyte	PSC_inflammation_vs_ICC_Adj	ID2
2.17E-16	-1.13028	0.044	0.231	8.08E-12	Cholangiocyte	PSC_inflammation_vs_ICC_Adj	SERTAD3
2.21E-16	-2.29312	0.031	0.204	8.20E-12	Cholangiocyte	PSC_inflammation_vs_ICC_Adj	ID1
2.23E-16	3.6463	0.137	0.016	8.27E-12	Cholangiocyte	PSC_inflammation_vs_ICC_Adj	MAP4K1
2.29E-16	-0.621087	0.159	0.425	8.51E-12	Cholangiocyte	PSC_inflammation_vs_ICC_Adj	XRCC6
2.44E-16	-1.06046	0.142	0.384	9.06E-12	Cholangiocyte	PSC_inflammation_vs_ICC_Adj	STAT1
2.48E-16	-8.00859	0	0.137	9.20E-12	Cholangiocyte	PSC_inflammation_vs_ICC_Adj	LINC00671
2.48E-16	-7.61249	0	0.137	9.20E-12	Cholangiocyte	PSC_inflammation_vs_ICC_Adj	C5orf45
2.48E-16	-7.38295	0	0.137	9.20E-12	Cholangiocyte	PSC_inflammation_vs_ICC_Adj	SRPR
2.48E-16	-7.56452	0	0.137	9.20E-12	Cholangiocyte	PSC_inflammation_vs_ICC_Adj	TRAPPC2P1
2.62E-16	-0.722777	0.17	0.444	9.72E-12	Cholangiocyte	PSC_inflammation_vs_ICC_Adj	HNRNPM
2.69E-16	-6.61534	0.002	0.141	9.99E-12	Cholangiocyte	PSC_inflammation_vs_ICC_Adj	VASN
2.71E-16	4.21614	0.126	0.012	1.01E-11	Cholangiocyte	PSC_inflammation_vs_ICC_Adj	CHST11
2.79E-16	4.50199	0.135	0.016	1.04E-11	Cholangiocyte	PSC_inflammation_vs_ICC_Adj	ATP8A1
2.79E-16	3.04939	0.177	0.036	1.04E-11	Cholangiocyte	PSC_inflammation_vs_ICC_Adj	GNG2
2.81E-16	-1.16333	0.053	0.247	1.04E-11	Cholangiocyte	PSC_inflammation_vs_ICC_Adj	HTATIP2
2.84E-16	3.2196	0.19	0.045	1.06E-11	Cholangiocyte	PSC_inflammation_vs_ICC_Adj	RASA2
2.99E-16	-4.3435	0.009	0.156	1.11E-11	Cholangiocyte	PSC_inflammation_vs_ICC_Adj	PPP1R13L
3.16E-16	4.40986	0.135	0.016	1.18E-11	Cholangiocyte	PSC_inflammation_vs_ICC_Adj	PSTPIP1
3.17E-16	-1.80095	0.031	0.204	1.18E-11	Cholangiocyte	PSC_inflammation_vs_ICC_Adj	DUSP10
3.19E-16	-4.04508	0.007	0.151	1.18E-11	Cholangiocyte	PSC_inflammation_vs_ICC_Adj	NTHL1
3.29E-16	-0.893684	0.108	0.341	1.22E-11	Cholangiocyte	PSC_inflammation_vs_ICC_Adj	EIF6
3.39E-16	-5.37554	0.004	0.146	1.26E-11	Cholangiocyte	PSC_inflammation_vs_ICC_Adj	RASSF9
3.40E-16	3.46195	0.199	0.052	1.26E-11	Cholangiocyte	PSC_inflammation_vs_ICC_Adj	BCL2
3.53E-16	2.6044	0.303	0.134	1.31E-11	Cholangiocyte	PSC_inflammation_vs_ICC_Adj	RBL2
3.67E-16	-7.58025	0	0.135	1.36E-11	Cholangiocyte	PSC_inflammation_vs_ICC_Adj	TMEM2
3.67E-16	-7.43332	0	0.135	1.36E-11	Cholangiocyte	PSC_inflammation_vs_ICC_Adj	TMEM55B
3.70E-16	-3.65727	0.009	0.156	1.38E-11	Cholangiocyte	PSC_inflammation_vs_ICC_Adj	PRRG4
3.74E-16	5.18108	0.131	0.015	1.39E-11	Cholangiocyte	PSC_inflammation_vs_ICC_Adj	TBX21
3.81E-16	-0.433526	0.195	0.488	1.41E-11	Cholangiocyte	PSC_inflammation_vs_ICC_Adj	CLTA
3.81E-16	-2.64578	0.009	0.157	1.42E-11	Cholangiocyte	PSC_inflammation_vs_ICC_Adj	TRIQK
3.83E-16	4.21309	0.146	0.022	1.42E-11	Cholangiocyte	PSC_inflammation_vs_ICC_Adj	SYTL2
3.94E-16	2.7202	0.177	0.036	1.46E-11	Cholangiocyte	PSC_inflammation_vs_ICC_Adj	CXCR6
4.22E-16	-0.601098	0.195	0.483	1.57E-11	Cholangiocyte	PSC_inflammation_vs_ICC_Adj	SNRPB
4.25E-16	-0.818863	0.086	0.303	1.58E-11	Cholangiocyte	PSC_inflammation_vs_ICC_Adj	APH1A
4.38E-16	4.78312	0.117	0.009	1.63E-11	Cholangiocyte	PSC_inflammation_vs_ICC_Adj	PLEKHO1
4.56E-16	3.46506	0.181	0.041	1.70E-11	Cholangiocyte	PSC_inflammation_vs_ICC_Adj	DCP2
4.71E-16	-2.26731	0.024	0.186	1.75E-11	Cholangiocyte	PSC_inflammation_vs_ICC_Adj	CTSF
4.76E-16	2.98953	0.204	0.054	1.77E-11	Cholangiocyte	PSC_inflammation_vs_ICC_Adj	RBMS1
5.20E-16	-1.31058	0.055	0.25	1.93E-11	Cholangiocyte	PSC_inflammation_vs_ICC_Adj	MRPL21
5.25E-16	-0.93258	0.113	0.345	1.95E-11	Cholangiocyte	PSC_inflammation_vs_ICC_Adj	PDCD6
5.43E-16	-7.58982	0	0.134	2.02E-11	Cholangiocyte	PSC_inflammation_vs_ICC_Adj	NRD1
5.43E-16	-7.41749	0	0.134	2.02E-11	Cholangiocyte	PSC_inflammation_vs_ICC_Adj	SOCS6
5.43E-16	-7.70663	0	0.134	2.02E-11	Cholangiocyte	PSC_inflammation_vs_ICC_Adj	RP11-792A8.4
5.43E-16	-7.38562	0	0.134	2.02E-11	Cholangiocyte	PSC_inflammation_vs_ICC_Adj	WAPAL
5.52E-16	2.28174	0.389	0.233	2.05E-11	Cholangiocyte	PSC_inflammation_vs_ICC_Adj	STK17A
5.72E-16	-1.84703	0.02	0.179	2.12E-11	Cholangiocyte	PSC_inflammation_vs_ICC_Adj	LDOC1
5.75E-16	-0.886443	0.075	0.284	2.14E-11	Cholangiocyte	PSC_inflammation_vs_ICC_Adj	EMC7
6.20E-16	-0.658169	0.113	0.346	2.30E-11	Cholangiocyte	PSC_inflammation_vs_ICC_Adj	SUPT4H1
6.24E-16	-0.571054	0.17	0.444	2.32E-11	Cholangiocyte	PSC_inflammation_vs_ICC_Adj	GHITM
6.29E-16	-1.35395	0.024	0.191	2.34E-11	Cholangiocyte	PSC_inflammation_vs_ICC_Adj	DNASE1L3
6.36E-16	4.27373	0.162	0.031	2.36E-11	Cholangiocyte	PSC_inflammation_vs_ICC_Adj	MYO9B
6.37E-16	-0.930622	0.108	0.336	2.37E-11	Cholangiocyte	PSC_inflammation_vs_ICC_Adj	PHB
6.37E-16	-4.27462	0.004	0.144	2.37E-11	Cholangiocyte	PSC_inflammation_vs_ICC_Adj	TMPRSS3
6.55E-16	5.97462	0.108	0.006	2.43E-11	Cholangiocyte	PSC_inflammation_vs_ICC_Adj	CARD11
6.72E-16	-1.26164	0.055	0.246	2.49E-11	Cholangiocyte	PSC_inflammation_vs_ICC_Adj	UBE2V2
6.80E-16	-1.49523	0.051	0.236	2.53E-11	Cholangiocyte	PSC_inflammation_vs_ICC_Adj	POLR2C
6.82E-16	-2.22805	0.009	0.154	2.53E-11	Cholangiocyte	PSC_inflammation_vs_ICC_Adj	BLNK
7.16E-16	-2.85764	0.018	0.173	2.66E-11	Cholangiocyte	PSC_inflammation_vs_ICC_Adj	GTF2IRD2
7.29E-16	-2.85012	0.004	0.144	2.71E-11	Cholangiocyte	PSC_inflammation_vs_ICC_Adj	HOOK1
7.29E-16	-0.678084	0.126	0.368	2.71E-11	Cholangiocyte	PSC_inflammation_vs_ICC_Adj	PSMD8
7.39E-16	5.14029	0.108	0.006	2.74E-11	Cholangiocyte	PSC_inflammation_vs_ICC_Adj	LINC00623
7.50E-16	-0.942839	0.082	0.293	2.79E-11	Cholangiocyte	PSC_inflammation_vs_ICC_Adj	COPZ1
7.83E-16	3.24346	0.17	0.035	2.91E-11	Cholangiocyte	PSC_inflammation_vs_ICC_Adj	CSK
7.87E-16	2.57859	0.263	0.099	2.93E-11	Cholangiocyte	PSC_inflammation_vs_ICC_Adj	PPP1R18
8.04E-16	-7.94936	0	0.132	2.99E-11	Cholangiocyte	PSC_inflammation_vs_ICC_Adj	APCDD1
8.28E-16	-0.638284	0.135	0.387	3.08E-11	Cholangiocyte	PSC_inflammation_vs_ICC_Adj	CCDC12
8.40E-16	1.51148	0.69	0.709	3.12E-11	Cholangiocyte	PSC_inflammation_vs_ICC_Adj	JUND
8.98E-16	-0.591063	0.168	0.443	3.33E-11	Cholangiocyte	PSC_inflammation_vs_ICC_Adj	VDAC2
9.10E-16	1.71202	0.617	0.559	3.38E-11	Cholangiocyte	PSC_inflammation_vs_ICC_Adj	VIM
9.29E-16	-1.0026	0.073	0.281	3.45E-11	Cholangiocyte	PSC_inflammation_vs_ICC_Adj	RPA3
9.45E-16	-0.47991	0.084	0.304	3.51E-11	Cholangiocyte	PSC_inflammation_vs_ICC_Adj	NR4A1
9.55E-16	3.70853	0.15	0.025	3.55E-11	Cholangiocyte	PSC_inflammation_vs_ICC_Adj	NLRC5
9.66E-16	2.39743	0.274	0.106	3.59E-11	Cholangiocyte	PSC_inflammation_vs_ICC_Adj	FNBP1
9.69E-16	-1.48609	0.051	0.237	3.60E-11	Cholangiocyte	PSC_inflammation_vs_ICC_Adj	SLC39A1
9.75E-16	-0.37823	0.403	0.786	3.62E-11	Cholangiocyte	PSC_inflammation_vs_ICC_Adj	MIF
9.78E-16	-2.17415	0.015	0.167	3.63E-11	Cholangiocyte	PSC_inflammation_vs_ICC_Adj	NFKBIE
9.91E-16	-3.29977	0.011	0.157	3.68E-11	Cholangiocyte	PSC_inflammation_vs_ICC_Adj	FMO5
1.03E-15	4.48673	0.135	0.017	3.83E-11	Cholangiocyte	PSC_inflammation_vs_ICC_Adj	C1orf162
1.06E-15	-0.926018	0.104	0.325	3.93E-11	Cholangiocyte	PSC_inflammation_vs_ICC_Adj	MLF2
1.07E-15	-2.54034	0.031	0.195	3.96E-11	Cholangiocyte	PSC_inflammation_vs_ICC_Adj	WEE1
1.08E-15	-0.95051	0.075	0.284	4.01E-11	Cholangiocyte	PSC_inflammation_vs_ICC_Adj	GLO1
1.09E-15	-0.91209	0.055	0.25	4.06E-11	Cholangiocyte	PSC_inflammation_vs_ICC_Adj	B4GALT4
1.12E-15	-3.63615	0.011	0.156	4.18E-11	Cholangiocyte	PSC_inflammation_vs_ICC_Adj	ARSD
1.15E-15	0.665643	0.883	0.98	4.26E-11	Cholangiocyte	PSC_inflammation_vs_ICC_Adj	RPS8
1.19E-15	-7.44859	0	0.131	4.42E-11	Cholangiocyte	PSC_inflammation_vs_ICC_Adj	MTERFD2
1.19E-15	-7.51999	0	0.131	4.42E-11	Cholangiocyte	PSC_inflammation_vs_ICC_Adj	EIF3J-AS1
1.26E-15	4.01297	0.128	0.015	4.69E-11	Cholangiocyte	PSC_inflammation_vs_ICC_Adj	TIGIT
1.27E-15	-1.89422	0.022	0.182	4.73E-11	Cholangiocyte	PSC_inflammation_vs_ICC_Adj	ZFYVE21
1.31E-15	4.65927	0.131	0.016	4.87E-11	Cholangiocyte	PSC_inflammation_vs_ICC_Adj	INPP4A
1.32E-15	-1.3517	0.033	0.204	4.92E-11	Cholangiocyte	PSC_inflammation_vs_ICC_Adj	EHD4
1.47E-15	-0.996596	0.086	0.297	5.45E-11	Cholangiocyte	PSC_inflammation_vs_ICC_Adj	YTHDF2
1.56E-15	-5.50207	0.002	0.135	5.79E-11	Cholangiocyte	PSC_inflammation_vs_ICC_Adj	ZFHX4
1.60E-15	-0.552061	0.21	0.505	5.96E-11	Cholangiocyte	PSC_inflammation_vs_ICC_Adj	PSME2
1.66E-15	-1.09795	0.073	0.274	6.16E-11	Cholangiocyte	PSC_inflammation_vs_ICC_Adj	STOML2
1.66E-15	-0.599518	0.192	0.472	6.17E-11	Cholangiocyte	PSC_inflammation_vs_ICC_Adj	UFC1
1.75E-15	2.95849	0.239	0.083	6.50E-11	Cholangiocyte	PSC_inflammation_vs_ICC_Adj	MAPK1
1.76E-15	-7.36047	0	0.13	6.52E-11	Cholangiocyte	PSC_inflammation_vs_ICC_Adj	PPAP2A
1.76E-15	-7.46352	0	0.13	6.52E-11	Cholangiocyte	PSC_inflammation_vs_ICC_Adj	RP1-3J17.3
1.76E-15	-7.44698	0	0.13	6.52E-11	Cholangiocyte	PSC_inflammation_vs_ICC_Adj	RFX2
1.76E-15	-7.63789	0	0.13	6.52E-11	Cholangiocyte	PSC_inflammation_vs_ICC_Adj	LYPD6B
1.76E-15	-7.44443	0	0.13	6.52E-11	Cholangiocyte	PSC_inflammation_vs_ICC_Adj	RP1-241P17.4
1.78E-15	-0.565119	0.159	0.418	6.62E-11	Cholangiocyte	PSC_inflammation_vs_ICC_Adj	PYURF
1.91E-15	4.11915	0.124	0.013	7.08E-11	Cholangiocyte	PSC_inflammation_vs_ICC_Adj	DDHD1
1.92E-15	-0.514144	0.257	0.568	7.12E-11	Cholangiocyte	PSC_inflammation_vs_ICC_Adj	SRSF2
1.95E-15	5.67546	0.102	0.004	7.23E-11	Cholangiocyte	PSC_inflammation_vs_ICC_Adj	MAP3K5
1.99E-15	-1.04605	0.084	0.293	7.40E-11	Cholangiocyte	PSC_inflammation_vs_ICC_Adj	SUCLG1
2.04E-15	-7.51845	0.002	0.134	7.57E-11	Cholangiocyte	PSC_inflammation_vs_ICC_Adj	TFPI2
2.05E-15	-5.99786	0.004	0.138	7.60E-11	Cholangiocyte	PSC_inflammation_vs_ICC_Adj	TRIP10
2.06E-15	-0.368549	0.206	0.501	7.63E-11	Cholangiocyte	PSC_inflammation_vs_ICC_Adj	RBM3
2.17E-15	4.7576	0.113	0.009	8.07E-11	Cholangiocyte	PSC_inflammation_vs_ICC_Adj	APBA2
2.21E-15	-1.68732	0.038	0.208	8.21E-11	Cholangiocyte	PSC_inflammation_vs_ICC_Adj	LYPLAL1
2.24E-15	3.2482	0.232	0.08	8.34E-11	Cholangiocyte	PSC_inflammation_vs_ICC_Adj	KANSL1
2.26E-15	-1.28456	0.051	0.234	8.39E-11	Cholangiocyte	PSC_inflammation_vs_ICC_Adj	TLE1
2.33E-15	-1.37904	0.064	0.256	8.64E-11	Cholangiocyte	PSC_inflammation_vs_ICC_Adj	RDX
2.33E-15	-1.41276	0.049	0.227	8.65E-11	Cholangiocyte	PSC_inflammation_vs_ICC_Adj	GINM1
2.34E-15	-0.45457	0.17	0.432	8.68E-11	Cholangiocyte	PSC_inflammation_vs_ICC_Adj	ANAPC11
2.35E-15	-3.98122	0.004	0.14	8.72E-11	Cholangiocyte	PSC_inflammation_vs_ICC_Adj	SARNP
2.37E-15	-1.66599	0.044	0.221	8.80E-11	Cholangiocyte	PSC_inflammation_vs_ICC_Adj	AGPAT2
2.46E-15	-1.45324	0.062	0.252	9.13E-11	Cholangiocyte	PSC_inflammation_vs_ICC_Adj	MRPS33
2.49E-15	-0.508079	0.226	0.525	9.24E-11	Cholangiocyte	PSC_inflammation_vs_ICC_Adj	SMDT1
2.52E-15	-1.15371	0.062	0.255	9.37E-11	Cholangiocyte	PSC_inflammation_vs_ICC_Adj	PSMD9
2.56E-15	-3.15362	0.009	0.15	9.52E-11	Cholangiocyte	PSC_inflammation_vs_ICC_Adj	C1orf56
2.59E-15	-1.59758	0.031	0.197	9.62E-11	Cholangiocyte	PSC_inflammation_vs_ICC_Adj	ELP5
2.59E-15	-7.67525	0	0.128	9.64E-11	Cholangiocyte	PSC_inflammation_vs_ICC_Adj	RP11-554I8.2
2.59E-15	-7.40838	0	0.128	9.64E-11	Cholangiocyte	PSC_inflammation_vs_ICC_Adj	AL592284.1
2.60E-15	-1.73277	0.046	0.223	9.65E-11	Cholangiocyte	PSC_inflammation_vs_ICC_Adj	ALG5
2.64E-15	4.11554	0.126	0.015	9.81E-11	Cholangiocyte	PSC_inflammation_vs_ICC_Adj	GLCCI1
2.79E-15	-1.00953	0.046	0.227	1.03E-10	Cholangiocyte	PSC_inflammation_vs_ICC_Adj	MOB4
2.82E-15	2.7561	0.184	0.044	1.05E-10	Cholangiocyte	PSC_inflammation_vs_ICC_Adj	PTPN7
2.90E-15	-0.825855	0.106	0.328	1.08E-10	Cholangiocyte	PSC_inflammation_vs_ICC_Adj	C1D
3.07E-15	-1.62203	0.027	0.186	1.14E-10	Cholangiocyte	PSC_inflammation_vs_ICC_Adj	MRPS18A
3.10E-15	3.02842	0.226	0.074	1.15E-10	Cholangiocyte	PSC_inflammation_vs_ICC_Adj	CDV3
3.11E-15	3.32063	0.164	0.033	1.16E-10	Cholangiocyte	PSC_inflammation_vs_ICC_Adj	PKN1
3.14E-15	-0.835063	0.088	0.303	1.17E-10	Cholangiocyte	PSC_inflammation_vs_ICC_Adj	TXNL1
3.24E-15	-0.450062	0.137	0.387	1.20E-10	Cholangiocyte	PSC_inflammation_vs_ICC_Adj	CCT8
3.29E-15	-1.71975	0.024	0.182	1.22E-10	Cholangiocyte	PSC_inflammation_vs_ICC_Adj	CTSO
3.34E-15	-0.715704	0.148	0.396	1.24E-10	Cholangiocyte	PSC_inflammation_vs_ICC_Adj	YWHAH
3.39E-15	5.032	0.115	0.01	1.26E-10	Cholangiocyte	PSC_inflammation_vs_ICC_Adj	DOCK2
3.42E-15	-0.635896	0.25	0.544	1.27E-10	Cholangiocyte	PSC_inflammation_vs_ICC_Adj	KTN1
3.45E-15	0.34228	0.996	0.999	1.28E-10	Cholangiocyte	PSC_inflammation_vs_ICC_Adj	MT-CO3
3.49E-15	-0.684314	0.102	0.328	1.29E-10	Cholangiocyte	PSC_inflammation_vs_ICC_Adj	EAPP
3.50E-15	-5.28687	0.002	0.132	1.30E-10	Cholangiocyte	PSC_inflammation_vs_ICC_Adj	SLC34A2
3.52E-15	-3.89871	0.007	0.143	1.31E-10	Cholangiocyte	PSC_inflammation_vs_ICC_Adj	LAPTM4B
3.62E-15	-1.91478	0.033	0.197	1.35E-10	Cholangiocyte	PSC_inflammation_vs_ICC_Adj	CKS1B
3.71E-15	-0.604253	0.117	0.349	1.38E-10	Cholangiocyte	PSC_inflammation_vs_ICC_Adj	LAMTOR1
3.75E-15	-0.484151	0.283	0.595	1.39E-10	Cholangiocyte	PSC_inflammation_vs_ICC_Adj	SSR2
3.79E-15	4.17391	0.148	0.026	1.41E-10	Cholangiocyte	PSC_inflammation_vs_ICC_Adj	VAV3
3.83E-15	-7.65054	0	0.127	1.42E-10	Cholangiocyte	PSC_inflammation_vs_ICC_Adj	LINC00478
3.83E-15	-7.58892	0	0.127	1.42E-10	Cholangiocyte	PSC_inflammation_vs_ICC_Adj	RP11-138A9.2
3.83E-15	-7.38637	0	0.127	1.42E-10	Cholangiocyte	PSC_inflammation_vs_ICC_Adj	MPZL2
3.83E-15	-7.4144	0	0.127	1.42E-10	Cholangiocyte	PSC_inflammation_vs_ICC_Adj	SMIM11
3.83E-15	-7.51881	0	0.127	1.42E-10	Cholangiocyte	PSC_inflammation_vs_ICC_Adj	AC004862.6
3.95E-15	-1.11084	0.058	0.247	1.47E-10	Cholangiocyte	PSC_inflammation_vs_ICC_Adj	BTF3L4
3.97E-15	-0.846416	0.102	0.32	1.48E-10	Cholangiocyte	PSC_inflammation_vs_ICC_Adj	TLE4
4.14E-15	-0.590387	0.195	0.467	1.54E-10	Cholangiocyte	PSC_inflammation_vs_ICC_Adj	RSRC2
4.24E-15	-2.49054	0.015	0.162	1.58E-10	Cholangiocyte	PSC_inflammation_vs_ICC_Adj	CETN3
4.28E-15	4.18017	0.115	0.01	1.59E-10	Cholangiocyte	PSC_inflammation_vs_ICC_Adj	ITGB2-AS1
4.29E-15	-6.62495	0.002	0.131	1.59E-10	Cholangiocyte	PSC_inflammation_vs_ICC_Adj	CLDN9
4.32E-15	-1.03926	0.058	0.245	1.61E-10	Cholangiocyte	PSC_inflammation_vs_ICC_Adj	IFT20
4.56E-15	-0.645255	0.166	0.424	1.69E-10	Cholangiocyte	PSC_inflammation_vs_ICC_Adj	TMEM123
4.66E-15	-2.45967	0.033	0.194	1.73E-10	Cholangiocyte	PSC_inflammation_vs_ICC_Adj	MSMO1
4.68E-15	-1.13133	0.077	0.278	1.74E-10	Cholangiocyte	PSC_inflammation_vs_ICC_Adj	RPL7L1
4.72E-15	2.52363	0.279	0.118	1.75E-10	Cholangiocyte	PSC_inflammation_vs_ICC_Adj	SLC38A1
4.75E-15	-0.892327	0.102	0.317	1.76E-10	Cholangiocyte	PSC_inflammation_vs_ICC_Adj	HEXB
4.87E-15	-2.66282	0.015	0.162	1.81E-10	Cholangiocyte	PSC_inflammation_vs_ICC_Adj	ZNF444
5.01E-15	3.68568	0.217	0.07	1.86E-10	Cholangiocyte	PSC_inflammation_vs_ICC_Adj	FCER1G
5.05E-15	3.5632	0.166	0.036	1.88E-10	Cholangiocyte	PSC_inflammation_vs_ICC_Adj	ARHGEF3
5.05E-15	3.92602	0.139	0.022	1.88E-10	Cholangiocyte	PSC_inflammation_vs_ICC_Adj	STAT5B
5.05E-15	4.39887	0.124	0.015	1.88E-10	Cholangiocyte	PSC_inflammation_vs_ICC_Adj	JAK3
5.40E-15	-4.92237	0.007	0.14	2.00E-10	Cholangiocyte	PSC_inflammation_vs_ICC_Adj	RTKN
5.42E-15	-1.63579	0.035	0.202	2.01E-10	Cholangiocyte	PSC_inflammation_vs_ICC_Adj	MRPL2
5.65E-15	-7.49151	0	0.125	2.10E-10	Cholangiocyte	PSC_inflammation_vs_ICC_Adj	UTP11L
5.65E-15	-7.49182	0	0.125	2.10E-10	Cholangiocyte	PSC_inflammation_vs_ICC_Adj	HIST2H2AA3
5.93E-15	-3.90973	0.004	0.135	2.20E-10	Cholangiocyte	PSC_inflammation_vs_ICC_Adj	CHMP4C
6.05E-15	-3.48402	0.007	0.141	2.25E-10	Cholangiocyte	PSC_inflammation_vs_ICC_Adj	PACSIN3
6.65E-15	-2.81526	0.013	0.156	2.47E-10	Cholangiocyte	PSC_inflammation_vs_ICC_Adj	ARG1
6.73E-15	-2.10409	0.033	0.194	2.50E-10	Cholangiocyte	PSC_inflammation_vs_ICC_Adj	CHID1
7.33E-15	4.52737	0.106	0.007	2.72E-10	Cholangiocyte	PSC_inflammation_vs_ICC_Adj	KIF21B
7.35E-15	-1.50134	0.046	0.22	2.73E-10	Cholangiocyte	PSC_inflammation_vs_ICC_Adj	ISYNA1
7.37E-15	-1.10807	0.046	0.224	2.74E-10	Cholangiocyte	PSC_inflammation_vs_ICC_Adj	AHI1
7.46E-15	-1.51467	0.033	0.197	2.77E-10	Cholangiocyte	PSC_inflammation_vs_ICC_Adj	HSBP1L1
7.76E-15	-2.09324	0.022	0.173	2.88E-10	Cholangiocyte	PSC_inflammation_vs_ICC_Adj	RPF2
8.01E-15	-3.06395	0.015	0.159	2.97E-10	Cholangiocyte	PSC_inflammation_vs_ICC_Adj	FAM171A1
8.05E-15	-2.03046	0.027	0.182	2.99E-10	Cholangiocyte	PSC_inflammation_vs_ICC_Adj	MYO1B
8.23E-15	-3.68481	0.002	0.13	3.06E-10	Cholangiocyte	PSC_inflammation_vs_ICC_Adj	SNHG18
8.32E-15	-7.51517	0	0.124	3.09E-10	Cholangiocyte	PSC_inflammation_vs_ICC_Adj	PPP2R4
8.32E-15	-7.60295	0	0.124	3.09E-10	Cholangiocyte	PSC_inflammation_vs_ICC_Adj	MTERFD3
8.32E-15	-7.70156	0	0.124	3.09E-10	Cholangiocyte	PSC_inflammation_vs_ICC_Adj	RP11-51J9.5
8.61E-15	4.34144	0.126	0.016	3.20E-10	Cholangiocyte	PSC_inflammation_vs_ICC_Adj	OGFRL1
8.74E-15	-4.65444	0.007	0.138	3.25E-10	Cholangiocyte	PSC_inflammation_vs_ICC_Adj	KCTD3
8.83E-15	4.32452	0.119	0.013	3.28E-10	Cholangiocyte	PSC_inflammation_vs_ICC_Adj	SP140
8.85E-15	-1.05202	0.106	0.322	3.29E-10	Cholangiocyte	PSC_inflammation_vs_ICC_Adj	CTNNB1
9.12E-15	-3.16038	0.007	0.14	3.39E-10	Cholangiocyte	PSC_inflammation_vs_ICC_Adj	IRF6
9.49E-15	3.50016	0.144	0.025	3.52E-10	Cholangiocyte	PSC_inflammation_vs_ICC_Adj	USP25
9.71E-15	-1.65498	0.029	0.186	3.61E-10	Cholangiocyte	PSC_inflammation_vs_ICC_Adj	PLEKHA5
1.00E-14	-1.02676	0.06	0.246	3.72E-10	Cholangiocyte	PSC_inflammation_vs_ICC_Adj	ASNA1
1.00E-14	-3.85092	0.011	0.147	3.73E-10	Cholangiocyte	PSC_inflammation_vs_ICC_Adj	BCAR1
1.03E-14	2.2301	0.338	0.178	3.82E-10	Cholangiocyte	PSC_inflammation_vs_ICC_Adj	PPP2R5C
1.06E-14	4.35209	0.128	0.017	3.95E-10	Cholangiocyte	PSC_inflammation_vs_ICC_Adj	RFTN1
1.10E-14	-1.50608	0.024	0.178	4.07E-10	Cholangiocyte	PSC_inflammation_vs_ICC_Adj	LGMN
1.13E-14	2.30883	0.305	0.143	4.19E-10	Cholangiocyte	PSC_inflammation_vs_ICC_Adj	TLN1
1.16E-14	-0.372722	0.785	0.983	4.32E-10	Cholangiocyte	PSC_inflammation_vs_ICC_Adj	RPL6
1.17E-14	-5.14049	0.004	0.132	4.34E-10	Cholangiocyte	PSC_inflammation_vs_ICC_Adj	DNAJC22
1.17E-14	4.10735	0.128	0.017	4.36E-10	Cholangiocyte	PSC_inflammation_vs_ICC_Adj	PAG1
1.18E-14	3.82984	0.113	0.01	4.38E-10	Cholangiocyte	PSC_inflammation_vs_ICC_Adj	SFMBT2
1.18E-14	-2.59797	0.011	0.148	4.39E-10	Cholangiocyte	PSC_inflammation_vs_ICC_Adj	FAM229B
1.19E-14	-2.0913	0.024	0.176	4.40E-10	Cholangiocyte	PSC_inflammation_vs_ICC_Adj	WRB
1.19E-14	-5.0035	0.004	0.132	4.44E-10	Cholangiocyte	PSC_inflammation_vs_ICC_Adj	SPHK1
1.20E-14	3.04888	0.217	0.071	4.44E-10	Cholangiocyte	PSC_inflammation_vs_ICC_Adj	PITPNC1
1.21E-14	-3.34709	0.007	0.138	4.49E-10	Cholangiocyte	PSC_inflammation_vs_ICC_Adj	KCNK5
1.23E-14	-7.45533	0	0.122	4.55E-10	Cholangiocyte	PSC_inflammation_vs_ICC_Adj	C9orf89
1.23E-14	-7.58657	0	0.122	4.55E-10	Cholangiocyte	PSC_inflammation_vs_ICC_Adj	RP11-83A24.2
1.23E-14	-7.61539	0	0.122	4.55E-10	Cholangiocyte	PSC_inflammation_vs_ICC_Adj	SEMA3E
1.28E-14	-0.698003	0.133	0.367	4.77E-10	Cholangiocyte	PSC_inflammation_vs_ICC_Adj	HADHA
1.28E-14	4.40948	0.108	0.009	4.77E-10	Cholangiocyte	PSC_inflammation_vs_ICC_Adj	PTGER2
1.28E-14	-4.78055	0.007	0.137	4.77E-10	Cholangiocyte	PSC_inflammation_vs_ICC_Adj	GNAI1
1.30E-14	-2.65133	0.009	0.144	4.83E-10	Cholangiocyte	PSC_inflammation_vs_ICC_Adj	ABHD14A
1.38E-14	-6.32271	0.002	0.127	5.12E-10	Cholangiocyte	PSC_inflammation_vs_ICC_Adj	C4orf19
1.39E-14	-1.21435	0.049	0.226	5.17E-10	Cholangiocyte	PSC_inflammation_vs_ICC_Adj	AIG1
1.42E-14	-3.93436	0.004	0.132	5.29E-10	Cholangiocyte	PSC_inflammation_vs_ICC_Adj	AFMID
1.44E-14	-1.4246	0.053	0.227	5.37E-10	Cholangiocyte	PSC_inflammation_vs_ICC_Adj	MRPL50
1.46E-14	-0.338257	0.847	0.978	5.43E-10	Cholangiocyte	PSC_inflammation_vs_ICC_Adj	PTMA
1.52E-14	-3.56099	0.015	0.156	5.65E-10	Cholangiocyte	PSC_inflammation_vs_ICC_Adj	GDF15
1.57E-14	-0.413134	0.049	0.227	5.84E-10	Cholangiocyte	PSC_inflammation_vs_ICC_Adj	IGFBP7
1.61E-14	-0.861681	0.08	0.279	5.98E-10	Cholangiocyte	PSC_inflammation_vs_ICC_Adj	TRAPPC2L
1.61E-14	-0.317763	0.226	0.511	5.99E-10	Cholangiocyte	PSC_inflammation_vs_ICC_Adj	MT1X
1.66E-14	-2.07905	0.022	0.169	6.15E-10	Cholangiocyte	PSC_inflammation_vs_ICC_Adj	CXXC5
1.73E-14	-3.83789	0.007	0.137	6.44E-10	Cholangiocyte	PSC_inflammation_vs_ICC_Adj	NOSTRIN
1.81E-14	-7.28045	0	0.121	6.71E-10	Cholangiocyte	PSC_inflammation_vs_ICC_Adj	FAM195A
1.81E-14	-7.21904	0	0.121	6.71E-10	Cholangiocyte	PSC_inflammation_vs_ICC_Adj	MARVELD3
1.81E-14	-7.30198	0	0.121	6.71E-10	Cholangiocyte	PSC_inflammation_vs_ICC_Adj	MRPS17.1
1.81E-14	-7.3151	0	0.121	6.71E-10	Cholangiocyte	PSC_inflammation_vs_ICC_Adj	KIAA1598
1.81E-14	-7.5123	0	0.121	6.71E-10	Cholangiocyte	PSC_inflammation_vs_ICC_Adj	RALYL
1.85E-14	-5.09612	0.007	0.135	6.86E-10	Cholangiocyte	PSC_inflammation_vs_ICC_Adj	JAG1
1.96E-14	-1.48888	0.035	0.195	7.29E-10	Cholangiocyte	PSC_inflammation_vs_ICC_Adj	ISCA2
1.97E-14	-1.16933	0.073	0.262	7.33E-10	Cholangiocyte	PSC_inflammation_vs_ICC_Adj	PDHB
2.04E-14	-0.52663	0.108	0.328	7.59E-10	Cholangiocyte	PSC_inflammation_vs_ICC_Adj	ADRM1
2.09E-14	-0.948999	0.091	0.294	7.76E-10	Cholangiocyte	PSC_inflammation_vs_ICC_Adj	FDPS
2.11E-14	-1.11096	0.046	0.218	7.83E-10	Cholangiocyte	PSC_inflammation_vs_ICC_Adj	POLDIP2
2.15E-14	-0.399007	0.978	1	8.00E-10	Cholangiocyte	PSC_inflammation_vs_ICC_Adj	B2M
2.16E-14	4.12144	0.117	0.013	8.01E-10	Cholangiocyte	PSC_inflammation_vs_ICC_Adj	CAMK4
2.24E-14	-0.720258	0.097	0.307	8.32E-10	Cholangiocyte	PSC_inflammation_vs_ICC_Adj	NDUFS2
2.26E-14	-1.93797	0.033	0.188	8.39E-10	Cholangiocyte	PSC_inflammation_vs_ICC_Adj	MRPL15
2.26E-14	0.729856	0.836	0.93	8.41E-10	Cholangiocyte	PSC_inflammation_vs_ICC_Adj	RPL7A
2.36E-14	-0.826939	0.069	0.262	8.75E-10	Cholangiocyte	PSC_inflammation_vs_ICC_Adj	TSEN34
2.36E-14	4.38572	0.126	0.017	8.76E-10	Cholangiocyte	PSC_inflammation_vs_ICC_Adj	RGS19
2.46E-14	-0.543981	0.119	0.342	9.14E-10	Cholangiocyte	PSC_inflammation_vs_ICC_Adj	ILK
2.51E-14	-2.94744	0.009	0.141	9.31E-10	Cholangiocyte	PSC_inflammation_vs_ICC_Adj	SMAGP
2.51E-14	-2.3512	0.013	0.15	9.32E-10	Cholangiocyte	PSC_inflammation_vs_ICC_Adj	ALDH1B1
2.53E-14	-1.27819	0.051	0.224	9.42E-10	Cholangiocyte	PSC_inflammation_vs_ICC_Adj	TMEM14A
2.66E-14	-7.38528	0	0.119	9.87E-10	Cholangiocyte	PSC_inflammation_vs_ICC_Adj	CTC-228N24.3
2.66E-14	-7.42546	0	0.119	9.87E-10	Cholangiocyte	PSC_inflammation_vs_ICC_Adj	NACA2
2.66E-14	-7.22501	0	0.119	9.87E-10	Cholangiocyte	PSC_inflammation_vs_ICC_Adj	CCBL2
2.66E-14	-7.11062	0	0.119	9.87E-10	Cholangiocyte	PSC_inflammation_vs_ICC_Adj	SKIV2L2
2.66E-14	-7.40979	0	0.119	9.87E-10	Cholangiocyte	PSC_inflammation_vs_ICC_Adj	C10orf54
2.67E-14	4.1936	0.126	0.017	9.91E-10	Cholangiocyte	PSC_inflammation_vs_ICC_Adj	ATP2B4
2.67E-14	-1.02586	0.062	0.245	9.92E-10	Cholangiocyte	PSC_inflammation_vs_ICC_Adj	CCDC47
2.70E-14	4.7365	0.113	0.012	1.00E-09	Cholangiocyte	PSC_inflammation_vs_ICC_Adj	DDX3Y
2.70E-14	4.26977	0.119	0.015	1.00E-09	Cholangiocyte	PSC_inflammation_vs_ICC_Adj	TRIM14
2.70E-14	-4.93999	0.007	0.134	1.00E-09	Cholangiocyte	PSC_inflammation_vs_ICC_Adj	LIMCH1
2.90E-14	-2.26122	0.024	0.173	1.08E-09	Cholangiocyte	PSC_inflammation_vs_ICC_Adj	MBIP
2.91E-14	-0.521522	0.199	0.457	1.08E-09	Cholangiocyte	PSC_inflammation_vs_ICC_Adj	TRAPPC1
2.92E-14	-1.15829	0.06	0.239	1.09E-09	Cholangiocyte	PSC_inflammation_vs_ICC_Adj	COMMD1
2.99E-14	-0.343913	0.179	0.444	1.11E-09	Cholangiocyte	PSC_inflammation_vs_ICC_Adj	ATP6V0B
3.02E-14	-6.19155	0.002	0.124	1.12E-09	Cholangiocyte	PSC_inflammation_vs_ICC_Adj	DPYS
3.05E-14	4.36983	0.128	0.019	1.13E-09	Cholangiocyte	PSC_inflammation_vs_ICC_Adj	SIK3
3.07E-14	-1.83908	0.022	0.169	1.14E-09	Cholangiocyte	PSC_inflammation_vs_ICC_Adj	ODF3B
3.11E-14	-2.13957	0.027	0.176	1.16E-09	Cholangiocyte	PSC_inflammation_vs_ICC_Adj	PXMP2
3.12E-14	-0.958442	0.097	0.298	1.16E-09	Cholangiocyte	PSC_inflammation_vs_ICC_Adj	TXN2
3.25E-14	-1.25324	0.042	0.208	1.21E-09	Cholangiocyte	PSC_inflammation_vs_ICC_Adj	VPS25
3.26E-14	-0.467704	0.175	0.429	1.21E-09	Cholangiocyte	PSC_inflammation_vs_ICC_Adj	MDH2
3.27E-14	-0.727737	0.077	0.272	1.21E-09	Cholangiocyte	PSC_inflammation_vs_ICC_Adj	NUTF2
3.39E-14	2.84623	0.197	0.058	1.26E-09	Cholangiocyte	PSC_inflammation_vs_ICC_Adj	CD8A
3.40E-14	-1.66604	0.024	0.172	1.26E-09	Cholangiocyte	PSC_inflammation_vs_ICC_Adj	EEF1E1
3.47E-14	-2.63572	0.018	0.157	1.29E-09	Cholangiocyte	PSC_inflammation_vs_ICC_Adj	CREB5
3.61E-14	5.55173	0.102	0.007	1.34E-09	Cholangiocyte	PSC_inflammation_vs_ICC_Adj	CD163
3.67E-14	2.75967	0.259	0.108	1.36E-09	Cholangiocyte	PSC_inflammation_vs_ICC_Adj	CDKN1B
3.91E-14	-7.34991	0	0.118	1.45E-09	Cholangiocyte	PSC_inflammation_vs_ICC_Adj	RP11-169K16.9
3.91E-14	-7.22814	0	0.118	1.45E-09	Cholangiocyte	PSC_inflammation_vs_ICC_Adj	RP11-220I1.1
4.10E-14	-1.36135	0.042	0.207	1.52E-09	Cholangiocyte	PSC_inflammation_vs_ICC_Adj	ACTN1
4.20E-14	-1.19018	0.058	0.234	1.56E-09	Cholangiocyte	PSC_inflammation_vs_ICC_Adj	CCNC
4.27E-14	-0.55257	0.137	0.371	1.59E-09	Cholangiocyte	PSC_inflammation_vs_ICC_Adj	COPS6
4.31E-14	-2.84977	0.013	0.148	1.60E-09	Cholangiocyte	PSC_inflammation_vs_ICC_Adj	FTCD
4.32E-14	-2.9985	0.007	0.134	1.61E-09	Cholangiocyte	PSC_inflammation_vs_ICC_Adj	BEX5
4.50E-14	-0.377129	0.542	0.838	1.67E-09	Cholangiocyte	PSC_inflammation_vs_ICC_Adj	SAT1
4.52E-14	-1.81797	0.042	0.204	1.68E-09	Cholangiocyte	PSC_inflammation_vs_ICC_Adj	DYNLL2
4.57E-14	-0.485102	0.219	0.499	1.70E-09	Cholangiocyte	PSC_inflammation_vs_ICC_Adj	NAP1L1
4.58E-14	-1.28422	0.044	0.21	1.70E-09	Cholangiocyte	PSC_inflammation_vs_ICC_Adj	MRPL1
4.73E-14	-0.554324	0.19	0.445	1.76E-09	Cholangiocyte	PSC_inflammation_vs_ICC_Adj	CBX3
4.73E-14	2.51709	0.246	0.096	1.76E-09	Cholangiocyte	PSC_inflammation_vs_ICC_Adj	SYNRG
4.76E-14	-0.618554	0.122	0.345	1.77E-09	Cholangiocyte	PSC_inflammation_vs_ICC_Adj	APEX1
4.82E-14	-1.09867	0.073	0.261	1.79E-09	Cholangiocyte	PSC_inflammation_vs_ICC_Adj	HDAC2
4.90E-14	-3.32162	0.009	0.138	1.82E-09	Cholangiocyte	PSC_inflammation_vs_ICC_Adj	PDIA5
5.02E-14	-1.18982	0.053	0.224	1.87E-09	Cholangiocyte	PSC_inflammation_vs_ICC_Adj	BAD
5.21E-14	-3.00629	0.007	0.132	1.94E-09	Cholangiocyte	PSC_inflammation_vs_ICC_Adj	ENPP2
5.26E-14	-2.64514	0.024	0.169	1.96E-09	Cholangiocyte	PSC_inflammation_vs_ICC_Adj	TMEM9
5.44E-14	-1.67809	0.024	0.172	2.02E-09	Cholangiocyte	PSC_inflammation_vs_ICC_Adj	F11R
5.55E-14	-0.512651	0.162	0.408	2.06E-09	Cholangiocyte	PSC_inflammation_vs_ICC_Adj	UBE2L3
5.71E-14	-1.06197	0.066	0.247	2.12E-09	Cholangiocyte	PSC_inflammation_vs_ICC_Adj	GPAA1
5.74E-14	-7.28327	0	0.116	2.13E-09	Cholangiocyte	PSC_inflammation_vs_ICC_Adj	TUSC3
5.77E-14	-1.11356	0.066	0.249	2.14E-09	Cholangiocyte	PSC_inflammation_vs_ICC_Adj	CAPN1
5.77E-14	3.56498	0.131	0.02	2.14E-09	Cholangiocyte	PSC_inflammation_vs_ICC_Adj	RASGRP1
6.12E-14	2.34123	0.285	0.131	2.27E-09	Cholangiocyte	PSC_inflammation_vs_ICC_Adj	PAK2
6.24E-14	-1.87516	0.018	0.156	2.32E-09	Cholangiocyte	PSC_inflammation_vs_ICC_Adj	ST14
6.30E-14	-0.764845	0.088	0.29	2.34E-09	Cholangiocyte	PSC_inflammation_vs_ICC_Adj	LAMTOR2
6.32E-14	3.03776	0.181	0.049	2.35E-09	Cholangiocyte	PSC_inflammation_vs_ICC_Adj	LYST
6.44E-14	-1.06083	0.06	0.237	2.39E-09	Cholangiocyte	PSC_inflammation_vs_ICC_Adj	NELFE
6.46E-14	-1.13532	0.086	0.278	2.40E-09	Cholangiocyte	PSC_inflammation_vs_ICC_Adj	ODC1
6.49E-14	-1.14184	0.058	0.233	2.41E-09	Cholangiocyte	PSC_inflammation_vs_ICC_Adj	CBX6
6.60E-14	-0.924622	0.06	0.237	2.45E-09	Cholangiocyte	PSC_inflammation_vs_ICC_Adj	MRPS26
6.62E-14	-0.295166	0.265	0.582	2.46E-09	Cholangiocyte	PSC_inflammation_vs_ICC_Adj	DNAJA1
6.63E-14	-4.30934	0.004	0.127	2.46E-09	Cholangiocyte	PSC_inflammation_vs_ICC_Adj	ZNF667-AS1
6.80E-14	4.14067	0.117	0.015	2.53E-09	Cholangiocyte	PSC_inflammation_vs_ICC_Adj	STK39
6.89E-14	4.16136	0.104	0.009	2.56E-09	Cholangiocyte	PSC_inflammation_vs_ICC_Adj	PDCD1
6.96E-14	-0.958948	0.086	0.282	2.58E-09	Cholangiocyte	PSC_inflammation_vs_ICC_Adj	PSMC6
7.05E-14	-1.45639	0.035	0.192	2.62E-09	Cholangiocyte	PSC_inflammation_vs_ICC_Adj	TIMM9
7.07E-14	-0.711087	0.075	0.265	2.63E-09	Cholangiocyte	PSC_inflammation_vs_ICC_Adj	AAMP
7.10E-14	-0.50343	0.164	0.406	2.64E-09	Cholangiocyte	PSC_inflammation_vs_ICC_Adj	RSL1D1
7.30E-14	3.99832	0.126	0.019	2.71E-09	Cholangiocyte	PSC_inflammation_vs_ICC_Adj	BATF
7.72E-14	-0.426339	0.164	0.418	2.87E-09	Cholangiocyte	PSC_inflammation_vs_ICC_Adj	XBP1
8.16E-14	-2.91577	0.015	0.15	3.03E-09	Cholangiocyte	PSC_inflammation_vs_ICC_Adj	MAOA
8.43E-14	-7.76681	0	0.115	3.13E-09	Cholangiocyte	PSC_inflammation_vs_ICC_Adj	STC1
8.43E-14	-7.29869	0	0.115	3.13E-09	Cholangiocyte	PSC_inflammation_vs_ICC_Adj	KIAA1033
8.43E-14	-7.20551	0	0.115	3.13E-09	Cholangiocyte	PSC_inflammation_vs_ICC_Adj	SLMO2
8.43E-14	-7.12345	0	0.115	3.13E-09	Cholangiocyte	PSC_inflammation_vs_ICC_Adj	RNF128
8.60E-14	-3.79481	0.009	0.135	3.20E-09	Cholangiocyte	PSC_inflammation_vs_ICC_Adj	SYCE1L
8.66E-14	-0.923118	0.091	0.285	3.22E-09	Cholangiocyte	PSC_inflammation_vs_ICC_Adj	CCNG1
8.90E-14	3.46151	0.173	0.045	3.31E-09	Cholangiocyte	PSC_inflammation_vs_ICC_Adj	MALT1
8.94E-14	-1.21339	0.046	0.211	3.32E-09	Cholangiocyte	PSC_inflammation_vs_ICC_Adj	YIF1A
9.52E-14	4.345	0.113	0.013	3.54E-09	Cholangiocyte	PSC_inflammation_vs_ICC_Adj	TRANK1
9.55E-14	-4.40366	0.004	0.125	3.55E-09	Cholangiocyte	PSC_inflammation_vs_ICC_Adj	ASPHD1
9.56E-14	-0.774871	0.069	0.252	3.55E-09	Cholangiocyte	PSC_inflammation_vs_ICC_Adj	DDRGK1
9.84E-14	-1.46056	0.042	0.202	3.65E-09	Cholangiocyte	PSC_inflammation_vs_ICC_Adj	ZCCHC10
9.91E-14	0.561721	0.85	0.972	3.68E-09	Cholangiocyte	PSC_inflammation_vs_ICC_Adj	RPL19
9.92E-14	-0.540719	0.117	0.336	3.69E-09	Cholangiocyte	PSC_inflammation_vs_ICC_Adj	TOMM22
1.03E-13	-0.506635	0.184	0.443	3.84E-09	Cholangiocyte	PSC_inflammation_vs_ICC_Adj	FAM96B
1.05E-13	-1.71748	0.031	0.179	3.91E-09	Cholangiocyte	PSC_inflammation_vs_ICC_Adj	AP1S1
1.06E-13	-3.29627	0.007	0.13	3.94E-09	Cholangiocyte	PSC_inflammation_vs_ICC_Adj	ITGB8
1.06E-13	-0.913445	0.082	0.274	3.95E-09	Cholangiocyte	PSC_inflammation_vs_ICC_Adj	SMARCE1
1.08E-13	-1.44456	0.031	0.182	4.02E-09	Cholangiocyte	PSC_inflammation_vs_ICC_Adj	YIPF6
1.08E-13	-1.89764	0.022	0.162	4.02E-09	Cholangiocyte	PSC_inflammation_vs_ICC_Adj	SPATS2
1.09E-13	-2.43156	0.018	0.154	4.06E-09	Cholangiocyte	PSC_inflammation_vs_ICC_Adj	SGCB
1.14E-13	2.93249	0.184	0.052	4.22E-09	Cholangiocyte	PSC_inflammation_vs_ICC_Adj	TNKS2
1.17E-13	-0.661068	0.144	0.371	4.36E-09	Cholangiocyte	PSC_inflammation_vs_ICC_Adj	PSMC5
1.19E-13	-0.474628	0.241	0.521	4.42E-09	Cholangiocyte	PSC_inflammation_vs_ICC_Adj	MRPS21
1.19E-13	-3.87238	0.007	0.13	4.43E-09	Cholangiocyte	PSC_inflammation_vs_ICC_Adj	SHROOM1
1.20E-13	2.48011	0.201	0.063	4.47E-09	Cholangiocyte	PSC_inflammation_vs_ICC_Adj	GZMH
1.24E-13	-7.23813	0	0.114	4.60E-09	Cholangiocyte	PSC_inflammation_vs_ICC_Adj	KIAA0020
1.24E-13	-6.92402	0	0.114	4.60E-09	Cholangiocyte	PSC_inflammation_vs_ICC_Adj	FAM63B
1.25E-13	-2.99772	0.013	0.144	4.65E-09	Cholangiocyte	PSC_inflammation_vs_ICC_Adj	PRSS23
1.27E-13	-0.525686	0.115	0.332	4.72E-09	Cholangiocyte	PSC_inflammation_vs_ICC_Adj	PPCS
1.33E-13	-0.778576	0.06	0.234	4.95E-09	Cholangiocyte	PSC_inflammation_vs_ICC_Adj	WDR61
1.34E-13	-1.30614	0.049	0.214	4.97E-09	Cholangiocyte	PSC_inflammation_vs_ICC_Adj	COX11
1.35E-13	-0.304946	0.916	0.997	5.00E-09	Cholangiocyte	PSC_inflammation_vs_ICC_Adj	RPL41
1.36E-13	-0.47515	0.122	0.344	5.07E-09	Cholangiocyte	PSC_inflammation_vs_ICC_Adj	PRMT1
1.40E-13	-6.27064	0.002	0.118	5.19E-09	Cholangiocyte	PSC_inflammation_vs_ICC_Adj	F2RL1
1.41E-13	-1.8358	0.031	0.179	5.24E-09	Cholangiocyte	PSC_inflammation_vs_ICC_Adj	ARL3
1.41E-13	-6.21414	0.002	0.118	5.25E-09	Cholangiocyte	PSC_inflammation_vs_ICC_Adj	ST5
1.44E-13	-1.12252	0.049	0.211	5.34E-09	Cholangiocyte	PSC_inflammation_vs_ICC_Adj	CRLS1
1.45E-13	-4.34654	0.009	0.132	5.38E-09	Cholangiocyte	PSC_inflammation_vs_ICC_Adj	DLC1
1.47E-13	-0.653893	0.069	0.252	5.47E-09	Cholangiocyte	PSC_inflammation_vs_ICC_Adj	TSG101
1.48E-13	1.93677	0.445	0.335	5.50E-09	Cholangiocyte	PSC_inflammation_vs_ICC_Adj	AHNAK
1.48E-13	-0.579946	0.15	0.381	5.51E-09	Cholangiocyte	PSC_inflammation_vs_ICC_Adj	RNF181
1.51E-13	-0.448397	0.272	0.575	5.61E-09	Cholangiocyte	PSC_inflammation_vs_ICC_Adj	NUCKS1
1.54E-13	-0.414835	0.146	0.386	5.72E-09	Cholangiocyte	PSC_inflammation_vs_ICC_Adj	PPIG
1.63E-13	-0.385526	0.564	0.885	6.07E-09	Cholangiocyte	PSC_inflammation_vs_ICC_Adj	TMA7
1.65E-13	-0.799262	0.077	0.263	6.12E-09	Cholangiocyte	PSC_inflammation_vs_ICC_Adj	PPA2
1.65E-13	-0.587174	0.25	0.537	6.12E-09	Cholangiocyte	PSC_inflammation_vs_ICC_Adj	HSPA5
1.66E-13	-2.2823	0.033	0.18	6.16E-09	Cholangiocyte	PSC_inflammation_vs_ICC_Adj	BOLA3
1.68E-13	-0.734715	0.073	0.258	6.23E-09	Cholangiocyte	PSC_inflammation_vs_ICC_Adj	TMEM9B
1.73E-13	-1.89045	0.018	0.153	6.42E-09	Cholangiocyte	PSC_inflammation_vs_ICC_Adj	TCF7L2
1.79E-13	-3.64034	0.011	0.137	6.65E-09	Cholangiocyte	PSC_inflammation_vs_ICC_Adj	CADM1
1.79E-13	3.4269	0.168	0.044	6.66E-09	Cholangiocyte	PSC_inflammation_vs_ICC_Adj	EP300
1.81E-13	-0.647175	0.06	0.234	6.74E-09	Cholangiocyte	PSC_inflammation_vs_ICC_Adj	MRPS35
1.82E-13	-6.93484	0	0.112	6.74E-09	Cholangiocyte	PSC_inflammation_vs_ICC_Adj	HOGA1
1.82E-13	-7.22589	0	0.112	6.74E-09	Cholangiocyte	PSC_inflammation_vs_ICC_Adj	GGT6
1.91E-13	-1.13881	0.04	0.197	7.08E-09	Cholangiocyte	PSC_inflammation_vs_ICC_Adj	SNX4
1.94E-13	4.72815	0.111	0.013	7.22E-09	Cholangiocyte	PSC_inflammation_vs_ICC_Adj	AGO2
1.96E-13	-1.54289	0.053	0.215	7.26E-09	Cholangiocyte	PSC_inflammation_vs_ICC_Adj	PAPSS1
1.96E-13	-3.09138	0.011	0.137	7.28E-09	Cholangiocyte	PSC_inflammation_vs_ICC_Adj	SLC39A3
2.00E-13	2.5827	0.23	0.086	7.43E-09	Cholangiocyte	PSC_inflammation_vs_ICC_Adj	ITM2A
2.01E-13	-2.14949	0.022	0.162	7.46E-09	Cholangiocyte	PSC_inflammation_vs_ICC_Adj	KNOP1
2.01E-13	-2.91633	0.015	0.146	7.47E-09	Cholangiocyte	PSC_inflammation_vs_ICC_Adj	TJP1
2.05E-13	2.11257	0.35	0.204	7.63E-09	Cholangiocyte	PSC_inflammation_vs_ICC_Adj	CCND3
2.14E-13	-2.12191	0.033	0.18	7.94E-09	Cholangiocyte	PSC_inflammation_vs_ICC_Adj	RAB30-AS1
2.17E-13	-0.872873	0.071	0.252	8.05E-09	Cholangiocyte	PSC_inflammation_vs_ICC_Adj	MRPL14
2.23E-13	-0.50161	0.175	0.412	8.27E-09	Cholangiocyte	PSC_inflammation_vs_ICC_Adj	BST2
2.24E-13	-1.69102	0.027	0.169	8.33E-09	Cholangiocyte	PSC_inflammation_vs_ICC_Adj	RGP1
2.27E-13	-5.72214	0.002	0.116	8.44E-09	Cholangiocyte	PSC_inflammation_vs_ICC_Adj	WWC1
2.28E-13	-3.78972	0.007	0.127	8.46E-09	Cholangiocyte	PSC_inflammation_vs_ICC_Adj	TPD52L1
2.29E-13	-0.769798	0.066	0.245	8.49E-09	Cholangiocyte	PSC_inflammation_vs_ICC_Adj	EPB41L4A-AS1
2.30E-13	-1.95109	0.033	0.182	8.54E-09	Cholangiocyte	PSC_inflammation_vs_ICC_Adj	STARD10
2.30E-13	-2.88819	0.009	0.132	8.54E-09	Cholangiocyte	PSC_inflammation_vs_ICC_Adj	LXN
2.35E-13	-0.386688	0.131	0.354	8.72E-09	Cholangiocyte	PSC_inflammation_vs_ICC_Adj	HSPA9
2.38E-13	-0.59581	0.137	0.365	8.84E-09	Cholangiocyte	PSC_inflammation_vs_ICC_Adj	STOM
2.41E-13	-1.18519	0.042	0.199	8.97E-09	Cholangiocyte	PSC_inflammation_vs_ICC_Adj	PYCR2
2.43E-13	-0.338102	0.416	0.758	9.04E-09	Cholangiocyte	PSC_inflammation_vs_ICC_Adj	COMMD6
2.50E-13	-1.43364	0.053	0.22	9.30E-09	Cholangiocyte	PSC_inflammation_vs_ICC_Adj	PRPF38A
2.65E-13	-1.51126	0.033	0.18	9.86E-09	Cholangiocyte	PSC_inflammation_vs_ICC_Adj	JAGN1
2.66E-13	-1.12784	0.082	0.266	9.87E-09	Cholangiocyte	PSC_inflammation_vs_ICC_Adj	DNAJC15
2.66E-13	-7.04287	0	0.111	9.89E-09	Cholangiocyte	PSC_inflammation_vs_ICC_Adj	GULP1
2.66E-13	-6.97693	0	0.111	9.89E-09	Cholangiocyte	PSC_inflammation_vs_ICC_Adj	H2AFY2
2.67E-13	-4.58151	0.009	0.13	9.93E-09	Cholangiocyte	PSC_inflammation_vs_ICC_Adj	PALMD
2.68E-13	-0.352231	0.358	0.702	9.96E-09	Cholangiocyte	PSC_inflammation_vs_ICC_Adj	SRSF5
2.76E-13	-3.5838	0.007	0.127	1.03E-08	Cholangiocyte	PSC_inflammation_vs_ICC_Adj	SGCE
2.83E-13	-2.7827	0.013	0.14	1.05E-08	Cholangiocyte	PSC_inflammation_vs_ICC_Adj	MANBAL
2.91E-13	2.36966	0.252	0.103	1.08E-08	Cholangiocyte	PSC_inflammation_vs_ICC_Adj	EMP3
2.95E-13	-0.519655	0.166	0.409	1.09E-08	Cholangiocyte	PSC_inflammation_vs_ICC_Adj	VPS29
3.12E-13	-1.31609	0.042	0.197	1.16E-08	Cholangiocyte	PSC_inflammation_vs_ICC_Adj	SMARCB1
3.15E-13	4.17775	0.106	0.012	1.17E-08	Cholangiocyte	PSC_inflammation_vs_ICC_Adj	EHBP1L1
3.19E-13	-0.718866	0.113	0.323	1.19E-08	Cholangiocyte	PSC_inflammation_vs_ICC_Adj	CHD9
3.20E-13	-1.27675	0.062	0.234	1.19E-08	Cholangiocyte	PSC_inflammation_vs_ICC_Adj	ZKSCAN1
3.30E-13	-1.7903	0.029	0.172	1.22E-08	Cholangiocyte	PSC_inflammation_vs_ICC_Adj	POLD2
3.35E-13	-1.63866	0.029	0.173	1.25E-08	Cholangiocyte	PSC_inflammation_vs_ICC_Adj	RCN1
3.39E-13	2.7859	0.184	0.054	1.26E-08	Cholangiocyte	PSC_inflammation_vs_ICC_Adj	AC016831.7
3.45E-13	-0.707112	0.142	0.367	1.28E-08	Cholangiocyte	PSC_inflammation_vs_ICC_Adj	RPN2
3.45E-13	-1.13695	0.049	0.211	1.28E-08	Cholangiocyte	PSC_inflammation_vs_ICC_Adj	TUSC2
3.48E-13	3.59367	0.131	0.023	1.29E-08	Cholangiocyte	PSC_inflammation_vs_ICC_Adj	IRAK4
3.49E-13	-0.795136	0.088	0.278	1.30E-08	Cholangiocyte	PSC_inflammation_vs_ICC_Adj	EIF3J
3.53E-13	-7.94073	0.002	0.115	1.31E-08	Cholangiocyte	PSC_inflammation_vs_ICC_Adj	TFF2
3.73E-13	-2.42725	0.024	0.162	1.38E-08	Cholangiocyte	PSC_inflammation_vs_ICC_Adj	MTX1
3.90E-13	4.54336	0.115	0.016	1.45E-08	Cholangiocyte	PSC_inflammation_vs_ICC_Adj	LY9
3.90E-13	-7.48664	0	0.109	1.45E-08	Cholangiocyte	PSC_inflammation_vs_ICC_Adj	RP11-640M9.1
3.90E-13	-7.21252	0	0.109	1.45E-08	Cholangiocyte	PSC_inflammation_vs_ICC_Adj	RP11-182L21.6
3.90E-13	-7.23411	0	0.109	1.45E-08	Cholangiocyte	PSC_inflammation_vs_ICC_Adj	NDNL2
3.90E-13	-7.28836	0	0.109	1.45E-08	Cholangiocyte	PSC_inflammation_vs_ICC_Adj	FAM211A
3.90E-13	-7.17547	0	0.109	1.45E-08	Cholangiocyte	PSC_inflammation_vs_ICC_Adj	RP11-490M8.1
3.90E-13	-7.01414	0	0.109	1.45E-08	Cholangiocyte	PSC_inflammation_vs_ICC_Adj	PNRC2.1
3.96E-13	3.4523	0.144	0.031	1.47E-08	Cholangiocyte	PSC_inflammation_vs_ICC_Adj	PBX4
3.97E-13	-0.673632	0.146	0.374	1.48E-08	Cholangiocyte	PSC_inflammation_vs_ICC_Adj	PPP4C
3.99E-13	-0.760646	0.064	0.239	1.48E-08	Cholangiocyte	PSC_inflammation_vs_ICC_Adj	TES
4.13E-13	-4.99597	0.004	0.119	1.53E-08	Cholangiocyte	PSC_inflammation_vs_ICC_Adj	LARP6
4.15E-13	-3.92073	0.004	0.119	1.54E-08	Cholangiocyte	PSC_inflammation_vs_ICC_Adj	LAYN
4.46E-13	-6.3176	0.002	0.114	1.66E-08	Cholangiocyte	PSC_inflammation_vs_ICC_Adj	GATA6-AS1
4.56E-13	-0.514205	0.113	0.32	1.70E-08	Cholangiocyte	PSC_inflammation_vs_ICC_Adj	PDCD5
4.79E-13	-2.83178	0.007	0.125	1.78E-08	Cholangiocyte	PSC_inflammation_vs_ICC_Adj	DHRS7B
4.82E-13	-1.16156	0.053	0.217	1.79E-08	Cholangiocyte	PSC_inflammation_vs_ICC_Adj	AKR7A2
4.84E-13	-0.958029	0.031	0.178	1.80E-08	Cholangiocyte	PSC_inflammation_vs_ICC_Adj	HIBADH
5.14E-13	-0.533502	0.122	0.338	1.91E-08	Cholangiocyte	PSC_inflammation_vs_ICC_Adj	RER1
5.35E-13	-1.31306	0.051	0.211	1.99E-08	Cholangiocyte	PSC_inflammation_vs_ICC_Adj	MRPS14
5.37E-13	-1.77864	0.024	0.162	1.99E-08	Cholangiocyte	PSC_inflammation_vs_ICC_Adj	HPD
5.63E-13	-2.45249	0.011	0.134	2.09E-08	Cholangiocyte	PSC_inflammation_vs_ICC_Adj	SPR
5.71E-13	-0.748521	0.075	0.258	2.12E-08	Cholangiocyte	PSC_inflammation_vs_ICC_Adj	C1orf123
[truncated: 2,296 more rows]
