# Supplementary material for: A Dual-Gene Signature of PMAIP1 and GADD45A for Early Detection of Intrahepatic Cholangiocarcinoma in the Context of Primary Sclerosing Cholangitis
Source: Int J Mol Sci. 2026 May 27;27(11):4826. doi: 10.3390/ijms27114826 (PMC13256877; doi:10.3390/ijms27114826)
Supplement: Supplementary file 1 [file ijms-27-04826-s001.zip › Table.S5.xlsx]

## Sheet: Table.S5
Table. S5 Differentially Expressed Genes (DEGs) in Cholangiocytes: Pairwise Comparison Between PSC Inflammatory Tissue and ICC Tumor Tissue.
p_val	avg_log2FC	pct.1	pct.2	p_val_adj	celltype	comparison	gene
0	11.5456	0.892	0.016	0	Cholangiocyte	PSC_inflammation_vs_ICC_tumor	MTRNR2L12
0	16.0531	0.721	0	0	Cholangiocyte	PSC_inflammation_vs_ICC_tumor	RACK1
0	8.33731	0.662	0.023	0	Cholangiocyte	PSC_inflammation_vs_ICC_tumor	PTPRC
0	15.6567	0.619	0	0	Cholangiocyte	PSC_inflammation_vs_ICC_tumor	ATP5F1E
0	15.4736	0.615	0	0	Cholangiocyte	PSC_inflammation_vs_ICC_tumor	SARAF
0	8.46948	0.597	0.024	0	Cholangiocyte	PSC_inflammation_vs_ICC_tumor	CD69
0	14.906	0.511	0	0	Cholangiocyte	PSC_inflammation_vs_ICC_tumor	ATP5MC2
0	8.04029	0.507	0.015	0	Cholangiocyte	PSC_inflammation_vs_ICC_tumor	FYN
0	8.2294	0.502	0.015	0	Cholangiocyte	PSC_inflammation_vs_ICC_tumor	CD3E
0	9.3177	0.476	0.007	0	Cholangiocyte	PSC_inflammation_vs_ICC_tumor	CELF2
0	14.6078	0.451	0	0	Cholangiocyte	PSC_inflammation_vs_ICC_tumor	ATP5MG
0	7.75716	0.46	0.024	0	Cholangiocyte	PSC_inflammation_vs_ICC_tumor	LCP1
0	14.5777	0.436	0	0	Cholangiocyte	PSC_inflammation_vs_ICC_tumor	RSRP1
0	14.5671	0.412	0	0	Cholangiocyte	PSC_inflammation_vs_ICC_tumor	FYB1
0	7.40069	0.429	0.02	0	Cholangiocyte	PSC_inflammation_vs_ICC_tumor	CYTIP
0	9.17065	0.416	0.007	0	Cholangiocyte	PSC_inflammation_vs_ICC_tumor	IKZF1
0	7.49096	0.423	0.019	0	Cholangiocyte	PSC_inflammation_vs_ICC_tumor	CD53
0	9.55265	0.407	0.008	0	Cholangiocyte	PSC_inflammation_vs_ICC_tumor	GZMK
0	7.54753	0.407	0.018	0	Cholangiocyte	PSC_inflammation_vs_ICC_tumor	HCLS1
0	7.34048	0.389	0.016	0	Cholangiocyte	PSC_inflammation_vs_ICC_tumor	CD2
0	14.5406	0.356	0	0	Cholangiocyte	PSC_inflammation_vs_ICC_tumor	TRBC2
0	8.28061	0.361	0.012	0	Cholangiocyte	PSC_inflammation_vs_ICC_tumor	SYTL3
0	13.8899	0.345	0	0	Cholangiocyte	PSC_inflammation_vs_ICC_tumor	ATP5IF1
0	12.1203	0.338	0.001	0	Cholangiocyte	PSC_inflammation_vs_ICC_tumor	IKZF3
0	13.9112	0.334	0	0	Cholangiocyte	PSC_inflammation_vs_ICC_tumor	TRIR
0	13.8791	0.33	0	0	Cholangiocyte	PSC_inflammation_vs_ICC_tumor	NOP53
0	13.8937	0.321	0	0	Cholangiocyte	PSC_inflammation_vs_ICC_tumor	ELOB
0	14.0141	0.319	0	0	Cholangiocyte	PSC_inflammation_vs_ICC_tumor	UQCR11
0	8.53269	0.323	0.005	0	Cholangiocyte	PSC_inflammation_vs_ICC_tumor	GIMAP7
0	13.9369	0.314	0	0	Cholangiocyte	PSC_inflammation_vs_ICC_tumor	ADGRE5
0	13.6858	0.294	0	0	Cholangiocyte	PSC_inflammation_vs_ICC_tumor	ATP5F1D
0	13.799	0.292	0	0	Cholangiocyte	PSC_inflammation_vs_ICC_tumor	PAXX
0	13.4557	0.259	0	0	Cholangiocyte	PSC_inflammation_vs_ICC_tumor	ATP5MF
0	13.3882	0.254	0	0	Cholangiocyte	PSC_inflammation_vs_ICC_tumor	OGA
0	13.537	0.254	0	0	Cholangiocyte	PSC_inflammation_vs_ICC_tumor	ATP5MD
0	13.436	0.252	0	0	Cholangiocyte	PSC_inflammation_vs_ICC_tumor	ATP5MC3
0	13.8078	0.252	0	0	Cholangiocyte	PSC_inflammation_vs_ICC_tumor	CEMIP2
0	13.3951	0.25	0	0	Cholangiocyte	PSC_inflammation_vs_ICC_tumor	GRK2
0	13.2695	0.246	0	0	Cholangiocyte	PSC_inflammation_vs_ICC_tumor	SELENOW
4.16E-306	13.3334	0.243	0	1.54E-301	Cholangiocyte	PSC_inflammation_vs_ICC_tumor	FCMR
4.16E-306	13.3312	0.243	0	1.54E-301	Cholangiocyte	PSC_inflammation_vs_ICC_tumor	SEM1
2.44E-304	6.77385	0.611	0.074	9.08E-300	Cholangiocyte	PSC_inflammation_vs_ICC_tumor	CCL5
3.63E-303	7.37363	0.425	0.024	1.35E-298	Cholangiocyte	PSC_inflammation_vs_ICC_tumor	GZMA
1.09E-299	9.0093	0.29	0.005	4.06E-295	Cholangiocyte	PSC_inflammation_vs_ICC_tumor	ITGA4
7.01E-299	7.55668	0.396	0.019	2.60E-294	Cholangiocyte	PSC_inflammation_vs_ICC_tumor	CST7
2.66E-297	7.00732	0.429	0.026	9.89E-293	Cholangiocyte	PSC_inflammation_vs_ICC_tumor	CD37
7.32E-295	13.1821	0.235	0	2.72E-290	Cholangiocyte	PSC_inflammation_vs_ICC_tumor	ATP5F1B
6.55E-288	6.51485	0.732	0.142	2.43E-283	Cholangiocyte	PSC_inflammation_vs_ICC_tumor	MT-ATP8
1.94E-286	13.3977	0.228	0	7.22E-282	Cholangiocyte	PSC_inflammation_vs_ICC_tumor	PCNX1
1.94E-286	13.3868	0.228	0	7.22E-282	Cholangiocyte	PSC_inflammation_vs_ICC_tumor	ATP5PF
1.98E-284	9.39779	0.265	0.003	7.35E-280	Cholangiocyte	PSC_inflammation_vs_ICC_tumor	ITK
1.24E-283	13.126	0.226	0	4.62E-279	Cholangiocyte	PSC_inflammation_vs_ICC_tumor	SNU13
2.34E-278	8.85605	0.259	0.003	8.70E-274	Cholangiocyte	PSC_inflammation_vs_ICC_tumor	ZAP70
3.23E-275	13.1043	0.219	0	1.20E-270	Cholangiocyte	PSC_inflammation_vs_ICC_tumor	REX1BD
6.51E-274	-13.1373	0	0.998	2.42E-269	Cholangiocyte	PSC_inflammation_vs_ICC_tumor	GNB2L1
3.41E-272	-12.0103	0	0.995	1.27E-267	Cholangiocyte	PSC_inflammation_vs_ICC_tumor	ATP5G2
5.29E-272	-12.2303	0	0.994	1.97E-267	Cholangiocyte	PSC_inflammation_vs_ICC_tumor	ATP5E
1.30E-269	13.0689	0.215	0	4.82E-265	Cholangiocyte	PSC_inflammation_vs_ICC_tumor	NSD3
1.95E-269	-11.6973	0	0.99	7.24E-265	Cholangiocyte	PSC_inflammation_vs_ICC_tumor	USMG5
3.84E-268	8.5465	0.288	0.007	1.43E-263	Cholangiocyte	PSC_inflammation_vs_ICC_tumor	TRAF3IP3
3.56E-267	8.69544	0.281	0.007	1.32E-262	Cholangiocyte	PSC_inflammation_vs_ICC_tumor	AOAH
8.21E-267	13.1119	0.212	0	3.05E-262	Cholangiocyte	PSC_inflammation_vs_ICC_tumor	WASHC1
6.06E-266	-11.7362	0	0.983	2.25E-261	Cholangiocyte	PSC_inflammation_vs_ICC_tumor	ATP5L
2.96E-264	-12.057	0	0.98	1.10E-259	Cholangiocyte	PSC_inflammation_vs_ICC_tumor	TCEB2
1.22E-261	-11.3659	0	0.975	4.53E-257	Cholangiocyte	PSC_inflammation_vs_ICC_tumor	UQCR11.1
3.26E-261	13.1343	0.208	0	1.21E-256	Cholangiocyte	PSC_inflammation_vs_ICC_tumor	ARHGAP45
5.15E-261	8.96504	0.334	0.015	1.91E-256	Cholangiocyte	PSC_inflammation_vs_ICC_tumor	IL7R
1.19E-260	7.7095	0.279	0.007	4.42E-256	Cholangiocyte	PSC_inflammation_vs_ICC_tumor	GIMAP4
1.93E-260	-4.72447	0.113	0.996	7.17E-256	Cholangiocyte	PSC_inflammation_vs_ICC_tumor	RPS10
1.65E-259	5.19209	0.978	0.708	6.11E-255	Cholangiocyte	PSC_inflammation_vs_ICC_tumor	MT-ND4L
3.75E-259	7.333	0.303	0.01	1.39E-254	Cholangiocyte	PSC_inflammation_vs_ICC_tumor	CD3G
2.05E-258	12.9561	0.206	0	7.62E-254	Cholangiocyte	PSC_inflammation_vs_ICC_tumor	ATP5ME
9.82E-257	-11.1446	0	0.965	3.65E-252	Cholangiocyte	PSC_inflammation_vs_ICC_tumor	SHFM1
1.29E-255	12.8617	0.204	0	4.78E-251	Cholangiocyte	PSC_inflammation_vs_ICC_tumor	NRDC
4.42E-255	-11.2105	0	0.962	1.64E-250	Cholangiocyte	PSC_inflammation_vs_ICC_tumor	ATP5J2
4.52E-254	7.66579	0.502	0.056	1.68E-249	Cholangiocyte	PSC_inflammation_vs_ICC_tumor	CCL4
1.45E-251	9.31275	0.23	0.002	5.37E-247	Cholangiocyte	PSC_inflammation_vs_ICC_tumor	KLRG1
2.95E-251	8.62255	0.259	0.005	1.09E-246	Cholangiocyte	PSC_inflammation_vs_ICC_tumor	ARHGAP9
3.22E-251	6.03762	0.633	0.109	1.19E-246	Cholangiocyte	PSC_inflammation_vs_ICC_tumor	CXCR4
5.03E-250	13.3883	0.199	0	1.87E-245	Cholangiocyte	PSC_inflammation_vs_ICC_tumor	CRYBG1
5.03E-250	13.6191	0.199	0	1.87E-245	Cholangiocyte	PSC_inflammation_vs_ICC_tumor	AL138963.3
5.03E-250	12.974	0.199	0	1.87E-245	Cholangiocyte	PSC_inflammation_vs_ICC_tumor	ATP5MPL
8.11E-250	-4.47644	0.049	0.988	3.01E-245	Cholangiocyte	PSC_inflammation_vs_ICC_tumor	KRT18
5.49E-249	-10.8293	0	0.95	2.04E-244	Cholangiocyte	PSC_inflammation_vs_ICC_tumor	ATP5I
8.78E-249	-4.66165	0.038	0.985	3.26E-244	Cholangiocyte	PSC_inflammation_vs_ICC_tumor	KRT8
3.14E-247	12.7458	0.197	0	1.16E-242	Cholangiocyte	PSC_inflammation_vs_ICC_tumor	ATP5F1C
4.91E-245	-11.0455	0	0.943	1.82E-240	Cholangiocyte	PSC_inflammation_vs_ICC_tumor	ATP5G3
3.12E-244	-11.7641	0	0.941	1.16E-239	Cholangiocyte	PSC_inflammation_vs_ICC_tumor	GPX1
6.76E-243	-10.7509	0	0.938	2.51E-238	Cholangiocyte	PSC_inflammation_vs_ICC_tumor	C14orf2
1.21E-241	12.7644	0.192	0	4.50E-237	Cholangiocyte	PSC_inflammation_vs_ICC_tumor	SRPRA
1.45E-241	-7.69794	0.013	0.943	5.37E-237	Cholangiocyte	PSC_inflammation_vs_ICC_tumor	SLPI
5.45E-240	-4.1999	0.035	0.967	2.02E-235	Cholangiocyte	PSC_inflammation_vs_ICC_tumor	TM4SF1
8.11E-240	-2.76393	0.489	1	3.01E-235	Cholangiocyte	PSC_inflammation_vs_ICC_tumor	RPS20
7.50E-239	13.0698	0.19	0	2.79E-234	Cholangiocyte	PSC_inflammation_vs_ICC_tumor	ATP5PD
5.33E-238	-3.44604	0.542	0.999	1.98E-233	Cholangiocyte	PSC_inflammation_vs_ICC_tumor	RPL7
9.99E-237	-11.1356	0	0.926	3.71E-232	Cholangiocyte	PSC_inflammation_vs_ICC_tumor	SEPW1
2.73E-236	-10.8497	0	0.925	1.01E-231	Cholangiocyte	PSC_inflammation_vs_ICC_tumor	ATP5D
4.47E-236	-3.52546	0.493	1	1.66E-231	Cholangiocyte	PSC_inflammation_vs_ICC_tumor	S100A6
4.64E-236	12.695	0.188	0	1.72E-231	Cholangiocyte	PSC_inflammation_vs_ICC_tumor	LSM8
4.64E-236	12.8091	0.188	0	1.72E-231	Cholangiocyte	PSC_inflammation_vs_ICC_tumor	MRPL57
2.48E-235	-10.7216	0	0.923	9.23E-231	Cholangiocyte	PSC_inflammation_vs_ICC_tumor	ATP5C1
1.21E-234	7.27721	0.296	0.012	4.48E-230	Cholangiocyte	PSC_inflammation_vs_ICC_tumor	SLA
3.33E-230	5.59306	0.708	0.173	1.24E-225	Cholangiocyte	PSC_inflammation_vs_ICC_tumor	SRGN
3.27E-229	8.77713	0.221	0.003	1.22E-224	Cholangiocyte	PSC_inflammation_vs_ICC_tumor	RCSD1
8.28E-229	-5.41865	0.029	0.933	3.08E-224	Cholangiocyte	PSC_inflammation_vs_ICC_tumor	CD59
1.08E-227	13.1957	0.181	0	4.02E-223	Cholangiocyte	PSC_inflammation_vs_ICC_tumor	AC025164.1
1.15E-227	-10.6777	0	0.907	4.29E-223	Cholangiocyte	PSC_inflammation_vs_ICC_tumor	GLTSCR2
1.51E-227	-2.05831	0.748	1	5.61E-223	Cholangiocyte	PSC_inflammation_vs_ICC_tumor	RPL13A
9.88E-227	6.13409	0.476	0.057	3.67E-222	Cholangiocyte	PSC_inflammation_vs_ICC_tumor	CORO1A
1.57E-226	7.43762	0.279	0.011	5.83E-222	Cholangiocyte	PSC_inflammation_vs_ICC_tumor	LCK
4.07E-225	-10.4368	0	0.902	1.51E-220	Cholangiocyte	PSC_inflammation_vs_ICC_tumor	SF3B14
6.64E-225	12.7371	0.179	0	2.47E-220	Cholangiocyte	PSC_inflammation_vs_ICC_tumor	COPS9
1.17E-222	8.49181	0.232	0.005	4.34E-218	Cholangiocyte	PSC_inflammation_vs_ICC_tumor	TBC1D10C
4.06E-222	12.7491	0.177	0	1.51E-217	Cholangiocyte	PSC_inflammation_vs_ICC_tumor	ATP5F1A
1.28E-221	6.3328	0.383	0.032	4.74E-217	Cholangiocyte	PSC_inflammation_vs_ICC_tumor	CD3D
7.31E-221	9.35787	0.221	0.004	2.71E-216	Cholangiocyte	PSC_inflammation_vs_ICC_tumor	KLRD1
8.07E-220	8.80427	0.21	0.003	3.00E-215	Cholangiocyte	PSC_inflammation_vs_ICC_tumor	PYHIN1
1.70E-219	-10.5536	0	0.89	6.32E-215	Cholangiocyte	PSC_inflammation_vs_ICC_tumor	SMIM22
1.90E-217	8.86812	0.217	0.004	7.05E-213	Cholangiocyte	PSC_inflammation_vs_ICC_tumor	ITGAL
2.24E-217	-2.05808	0.551	1	8.33E-213	Cholangiocyte	PSC_inflammation_vs_ICC_tumor	RPL27A
2.72E-217	-3.21313	0.217	0.991	1.01E-212	Cholangiocyte	PSC_inflammation_vs_ICC_tumor	ANXA2
4.31E-217	-10.2285	0	0.885	1.60E-212	Cholangiocyte	PSC_inflammation_vs_ICC_tumor	C11orf31
1.51E-216	12.8725	0.173	0	5.62E-212	Cholangiocyte	PSC_inflammation_vs_ICC_tumor	CYTOR
2.73E-216	-7.61993	0.007	0.889	1.01E-211	Cholangiocyte	PSC_inflammation_vs_ICC_tumor	ELF3
4.29E-216	10.3674	0.177	0	1.59E-211	Cholangiocyte	PSC_inflammation_vs_ICC_tumor	SLAMF6
4.08E-215	-10.4332	0	0.881	1.52E-210	Cholangiocyte	PSC_inflammation_vs_ICC_tumor	TCEB1
1.87E-214	8.25162	0.246	0.008	6.96E-210	Cholangiocyte	PSC_inflammation_vs_ICC_tumor	TAGAP
9.21E-214	12.6023	0.17	0	3.42E-209	Cholangiocyte	PSC_inflammation_vs_ICC_tumor	SELENOH
5.59E-211	12.7398	0.168	0	2.08E-206	Cholangiocyte	PSC_inflammation_vs_ICC_tumor	LUC7L2
8.00E-210	-10.1401	0	0.869	2.97E-205	Cholangiocyte	PSC_inflammation_vs_ICC_tumor	ATP5H
1.40E-209	-10.4051	0	0.869	5.19E-205	Cholangiocyte	PSC_inflammation_vs_ICC_tumor	NGFRAP1
1.57E-209	-3.85709	0.035	0.918	5.84E-205	Cholangiocyte	PSC_inflammation_vs_ICC_tumor	S100A13
3.39E-208	12.5853	0.166	0	1.26E-203	Cholangiocyte	PSC_inflammation_vs_ICC_tumor	ATP5PB
4.76E-208	6.46916	0.538	0.09	1.77E-203	Cholangiocyte	PSC_inflammation_vs_ICC_tumor	ETS1
6.35E-207	7.49369	0.254	0.01	2.36E-202	Cholangiocyte	PSC_inflammation_vs_ICC_tumor	WAS
5.69E-206	-9.98574	0	0.861	2.11E-201	Cholangiocyte	PSC_inflammation_vs_ICC_tumor	C19orf43
2.05E-205	13.3093	0.164	0	7.61E-201	Cholangiocyte	PSC_inflammation_vs_ICC_tumor	TRBC1
2.05E-205	12.5878	0.164	0	7.61E-201	Cholangiocyte	PSC_inflammation_vs_ICC_tumor	PPP4R3A
2.05E-205	12.8022	0.164	0	7.61E-201	Cholangiocyte	PSC_inflammation_vs_ICC_tumor	JPT1
9.12E-205	7.28717	0.27	0.012	3.39E-200	Cholangiocyte	PSC_inflammation_vs_ICC_tumor	CTSW
1.60E-204	-4.64845	0.029	0.889	5.95E-200	Cholangiocyte	PSC_inflammation_vs_ICC_tumor	S100A16
2.10E-204	6.66492	0.405	0.042	7.82E-200	Cholangiocyte	PSC_inflammation_vs_ICC_tumor	NKG7
5.15E-204	-3.48232	0.042	0.917	1.91E-199	Cholangiocyte	PSC_inflammation_vs_ICC_tumor	NDUFC2
5.16E-203	8.51776	0.235	0.007	1.92E-198	Cholangiocyte	PSC_inflammation_vs_ICC_tumor	APOA2
6.37E-203	7.082	0.285	0.015	2.37E-198	Cholangiocyte	PSC_inflammation_vs_ICC_tumor	KLRB1
1.24E-202	12.8649	0.162	0	4.59E-198	Cholangiocyte	PSC_inflammation_vs_ICC_tumor	GABPB1-AS1
3.63E-202	7.74745	0.248	0.009	1.35E-197	Cholangiocyte	PSC_inflammation_vs_ICC_tumor	IL10RA
4.59E-202	6.69319	0.347	0.028	1.70E-197	Cholangiocyte	PSC_inflammation_vs_ICC_tumor	ACAP1
4.93E-202	6.50753	0.361	0.031	1.83E-197	Cholangiocyte	PSC_inflammation_vs_ICC_tumor	LSP1
3.33E-201	7.91103	0.215	0.005	1.24E-196	Cholangiocyte	PSC_inflammation_vs_ICC_tumor	BIN2
8.27E-200	-9.24532	0.004	0.85	3.07E-195	Cholangiocyte	PSC_inflammation_vs_ICC_tumor	KRT19
9.78E-200	-10.2002	0	0.847	3.63E-195	Cholangiocyte	PSC_inflammation_vs_ICC_tumor	NHP2L1
1.91E-199	-4.36	0.038	0.886	7.10E-195	Cholangiocyte	PSC_inflammation_vs_ICC_tumor	MGST1
3.99E-199	-5.29254	0.024	0.871	1.48E-194	Cholangiocyte	PSC_inflammation_vs_ICC_tumor	AKR1C3
2.55E-197	-3.76919	0.069	0.913	9.48E-193	Cholangiocyte	PSC_inflammation_vs_ICC_tumor	LMNA
4.05E-197	-3.1765	0.055	0.92	1.50E-192	Cholangiocyte	PSC_inflammation_vs_ICC_tumor	NBEAL1
4.47E-197	12.8122	0.157	0	1.66E-192	Cholangiocyte	PSC_inflammation_vs_ICC_tumor	TRAC
1.50E-196	-10.011	0	0.84	5.57E-192	Cholangiocyte	PSC_inflammation_vs_ICC_tumor	PSMA2.1
3.38E-196	6.85538	0.299	0.019	1.26E-191	Cholangiocyte	PSC_inflammation_vs_ICC_tumor	CD48
7.81E-196	7.71311	0.232	0.008	2.90E-191	Cholangiocyte	PSC_inflammation_vs_ICC_tumor	PRF1
1.80E-195	-9.97059	0	0.837	6.69E-191	Cholangiocyte	PSC_inflammation_vs_ICC_tumor	NDUFB8.1
1.99E-195	6.82868	0.319	0.023	7.41E-191	Cholangiocyte	PSC_inflammation_vs_ICC_tumor	SPOCK2
2.31E-195	-3.56705	0.084	0.928	8.59E-191	Cholangiocyte	PSC_inflammation_vs_ICC_tumor	IFI27
1.29E-194	8.22585	0.201	0.004	4.78E-190	Cholangiocyte	PSC_inflammation_vs_ICC_tumor	RASAL3
2.68E-194	12.9045	0.155	0	9.97E-190	Cholangiocyte	PSC_inflammation_vs_ICC_tumor	PTGDR
2.68E-194	12.5441	0.155	0	9.97E-190	Cholangiocyte	PSC_inflammation_vs_ICC_tumor	PPP4R3B
2.68E-194	12.5954	0.155	0	9.97E-190	Cholangiocyte	PSC_inflammation_vs_ICC_tumor	SF3B6
3.00E-194	-4.67474	0.031	0.873	1.11E-189	Cholangiocyte	PSC_inflammation_vs_ICC_tumor	TNFRSF12A
6.42E-194	7.37695	0.277	0.015	2.38E-189	Cholangiocyte	PSC_inflammation_vs_ICC_tumor	CD96
1.93E-193	6.21105	0.44	0.058	7.18E-189	Cholangiocyte	PSC_inflammation_vs_ICC_tumor	HCST
1.01E-191	-3.22552	0.06	0.916	3.76E-187	Cholangiocyte	PSC_inflammation_vs_ICC_tumor	NDUFA13
1.61E-191	12.523	0.153	0	5.97E-187	Cholangiocyte	PSC_inflammation_vs_ICC_tumor	TUT4
1.61E-191	12.57	0.153	0	5.97E-187	Cholangiocyte	PSC_inflammation_vs_ICC_tumor	SELENOT
3.49E-191	6.18412	0.358	0.034	1.30E-186	Cholangiocyte	PSC_inflammation_vs_ICC_tumor	GMFG
1.04E-190	7.44632	0.228	0.008	3.85E-186	Cholangiocyte	PSC_inflammation_vs_ICC_tumor	CD247
2.33E-190	-10.5072	0	0.825	8.65E-186	Cholangiocyte	PSC_inflammation_vs_ICC_tumor	ATPIF1
3.25E-190	-5.87528	0.018	0.843	1.21E-185	Cholangiocyte	PSC_inflammation_vs_ICC_tumor	PHLDA2
4.02E-190	7.793	0.252	0.012	1.49E-185	Cholangiocyte	PSC_inflammation_vs_ICC_tumor	SYNE1
5.55E-190	-2.77232	0.115	0.966	2.06E-185	Cholangiocyte	PSC_inflammation_vs_ICC_tumor	DSTN
7.87E-190	-9.84156	0	0.824	2.92E-185	Cholangiocyte	PSC_inflammation_vs_ICC_tumor	ATP5J
9.60E-189	12.4762	0.15	0	3.56E-184	Cholangiocyte	PSC_inflammation_vs_ICC_tumor	MMP24OS
7.76E-188	-3.75774	0.062	0.884	2.88E-183	Cholangiocyte	PSC_inflammation_vs_ICC_tumor	SPINT2
2.00E-187	-2.89706	0.113	0.954	7.42E-183	Cholangiocyte	PSC_inflammation_vs_ICC_tumor	EIF4A1
2.00E-187	-9.91626	0	0.818	7.42E-183	Cholangiocyte	PSC_inflammation_vs_ICC_tumor	MYEOV2
4.61E-187	-7.08536	0.004	0.823	1.71E-182	Cholangiocyte	PSC_inflammation_vs_ICC_tumor	EPCAM
5.77E-187	-2.80641	0.192	0.973	2.14E-182	Cholangiocyte	PSC_inflammation_vs_ICC_tumor	PRDX1
5.72E-186	12.455	0.148	0	2.13E-181	Cholangiocyte	PSC_inflammation_vs_ICC_tumor	SELENOF
5.72E-186	12.427	0.148	0	2.13E-181	Cholangiocyte	PSC_inflammation_vs_ICC_tumor	RTF2
2.04E-185	-3.79527	0.06	0.883	7.57E-181	Cholangiocyte	PSC_inflammation_vs_ICC_tumor	PERP
3.23E-185	6.76317	0.29	0.019	1.20E-180	Cholangiocyte	PSC_inflammation_vs_ICC_tumor	DOCK8
4.08E-185	-10.018	0	0.813	1.51E-180	Cholangiocyte	PSC_inflammation_vs_ICC_tumor	ATP5B
1.06E-184	-9.25621	0.002	0.813	3.95E-180	Cholangiocyte	PSC_inflammation_vs_ICC_tumor	MAL2
1.14E-184	-10.2152	0	0.812	4.22E-180	Cholangiocyte	PSC_inflammation_vs_ICC_tumor	RPSAP58
2.66E-184	-10.2059	0	0.811	9.89E-180	Cholangiocyte	PSC_inflammation_vs_ICC_tumor	HN1
1.04E-183	-9.66844	0	0.809	3.86E-179	Cholangiocyte	PSC_inflammation_vs_ICC_tumor	LINC00493
3.41E-183	12.2755	0.146	0	1.26E-178	Cholangiocyte	PSC_inflammation_vs_ICC_tumor	FAAP20
3.41E-183	12.5896	0.146	0	1.26E-178	Cholangiocyte	PSC_inflammation_vs_ICC_tumor	STMP1
9.05E-183	9.68262	0.159	0.001	3.36E-178	Cholangiocyte	PSC_inflammation_vs_ICC_tumor	LINC00861
1.21E-182	-2.06757	0.405	0.996	4.51E-178	Cholangiocyte	PSC_inflammation_vs_ICC_tumor	RPL23
1.28E-182	6.81699	0.31	0.024	4.76E-178	Cholangiocyte	PSC_inflammation_vs_ICC_tumor	LCP2
6.15E-182	2.47698	0.925	0.98	2.28E-177	Cholangiocyte	PSC_inflammation_vs_ICC_tumor	MT-ND5
3.53E-181	-3.00783	0.073	0.911	1.31E-176	Cholangiocyte	PSC_inflammation_vs_ICC_tumor	CD151
2.02E-180	12.6064	0.144	0	7.51E-176	Cholangiocyte	PSC_inflammation_vs_ICC_tumor	SELENOK
2.08E-180	-9.75191	0	0.801	7.71E-176	Cholangiocyte	PSC_inflammation_vs_ICC_tumor	VIMP
2.87E-180	-4.78643	0.031	0.838	1.07E-175	Cholangiocyte	PSC_inflammation_vs_ICC_tumor	ID1
3.49E-180	9.75292	0.159	0.001	1.30E-175	Cholangiocyte	PSC_inflammation_vs_ICC_tumor	THEMIS
3.89E-180	-3.0569	0.277	0.985	1.44E-175	Cholangiocyte	PSC_inflammation_vs_ICC_tumor	TXN
7.17E-180	10.3516	0.15	0.001	2.66E-175	Cholangiocyte	PSC_inflammation_vs_ICC_tumor	KCNA3
2.57E-179	-2.40278	0.292	0.993	9.55E-175	Cholangiocyte	PSC_inflammation_vs_ICC_tumor	HSPB1
5.41E-179	-3.21376	0.075	0.891	2.01E-174	Cholangiocyte	PSC_inflammation_vs_ICC_tumor	ETFB
1.20E-177	12.8066	0.142	0	4.45E-173	Cholangiocyte	PSC_inflammation_vs_ICC_tumor	RIPOR2
3.97E-177	6.4755	0.389	0.047	1.48E-172	Cholangiocyte	PSC_inflammation_vs_ICC_tumor	AKNA
1.34E-176	-4.7387	0.029	0.821	4.97E-172	Cholangiocyte	PSC_inflammation_vs_ICC_tumor	MRPL23
2.75E-176	-3.67441	0.058	0.871	1.02E-171	Cholangiocyte	PSC_inflammation_vs_ICC_tumor	ATP1B1
1.56E-175	-4.53558	0.022	0.818	5.80E-171	Cholangiocyte	PSC_inflammation_vs_ICC_tumor	NME1
6.31E-175	-10.4417	0	0.788	2.34E-170	Cholangiocyte	PSC_inflammation_vs_ICC_tumor	LINC00152
7.09E-175	12.5933	0.139	0	2.63E-170	Cholangiocyte	PSC_inflammation_vs_ICC_tumor	VSIR
2.02E-174	-2.70539	0.148	0.948	7.52E-170	Cholangiocyte	PSC_inflammation_vs_ICC_tumor	LGALS3
2.55E-174	-3.34178	0.066	0.87	9.48E-170	Cholangiocyte	PSC_inflammation_vs_ICC_tumor	TIMM13
9.00E-174	-4.49601	0.027	0.821	3.34E-169	Cholangiocyte	PSC_inflammation_vs_ICC_tumor	HIST1H2BK
3.51E-173	7.38088	0.204	0.007	1.30E-168	Cholangiocyte	PSC_inflammation_vs_ICC_tumor	ARHGAP15
3.55E-173	-1.44782	0.692	1	1.32E-168	Cholangiocyte	PSC_inflammation_vs_ICC_tumor	RPL37A
8.20E-173	-2.1309	0.246	0.993	3.05E-168	Cholangiocyte	PSC_inflammation_vs_ICC_tumor	IFITM3
1.53E-172	-2.68315	0.104	0.917	5.68E-168	Cholangiocyte	PSC_inflammation_vs_ICC_tumor	LAPTM4A
1.93E-172	-9.90469	0	0.782	7.18E-168	Cholangiocyte	PSC_inflammation_vs_ICC_tumor	ATP5G1
4.19E-172	12.4199	0.137	0	1.56E-167	Cholangiocyte	PSC_inflammation_vs_ICC_tumor	WAPL
3.05E-171	-9.90857	0.002	0.781	1.13E-166	Cholangiocyte	PSC_inflammation_vs_ICC_tumor	FXYD3
3.80E-170	-5.45509	0.011	0.792	1.41E-165	Cholangiocyte	PSC_inflammation_vs_ICC_tumor	MDK
1.31E-169	-2.06979	0.575	0.997	4.88E-165	Cholangiocyte	PSC_inflammation_vs_ICC_tumor	RPS11
2.47E-169	12.4638	0.135	0	9.17E-165	Cholangiocyte	PSC_inflammation_vs_ICC_tumor	RTRAF
2.47E-169	12.198	0.135	0	9.17E-165	Cholangiocyte	PSC_inflammation_vs_ICC_tumor	METTL26
3.29E-169	-10.0888	0	0.774	1.22E-164	Cholangiocyte	PSC_inflammation_vs_ICC_tumor	PPAP2C
3.98E-169	-8.04968	0.007	0.778	1.48E-164	Cholangiocyte	PSC_inflammation_vs_ICC_tumor	S100A14
7.18E-169	-1.78017	0.604	1	2.67E-164	Cholangiocyte	PSC_inflammation_vs_ICC_tumor	RPL31
9.63E-169	-2.14903	0.341	0.995	3.58E-164	Cholangiocyte	PSC_inflammation_vs_ICC_tumor	COX6C
3.64E-168	-9.51737	0	0.771	1.35E-163	Cholangiocyte	PSC_inflammation_vs_ICC_tumor	ATP5O
5.62E-168	6.10212	0.369	0.044	2.09E-163	Cholangiocyte	PSC_inflammation_vs_ICC_tumor	WIPF1
1.88E-167	-2.62669	0.223	0.968	6.98E-163	Cholangiocyte	PSC_inflammation_vs_ICC_tumor	EIF3E
4.33E-166	-9.57907	0	0.766	1.61E-161	Cholangiocyte	PSC_inflammation_vs_ICC_tumor	C19orf10
5.09E-166	10.6036	0.139	0.001	1.89E-161	Cholangiocyte	PSC_inflammation_vs_ICC_tumor	TNFSF8
1.25E-165	-2.78641	0.071	0.871	4.65E-161	Cholangiocyte	PSC_inflammation_vs_ICC_tumor	PCBD1
2.65E-165	7.83362	0.177	0.004	9.86E-161	Cholangiocyte	PSC_inflammation_vs_ICC_tumor	CXCR6
4.68E-165	-2.01854	0.285	0.995	1.74E-160	Cholangiocyte	PSC_inflammation_vs_ICC_tumor	CD63
6.87E-165	8.704	0.17	0.004	2.55E-160	Cholangiocyte	PSC_inflammation_vs_ICC_tumor	IL16
7.27E-165	8.69423	0.164	0.003	2.70E-160	Cholangiocyte	PSC_inflammation_vs_ICC_tumor	PRKCB
8.52E-164	12.1996	0.131	0	3.16E-159	Cholangiocyte	PSC_inflammation_vs_ICC_tumor	SMIM26
1.31E-163	-2.63245	0.153	0.928	4.88E-159	Cholangiocyte	PSC_inflammation_vs_ICC_tumor	PRDX5
2.38E-163	-9.55926	0	0.759	8.85E-159	Cholangiocyte	PSC_inflammation_vs_ICC_tumor	ATP5F1
4.51E-163	-1.94085	0.292	0.99	1.67E-158	Cholangiocyte	PSC_inflammation_vs_ICC_tumor	NDUFA4
1.27E-162	-2.10844	0.427	0.995	4.73E-158	Cholangiocyte	PSC_inflammation_vs_ICC_tumor	S100A11
3.07E-162	8.84742	0.153	0.002	1.14E-157	Cholangiocyte	PSC_inflammation_vs_ICC_tumor	SCML4
8.98E-162	7.93737	0.177	0.005	3.34E-157	Cholangiocyte	PSC_inflammation_vs_ICC_tumor	CD84
3.18E-161	-3.80216	0.033	0.799	1.18E-156	Cholangiocyte	PSC_inflammation_vs_ICC_tumor	CKS1B
4.99E-161	12.2881	0.128	0	1.85E-156	Cholangiocyte	PSC_inflammation_vs_ICC_tumor	TUT7
4.99E-161	12.0745	0.128	0	1.85E-156	Cholangiocyte	PSC_inflammation_vs_ICC_tumor	ATP5MC1
5.61E-161	-10.0335	0	0.752	2.09E-156	Cholangiocyte	PSC_inflammation_vs_ICC_tumor	NAPRT1
6.26E-161	7.30928	0.215	0.01	2.33E-156	Cholangiocyte	PSC_inflammation_vs_ICC_tumor	GPRIN3
9.41E-161	-1.29754	0.728	0.999	3.50E-156	Cholangiocyte	PSC_inflammation_vs_ICC_tumor	RPL35
1.08E-160	-2.86888	0.08	0.857	4.02E-156	Cholangiocyte	PSC_inflammation_vs_ICC_tumor	CYC1
2.94E-160	-3.87848	0.029	0.793	1.09E-155	Cholangiocyte	PSC_inflammation_vs_ICC_tumor	CNPY2
3.03E-160	6.03367	0.294	0.026	1.12E-155	Cholangiocyte	PSC_inflammation_vs_ICC_tumor	APBB1IP
3.87E-160	8.62705	0.162	0.003	1.44E-155	Cholangiocyte	PSC_inflammation_vs_ICC_tumor	SLFN12L
4.21E-160	-12.0724	0	0.75	1.56E-155	Cholangiocyte	PSC_inflammation_vs_ICC_tumor	IL8
3.38E-159	-5.17267	0.031	0.778	1.26E-154	Cholangiocyte	PSC_inflammation_vs_ICC_tumor	KRT7
3.66E-159	-9.52024	0	0.748	1.36E-154	Cholangiocyte	PSC_inflammation_vs_ICC_tumor	C14orf166
4.06E-159	-2.46776	0.071	0.851	1.51E-154	Cholangiocyte	PSC_inflammation_vs_ICC_tumor	TMEM147
9.35E-159	-2.21194	0.131	0.929	3.47E-154	Cholangiocyte	PSC_inflammation_vs_ICC_tumor	SNRPE
2.92E-158	12.1398	0.126	0	1.08E-153	Cholangiocyte	PSC_inflammation_vs_ICC_tumor	GPR174
2.92E-158	12.3022	0.126	0	1.08E-153	Cholangiocyte	PSC_inflammation_vs_ICC_tumor	MCUB
2.92E-158	12.2686	0.126	0	1.08E-153	Cholangiocyte	PSC_inflammation_vs_ICC_tumor	MESD
3.00E-158	-1.46474	0.743	0.999	1.11E-153	Cholangiocyte	PSC_inflammation_vs_ICC_tumor	RPS16
9.21E-158	-9.4153	0	0.744	3.42E-153	Cholangiocyte	PSC_inflammation_vs_ICC_tumor	LSMD1
1.17E-156	7.15573	0.199	0.008	4.33E-152	Cholangiocyte	PSC_inflammation_vs_ICC_tumor	BCL2
5.18E-156	-4.24194	0.033	0.782	1.92E-151	Cholangiocyte	PSC_inflammation_vs_ICC_tumor	ASPH
1.15E-155	9.98517	0.142	0.001	4.27E-151	Cholangiocyte	PSC_inflammation_vs_ICC_tumor	CCL4L2
1.75E-155	2.70401	0.912	0.771	6.51E-151	Cholangiocyte	PSC_inflammation_vs_ICC_tumor	HLA-B
1.94E-155	8.25669	0.159	0.003	7.19E-151	Cholangiocyte	PSC_inflammation_vs_ICC_tumor	SAMD3
2.35E-155	-2.34533	0.122	0.906	8.74E-151	Cholangiocyte	PSC_inflammation_vs_ICC_tumor	POLR2K
2.74E-155	-1.71489	0.162	0.97	1.02E-150	Cholangiocyte	PSC_inflammation_vs_ICC_tumor	TIMP1
4.74E-155	-9.39325	0	0.737	1.76E-150	Cholangiocyte	PSC_inflammation_vs_ICC_tumor	2026-09-15
1.33E-154	-7.66213	0.011	0.743	4.94E-150	Cholangiocyte	PSC_inflammation_vs_ICC_tumor	CLDN4
2.43E-154	7.84389	0.179	0.006	9.01E-150	Cholangiocyte	PSC_inflammation_vs_ICC_tumor	ARHGAP25
1.84E-153	-1.96162	0.257	0.976	6.85E-149	Cholangiocyte	PSC_inflammation_vs_ICC_tumor	UQCRH
2.52E-153	5.54236	0.412	0.066	9.37E-149	Cholangiocyte	PSC_inflammation_vs_ICC_tumor	CD52
9.92E-153	12.1232	0.122	0	3.68E-148	Cholangiocyte	PSC_inflammation_vs_ICC_tumor	NUTM2B-AS1
9.92E-153	12.1105	0.122	0	3.68E-148	Cholangiocyte	PSC_inflammation_vs_ICC_tumor	RAB5IF
2.63E-152	-9.38108	0	0.729	9.76E-148	Cholangiocyte	PSC_inflammation_vs_ICC_tumor	TMBIM4.1
3.06E-152	-7.94639	0.011	0.736	1.14E-147	Cholangiocyte	PSC_inflammation_vs_ICC_tumor	TACSTD2
8.45E-152	-2.28837	0.334	0.995	3.14E-147	Cholangiocyte	PSC_inflammation_vs_ICC_tumor	RPL36A
1.01E-151	-10.0049	0	0.728	3.74E-147	Cholangiocyte	PSC_inflammation_vs_ICC_tumor	C20orf24
1.90E-151	8.95188	0.153	0.003	7.06E-147	Cholangiocyte	PSC_inflammation_vs_ICC_tumor	NLRP1
4.47E-151	-9.34485	0	0.726	1.66E-146	Cholangiocyte	PSC_inflammation_vs_ICC_tumor	U2AF1
7.67E-151	-2.02179	0.139	0.928	2.85E-146	Cholangiocyte	PSC_inflammation_vs_ICC_tumor	PPA1
1.40E-150	6.42469	0.254	0.019	5.20E-146	Cholangiocyte	PSC_inflammation_vs_ICC_tumor	CD7
5.76E-150	12.2202	0.119	0	2.14E-145	Cholangiocyte	PSC_inflammation_vs_ICC_tumor	JAML
7.85E-150	-1.16151	0.867	1	2.91E-145	Cholangiocyte	PSC_inflammation_vs_ICC_tumor	RPS18
1.60E-149	9.48757	0.131	0.001	5.93E-145	Cholangiocyte	PSC_inflammation_vs_ICC_tumor	TBX21
1.79E-149	5.94595	0.502	0.112	6.66E-145	Cholangiocyte	PSC_inflammation_vs_ICC_tumor	DUSP2
2.06E-149	-4.82445	0.011	0.74	7.66E-145	Cholangiocyte	PSC_inflammation_vs_ICC_tumor	DMKN
2.82E-149	-9.52017	0	0.721	1.05E-144	Cholangiocyte	PSC_inflammation_vs_ICC_tumor	WBP5
4.45E-149	6.86975	0.21	0.011	1.65E-144	Cholangiocyte	PSC_inflammation_vs_ICC_tumor	RUNX3
5.11E-149	5.83741	0.469	0.095	1.90E-144	Cholangiocyte	PSC_inflammation_vs_ICC_tumor	SMAP2
7.79E-149	-2.04858	0.122	0.903	2.90E-144	Cholangiocyte	PSC_inflammation_vs_ICC_tumor	PHPT1
9.95E-149	-2.07394	0.188	0.944	3.69E-144	Cholangiocyte	PSC_inflammation_vs_ICC_tumor	NDUFB9
1.16E-148	-2.05785	0.19	0.966	4.32E-144	Cholangiocyte	PSC_inflammation_vs_ICC_tumor	ENY2
1.32E-148	-3.0937	0.075	0.819	4.89E-144	Cholangiocyte	PSC_inflammation_vs_ICC_tumor	ANXA4
6.90E-148	6.78953	0.29	0.028	2.56E-143	Cholangiocyte	PSC_inflammation_vs_ICC_tumor	SLC2A3
3.34E-147	12.0696	0.117	0	1.24E-142	Cholangiocyte	PSC_inflammation_vs_ICC_tumor	ELOC
3.34E-147	12.2574	0.117	0	1.24E-142	Cholangiocyte	PSC_inflammation_vs_ICC_tumor	SRSF8
3.34E-147	12.1642	0.117	0	1.24E-142	Cholangiocyte	PSC_inflammation_vs_ICC_tumor	NLRC3
2.21E-146	5.84214	0.442	0.084	8.23E-142	Cholangiocyte	PSC_inflammation_vs_ICC_tumor	ITGB2
9.20E-146	-2.09823	0.108	0.882	3.42E-141	Cholangiocyte	PSC_inflammation_vs_ICC_tumor	NDUFA11
1.17E-145	8.09408	0.177	0.006	4.36E-141	Cholangiocyte	PSC_inflammation_vs_ICC_tumor	APOC3
3.41E-145	-1.71753	0.246	0.986	1.27E-140	Cholangiocyte	PSC_inflammation_vs_ICC_tumor	UQCRQ
5.59E-145	-4.1925	0.018	0.736	2.08E-140	Cholangiocyte	PSC_inflammation_vs_ICC_tumor	SDC4
8.82E-145	8.14111	0.15	0.003	3.28E-140	Cholangiocyte	PSC_inflammation_vs_ICC_tumor	SASH3
9.38E-145	-3.68633	0.022	0.747	3.48E-140	Cholangiocyte	PSC_inflammation_vs_ICC_tumor	LGALS3BP
1.94E-144	12.3005	0.115	0	7.19E-140	Cholangiocyte	PSC_inflammation_vs_ICC_tumor	ICE1
1.94E-144	12.6229	0.115	0	7.19E-140	Cholangiocyte	PSC_inflammation_vs_ICC_tumor	SELENOP
1.94E-144	12.0024	0.115	0	7.19E-140	Cholangiocyte	PSC_inflammation_vs_ICC_tumor	PSMA3-AS1
1.98E-144	-2.9424	0.04	0.774	7.37E-140	Cholangiocyte	PSC_inflammation_vs_ICC_tumor	CYSTM1
2.04E-144	-2.77783	0.027	0.752	7.59E-140	Cholangiocyte	PSC_inflammation_vs_ICC_tumor	DEFB1
2.87E-144	-2.11776	0.071	0.826	1.07E-139	Cholangiocyte	PSC_inflammation_vs_ICC_tumor	POLR2I
7.85E-144	-4.27921	0.02	0.737	2.91E-139	Cholangiocyte	PSC_inflammation_vs_ICC_tumor	SERINC2
9.61E-144	-2.58744	0.23	0.913	3.57E-139	Cholangiocyte	PSC_inflammation_vs_ICC_tumor	ALDOA
1.64E-142	-2.0781	0.084	0.844	6.09E-138	Cholangiocyte	PSC_inflammation_vs_ICC_tumor	PTMS
2.18E-142	-3.07632	0.046	0.771	8.09E-138	Cholangiocyte	PSC_inflammation_vs_ICC_tumor	NUPR1
7.82E-142	7.74696	0.162	0.005	2.90E-137	Cholangiocyte	PSC_inflammation_vs_ICC_tumor	NCKAP1L
8.91E-142	6.47448	0.363	0.053	3.31E-137	Cholangiocyte	PSC_inflammation_vs_ICC_tumor	PRDM1
9.24E-142	-6.22825	0.007	0.709	3.43E-137	Cholangiocyte	PSC_inflammation_vs_ICC_tumor	LAPTM4B
9.42E-142	-2.29097	0.104	0.86	3.50E-137	Cholangiocyte	PSC_inflammation_vs_ICC_tumor	POLR2F
1.12E-141	12.1087	0.113	0	4.16E-137	Cholangiocyte	PSC_inflammation_vs_ICC_tumor	OTUD6B-AS1
1.81E-141	4.16681	0.788	0.48	6.72E-137	Cholangiocyte	PSC_inflammation_vs_ICC_tumor	TXNIP
8.07E-141	-1.73567	0.785	0.999	3.00E-136	Cholangiocyte	PSC_inflammation_vs_ICC_tumor	RPL8
2.70E-140	1.25029	0.987	0.999	1.00E-135	Cholangiocyte	PSC_inflammation_vs_ICC_tumor	MT-CYB
6.27E-140	-1.6436	0.128	0.909	2.33E-135	Cholangiocyte	PSC_inflammation_vs_ICC_tumor	LAMTOR5
9.10E-140	-2.15271	0.075	0.818	3.38E-135	Cholangiocyte	PSC_inflammation_vs_ICC_tumor	ARL6IP1
1.08E-139	-9.2101	0	0.694	4.02E-135	Cholangiocyte	PSC_inflammation_vs_ICC_tumor	COX6A1P2
2.17E-139	-2.69901	0.049	0.77	8.05E-135	Cholangiocyte	PSC_inflammation_vs_ICC_tumor	PSMB5
2.90E-139	-9.12423	0	0.692	1.08E-134	Cholangiocyte	PSC_inflammation_vs_ICC_tumor	C7orf73
3.34E-139	-1.58842	0.199	0.973	1.24E-134	Cholangiocyte	PSC_inflammation_vs_ICC_tumor	TMEM258
4.07E-139	-1.42894	0.489	0.998	1.51E-134	Cholangiocyte	PSC_inflammation_vs_ICC_tumor	COX7C
4.21E-139	-3.19717	0.044	0.756	1.56E-134	Cholangiocyte	PSC_inflammation_vs_ICC_tumor	CD9
4.22E-139	-4.57539	0.027	0.729	1.57E-134	Cholangiocyte	PSC_inflammation_vs_ICC_tumor	H1F0
4.23E-139	-4.30245	0.02	0.724	1.57E-134	Cholangiocyte	PSC_inflammation_vs_ICC_tumor	CAV2
6.46E-139	12.0465	0.111	0	2.40E-134	Cholangiocyte	PSC_inflammation_vs_ICC_tumor	MUC20-OT1
6.46E-139	12.1002	0.111	0	2.40E-134	Cholangiocyte	PSC_inflammation_vs_ICC_tumor	SLF1
9.48E-139	8.35769	0.144	0.003	3.52E-134	Cholangiocyte	PSC_inflammation_vs_ICC_tumor	ATP2A3
1.94E-138	-2.45523	0.051	0.775	7.21E-134	Cholangiocyte	PSC_inflammation_vs_ICC_tumor	PSENEN
2.18E-138	-4.16296	0.015	0.711	8.08E-134	Cholangiocyte	PSC_inflammation_vs_ICC_tumor	EMP2
1.38E-137	7.03264	0.201	0.011	5.12E-133	Cholangiocyte	PSC_inflammation_vs_ICC_tumor	GZMH
1.97E-137	-2.17053	0.106	0.855	7.30E-133	Cholangiocyte	PSC_inflammation_vs_ICC_tumor	PSMA4
3.45E-136	-1.80561	0.095	0.843	1.28E-131	Cholangiocyte	PSC_inflammation_vs_ICC_tumor	APLP2
3.72E-136	11.9894	0.108	0	1.38E-131	Cholangiocyte	PSC_inflammation_vs_ICC_tumor	PSMB8-AS1
3.72E-136	12.3933	0.108	0	1.38E-131	Cholangiocyte	PSC_inflammation_vs_ICC_tumor	PECAM1
3.72E-136	12.0863	0.108	0	1.38E-131	Cholangiocyte	PSC_inflammation_vs_ICC_tumor	NORAD
7.78E-136	-1.87134	0.073	0.801	2.89E-131	Cholangiocyte	PSC_inflammation_vs_ICC_tumor	CYB5A
8.92E-136	-1.90134	0.148	0.908	3.31E-131	Cholangiocyte	PSC_inflammation_vs_ICC_tumor	MZT2A
9.78E-136	-10.4533	0.002	0.683	3.63E-131	Cholangiocyte	PSC_inflammation_vs_ICC_tumor	C19orf33
1.12E-135	-1.66962	0.208	0.968	4.17E-131	Cholangiocyte	PSC_inflammation_vs_ICC_tumor	TBCA
1.23E-135	10.691	0.115	0.001	4.56E-131	Cholangiocyte	PSC_inflammation_vs_ICC_tumor	ZNF831
1.32E-135	5.90338	0.296	0.034	4.90E-131	Cholangiocyte	PSC_inflammation_vs_ICC_tumor	ANKRD44
8.26E-135	-1.55315	0.181	0.95	3.07E-130	Cholangiocyte	PSC_inflammation_vs_ICC_tumor	NDUFB4
1.69E-134	-1.77082	0.091	0.834	6.27E-130	Cholangiocyte	PSC_inflammation_vs_ICC_tumor	TMEM14C
5.13E-134	-10.1169	0	0.677	1.91E-129	Cholangiocyte	PSC_inflammation_vs_ICC_tumor	XIST
7.12E-134	-2.02366	0.104	0.838	2.65E-129	Cholangiocyte	PSC_inflammation_vs_ICC_tumor	SLIRP
2.14E-133	12.0397	0.106	0	7.94E-129	Cholangiocyte	PSC_inflammation_vs_ICC_tumor	HACD4
3.07E-133	5.5827	0.449	0.097	1.14E-128	Cholangiocyte	PSC_inflammation_vs_ICC_tumor	PARP8
3.49E-133	-9.56166	0	0.675	1.29E-128	Cholangiocyte	PSC_inflammation_vs_ICC_tumor	TMEM66
9.94E-133	-6.63449	0.007	0.681	3.69E-128	Cholangiocyte	PSC_inflammation_vs_ICC_tumor	PTPRF
1.33E-132	-2.27093	0.093	0.817	4.96E-128	Cholangiocyte	PSC_inflammation_vs_ICC_tumor	MPC2
7.92E-132	-1.7802	0.128	0.878	2.94E-127	Cholangiocyte	PSC_inflammation_vs_ICC_tumor	MGST3
1.11E-131	-1.94069	0.088	0.812	4.14E-127	Cholangiocyte	PSC_inflammation_vs_ICC_tumor	PSMA1
1.67E-131	-2.72517	0.042	0.74	6.19E-127	Cholangiocyte	PSC_inflammation_vs_ICC_tumor	DNPH1
1.83E-131	-2.89304	0.252	0.814	6.79E-127	Cholangiocyte	PSC_inflammation_vs_ICC_tumor	GSTP1
5.13E-131	-2.04534	0.122	0.856	1.91E-126	Cholangiocyte	PSC_inflammation_vs_ICC_tumor	NDUFS6
5.59E-131	-2.77026	0.042	0.737	2.08E-126	Cholangiocyte	PSC_inflammation_vs_ICC_tumor	MGST2
6.11E-131	-1.826	0.106	0.838	2.27E-126	Cholangiocyte	PSC_inflammation_vs_ICC_tumor	TMCO1
1.23E-130	12.1464	0.104	0	4.55E-126	Cholangiocyte	PSC_inflammation_vs_ICC_tumor	EBLN3P
1.23E-130	11.7769	0.104	0	4.55E-126	Cholangiocyte	PSC_inflammation_vs_ICC_tumor	RTL8C
2.90E-130	5.7086	0.389	0.07	1.08E-125	Cholangiocyte	PSC_inflammation_vs_ICC_tumor	PIP4K2A
3.65E-130	10.0947	0.113	0.001	1.35E-125	Cholangiocyte	PSC_inflammation_vs_ICC_tumor	APBA2
3.93E-130	-2.39842	0.066	0.769	1.46E-125	Cholangiocyte	PSC_inflammation_vs_ICC_tumor	MRPL13
5.15E-130	-5.09298	0.018	0.688	1.91E-125	Cholangiocyte	PSC_inflammation_vs_ICC_tumor	SPINT1
1.63E-129	7.41712	0.155	0.005	6.07E-125	Cholangiocyte	PSC_inflammation_vs_ICC_tumor	PTPN22
1.70E-129	-2.33285	0.08	0.793	6.33E-125	Cholangiocyte	PSC_inflammation_vs_ICC_tumor	LSM5
2.22E-129	7.97796	0.133	0.003	8.23E-125	Cholangiocyte	PSC_inflammation_vs_ICC_tumor	EOMES
2.50E-129	-1.69851	0.206	0.948	9.27E-125	Cholangiocyte	PSC_inflammation_vs_ICC_tumor	COX7B
1.31E-128	4.57993	0.732	0.406	4.87E-124	Cholangiocyte	PSC_inflammation_vs_ICC_tumor	TSC22D3
1.39E-128	-1.82294	0.15	0.891	5.16E-124	Cholangiocyte	PSC_inflammation_vs_ICC_tumor	SNRPF
2.35E-128	-3.83052	0.033	0.709	8.72E-124	Cholangiocyte	PSC_inflammation_vs_ICC_tumor	SOX4
7.02E-128	11.8089	0.102	0	2.61E-123	Cholangiocyte	PSC_inflammation_vs_ICC_tumor	SMIM37
7.02E-128	11.8449	0.102	0	2.61E-123	Cholangiocyte	PSC_inflammation_vs_ICC_tumor	TENT2
7.02E-128	11.7926	0.102	0	2.61E-123	Cholangiocyte	PSC_inflammation_vs_ICC_tumor	ERO1A
7.02E-128	11.7131	0.102	0	2.61E-123	Cholangiocyte	PSC_inflammation_vs_ICC_tumor	SELENOS
8.37E-128	-9.22223	0	0.658	3.11E-123	Cholangiocyte	PSC_inflammation_vs_ICC_tumor	ATP5A1
1.47E-127	-2.00517	0.071	0.782	5.47E-123	Cholangiocyte	PSC_inflammation_vs_ICC_tumor	MRPL14
1.57E-127	-4.13763	0.018	0.686	5.84E-123	Cholangiocyte	PSC_inflammation_vs_ICC_tumor	CLDN1
1.58E-127	-4.08616	0.038	0.708	5.88E-123	Cholangiocyte	PSC_inflammation_vs_ICC_tumor	SPP1
1.64E-127	-1.74012	0.199	0.931	6.10E-123	Cholangiocyte	PSC_inflammation_vs_ICC_tumor	RTN4
6.28E-127	-1.66771	0.115	0.852	2.33E-122	Cholangiocyte	PSC_inflammation_vs_ICC_tumor	NDUFB3
6.94E-127	-1.80009	0.137	0.865	2.58E-122	Cholangiocyte	PSC_inflammation_vs_ICC_tumor	PRDX6
7.62E-127	-1.8748	0.228	0.905	2.83E-122	Cholangiocyte	PSC_inflammation_vs_ICC_tumor	TSPO
1.23E-126	-1.41059	0.204	0.957	4.57E-122	Cholangiocyte	PSC_inflammation_vs_ICC_tumor	SEC61G
1.68E-126	-2.09769	0.122	0.833	6.23E-122	Cholangiocyte	PSC_inflammation_vs_ICC_tumor	CTSD
1.84E-126	-1.73164	0.133	0.869	6.84E-122	Cholangiocyte	PSC_inflammation_vs_ICC_tumor	ATF4
2.17E-126	-1.59913	0.226	0.958	8.05E-122	Cholangiocyte	PSC_inflammation_vs_ICC_tumor	DYNLL1
2.22E-126	-2.26637	0.077	0.781	8.26E-122	Cholangiocyte	PSC_inflammation_vs_ICC_tumor	RHOC
3.21E-126	7.81899	0.157	0.006	1.19E-121	Cholangiocyte	PSC_inflammation_vs_ICC_tumor	RASGRP2
3.55E-126	-1.83031	0.077	0.789	1.32E-121	Cholangiocyte	PSC_inflammation_vs_ICC_tumor	MORF4L2
3.95E-126	-2.27919	0.064	0.765	1.47E-121	Cholangiocyte	PSC_inflammation_vs_ICC_tumor	PSMB7
1.22E-125	-1.56113	0.148	0.893	4.52E-121	Cholangiocyte	PSC_inflammation_vs_ICC_tumor	NDUFB1
1.52E-125	-1.81501	0.17	0.901	5.66E-121	Cholangiocyte	PSC_inflammation_vs_ICC_tumor	BSG
1.54E-125	-1.69673	0.133	0.866	5.72E-121	Cholangiocyte	PSC_inflammation_vs_ICC_tumor	MRPL51
1.79E-125	8.76872	0.126	0.002	6.67E-121	Cholangiocyte	PSC_inflammation_vs_ICC_tumor	PIK3R5
2.45E-125	-2.15466	0.033	0.714	9.11E-121	Cholangiocyte	PSC_inflammation_vs_ICC_tumor	RAB13
2.69E-125	-1.53566	0.135	0.878	9.98E-121	Cholangiocyte	PSC_inflammation_vs_ICC_tumor	NDUFB7
4.01E-125	11.8596	0.1	0	1.49E-120	Cholangiocyte	PSC_inflammation_vs_ICC_tumor	CYBC1
4.01E-125	11.9151	0.1	0	1.49E-120	Cholangiocyte	PSC_inflammation_vs_ICC_tumor	TRG-AS1
4.01E-125	11.8511	0.1	0	1.49E-120	Cholangiocyte	PSC_inflammation_vs_ICC_tumor	AC243960.1
4.01E-125	11.873	0.1	0	1.49E-120	Cholangiocyte	PSC_inflammation_vs_ICC_tumor	ADA2
4.01E-125	11.6951	0.1	0	1.49E-120	Cholangiocyte	PSC_inflammation_vs_ICC_tumor	MYDGF
8.26E-125	-1.54321	0.642	0.997	3.07E-120	Cholangiocyte	PSC_inflammation_vs_ICC_tumor	GAPDH
2.25E-124	-9.05213	0	0.648	8.35E-120	Cholangiocyte	PSC_inflammation_vs_ICC_tumor	SELK
6.21E-124	-1.63163	0.188	0.918	2.31E-119	Cholangiocyte	PSC_inflammation_vs_ICC_tumor	NEDD8
7.02E-124	-1.21639	0.659	1	2.61E-119	Cholangiocyte	PSC_inflammation_vs_ICC_tumor	RPS29
1.07E-123	-8.58485	0.007	0.65	3.98E-119	Cholangiocyte	PSC_inflammation_vs_ICC_tumor	SFN
1.80E-123	-1.52763	0.139	0.878	6.69E-119	Cholangiocyte	PSC_inflammation_vs_ICC_tumor	SEC11A
5.15E-123	-1.5349	0.341	0.989	1.91E-118	Cholangiocyte	PSC_inflammation_vs_ICC_tumor	COX6B1
7.88E-123	2.54945	0.854	0.88	2.93E-118	Cholangiocyte	PSC_inflammation_vs_ICC_tumor	HLA-C
1.33E-122	-1.73939	0.1	0.804	4.92E-118	Cholangiocyte	PSC_inflammation_vs_ICC_tumor	NENF
2.82E-122	-1.89012	0.108	0.817	1.05E-117	Cholangiocyte	PSC_inflammation_vs_ICC_tumor	PRDX2
5.96E-122	-3.00733	0.038	0.704	2.22E-117	Cholangiocyte	PSC_inflammation_vs_ICC_tumor	DST
6.94E-122	-1.84856	0.106	0.808	2.58E-117	Cholangiocyte	PSC_inflammation_vs_ICC_tumor	KDELR2
1.22E-121	-2.51102	0.049	0.717	4.52E-117	Cholangiocyte	PSC_inflammation_vs_ICC_tumor	CLU
2.14E-121	-8.9512	0	0.638	7.94E-117	Cholangiocyte	PSC_inflammation_vs_ICC_tumor	C11orf83
2.19E-121	-1.96891	0.549	0.986	8.12E-117	Cholangiocyte	PSC_inflammation_vs_ICC_tumor	NEAT1
2.25E-121	-4.49276	0.015	0.661	8.36E-117	Cholangiocyte	PSC_inflammation_vs_ICC_tumor	SDC1
2.41E-121	-3.84714	0.02	0.668	8.97E-117	Cholangiocyte	PSC_inflammation_vs_ICC_tumor	SLC39A4
2.65E-121	-1.62034	0.177	0.904	9.86E-117	Cholangiocyte	PSC_inflammation_vs_ICC_tumor	ZNF706
5.96E-121	-9.60921	0	0.637	2.21E-116	Cholangiocyte	PSC_inflammation_vs_ICC_tumor	MIR4435-1HG
7.15E-121	-1.53898	0.288	0.983	2.66E-116	Cholangiocyte	PSC_inflammation_vs_ICC_tumor	COX6A1
8.48E-121	0.950211	1	1	3.15E-116	Cholangiocyte	PSC_inflammation_vs_ICC_tumor	MT-CO1
1.29E-120	-4.68779	0.011	0.655	4.78E-116	Cholangiocyte	PSC_inflammation_vs_ICC_tumor	CLDN7
1.80E-120	7.23175	0.162	0.007	6.68E-116	Cholangiocyte	PSC_inflammation_vs_ICC_tumor	PARVG
2.80E-120	6.91128	0.195	0.013	1.04E-115	Cholangiocyte	PSC_inflammation_vs_ICC_tumor	GBP5
3.38E-120	-3.83282	0.018	0.664	1.26E-115	Cholangiocyte	PSC_inflammation_vs_ICC_tumor	MKKS
4.57E-120	-1.51893	0.104	0.809	1.70E-115	Cholangiocyte	PSC_inflammation_vs_ICC_tumor	RAB11A
5.41E-120	-2.96369	0.04	0.699	2.01E-115	Cholangiocyte	PSC_inflammation_vs_ICC_tumor	TMEM205
5.66E-120	-3.34281	0.013	0.655	2.10E-115	Cholangiocyte	PSC_inflammation_vs_ICC_tumor	CRIP2
7.04E-120	-1.63536	0.088	0.79	2.62E-115	Cholangiocyte	PSC_inflammation_vs_ICC_tumor	NHP2
7.05E-120	-2.11867	0.115	0.806	2.62E-115	Cholangiocyte	PSC_inflammation_vs_ICC_tumor	ARPC1B
7.18E-120	-1.91907	0.409	0.997	2.67E-115	Cholangiocyte	PSC_inflammation_vs_ICC_tumor	UQCRB
8.95E-120	-1.75301	0.131	0.833	3.32E-115	Cholangiocyte	PSC_inflammation_vs_ICC_tumor	MINOS1
1.24E-119	-1.81603	0.157	0.875	4.62E-115	Cholangiocyte	PSC_inflammation_vs_ICC_tumor	RPL22L1
1.32E-119	-1.85513	0.104	0.806	4.92E-115	Cholangiocyte	PSC_inflammation_vs_ICC_tumor	PSMB2
1.41E-119	-1.82322	0.1	0.797	5.24E-115	Cholangiocyte	PSC_inflammation_vs_ICC_tumor	TXNDC17
1.93E-119	-2.10997	0.077	0.758	7.19E-115	Cholangiocyte	PSC_inflammation_vs_ICC_tumor	NAA20
2.06E-119	-2.9184	0.04	0.702	7.65E-115	Cholangiocyte	PSC_inflammation_vs_ICC_tumor	PRDX4
2.56E-119	-2.97589	0.031	0.687	9.51E-115	Cholangiocyte	PSC_inflammation_vs_ICC_tumor	SRCAP
2.90E-119	-1.58731	0.088	0.795	1.08E-114	Cholangiocyte	PSC_inflammation_vs_ICC_tumor	LAMTOR2
3.47E-119	-1.48634	0.086	0.776	1.29E-114	Cholangiocyte	PSC_inflammation_vs_ICC_tumor	PDLIM1
4.30E-119	-1.3886	0.113	0.836	1.60E-114	Cholangiocyte	PSC_inflammation_vs_ICC_tumor	SUMO1
7.24E-119	-2.3944	0.06	0.726	2.69E-114	Cholangiocyte	PSC_inflammation_vs_ICC_tumor	TSTA3
1.08E-118	-3.60789	0.018	0.661	4.01E-114	Cholangiocyte	PSC_inflammation_vs_ICC_tumor	TAX1BP3
1.30E-118	6.8859	0.184	0.012	4.83E-114	Cholangiocyte	PSC_inflammation_vs_ICC_tumor	PTPN7
1.53E-118	-3.15351	0.024	0.673	5.68E-114	Cholangiocyte	PSC_inflammation_vs_ICC_tumor	ABCC3
1.78E-118	-2.82655	0.071	0.731	6.63E-114	Cholangiocyte	PSC_inflammation_vs_ICC_tumor	MPST
2.75E-118	-1.72876	0.142	0.85	1.02E-113	Cholangiocyte	PSC_inflammation_vs_ICC_tumor	VDAC1
1.77E-117	-1.38615	0.122	0.832	6.56E-113	Cholangiocyte	PSC_inflammation_vs_ICC_tumor	FKBP2
1.98E-117	7.21206	0.15	0.006	7.34E-113	Cholangiocyte	PSC_inflammation_vs_ICC_tumor	MYO1G
2.55E-117	-5.08967	0.009	0.641	9.47E-113	Cholangiocyte	PSC_inflammation_vs_ICC_tumor	TGM2
6.15E-117	-8.81132	0	0.624	2.28E-112	Cholangiocyte	PSC_inflammation_vs_ICC_tumor	C16orf13
6.17E-117	-1.46438	0.139	0.864	2.29E-112	Cholangiocyte	PSC_inflammation_vs_ICC_tumor	BANF1
7.32E-117	8.46336	0.117	0.002	2.72E-112	Cholangiocyte	PSC_inflammation_vs_ICC_tumor	CAMK4
8.90E-117	-1.25777	0.573	0.996	3.31E-112	Cholangiocyte	PSC_inflammation_vs_ICC_tumor	RPL27
1.52E-116	-2.58263	0.06	0.727	5.65E-112	Cholangiocyte	PSC_inflammation_vs_ICC_tumor	LSR
3.52E-116	6.32524	0.215	0.018	1.31E-111	Cholangiocyte	PSC_inflammation_vs_ICC_tumor	CLEC2D
5.97E-116	-1.95032	0.217	0.919	2.22E-111	Cholangiocyte	PSC_inflammation_vs_ICC_tumor	ITGB1
1.02E-115	7.40017	0.159	0.008	3.78E-111	Cholangiocyte	PSC_inflammation_vs_ICC_tumor	IPCEF1
1.02E-115	7.4039	0.162	0.008	3.78E-111	Cholangiocyte	PSC_inflammation_vs_ICC_tumor	RNF125
1.79E-115	7.70574	0.119	0.002	6.64E-111	Cholangiocyte	PSC_inflammation_vs_ICC_tumor	GPR171
3.31E-115	-8.80226	0	0.618	1.23E-110	Cholangiocyte	PSC_inflammation_vs_ICC_tumor	MRP63
6.28E-115	-1.1171	0.706	0.999	2.33E-110	Cholangiocyte	PSC_inflammation_vs_ICC_tumor	RPS9
6.97E-115	-1.36258	0.423	0.993	2.59E-110	Cholangiocyte	PSC_inflammation_vs_ICC_tumor	HINT1
9.42E-115	-1.53376	0.117	0.825	3.50E-110	Cholangiocyte	PSC_inflammation_vs_ICC_tumor	CHMP2A
3.31E-114	-1.50456	0.199	0.928	1.23E-109	Cholangiocyte	PSC_inflammation_vs_ICC_tumor	SNRPG
3.55E-114	-3.40377	0.015	0.644	1.32E-109	Cholangiocyte	PSC_inflammation_vs_ICC_tumor	ARPC1A
4.37E-114	-1.50027	0.246	0.94	1.62E-109	Cholangiocyte	PSC_inflammation_vs_ICC_tumor	EIF3H
1.34E-113	-1.85676	0.133	0.81	4.96E-109	Cholangiocyte	PSC_inflammation_vs_ICC_tumor	HSBP1
2.07E-113	-1.08478	0.907	1	7.67E-109	Cholangiocyte	PSC_inflammation_vs_ICC_tumor	TMSB10
1.53E-112	-9.44194	0.002	0.611	5.69E-108	Cholangiocyte	PSC_inflammation_vs_ICC_tumor	HES1
2.19E-112	-1.70854	0.265	0.934	8.15E-108	Cholangiocyte	PSC_inflammation_vs_ICC_tumor	LDHA
2.27E-112	-1.88039	0.093	0.764	8.45E-108	Cholangiocyte	PSC_inflammation_vs_ICC_tumor	YBX3
3.06E-112	-1.81359	0.1	0.782	1.14E-107	Cholangiocyte	PSC_inflammation_vs_ICC_tumor	TMED2
3.53E-112	8.52044	0.115	0.002	1.31E-107	Cholangiocyte	PSC_inflammation_vs_ICC_tumor	LY9
9.58E-112	-1.54237	0.069	0.73	3.56E-107	Cholangiocyte	PSC_inflammation_vs_ICC_tumor	TPM1
9.89E-112	-1.54252	0.241	0.959	3.67E-107	Cholangiocyte	PSC_inflammation_vs_ICC_tumor	RPS27L
2.60E-111	-3.55054	0.018	0.636	9.65E-107	Cholangiocyte	PSC_inflammation_vs_ICC_tumor	FAM213A
2.66E-111	-4.16023	0.013	0.629	9.86E-107	Cholangiocyte	PSC_inflammation_vs_ICC_tumor	EFNA1
2.69E-111	-1.44809	0.6	0.994	9.99E-107	Cholangiocyte	PSC_inflammation_vs_ICC_tumor	EEF1D
5.54E-111	7.61263	0.131	0.004	2.06E-106	Cholangiocyte	PSC_inflammation_vs_ICC_tumor	DENND1C
6.11E-111	-2.21876	0.066	0.714	2.27E-106	Cholangiocyte	PSC_inflammation_vs_ICC_tumor	GPAA1
6.60E-111	-1.46131	0.135	0.819	2.45E-106	Cholangiocyte	PSC_inflammation_vs_ICC_tumor	RBX1
1.13E-110	-1.59163	0.095	0.77	4.19E-106	Cholangiocyte	PSC_inflammation_vs_ICC_tumor	ECH1
1.47E-110	-1.53302	0.113	0.796	5.47E-106	Cholangiocyte	PSC_inflammation_vs_ICC_tumor	PDCD5
1.71E-110	-1.73562	0.08	0.739	6.36E-106	Cholangiocyte	PSC_inflammation_vs_ICC_tumor	METAP2
2.52E-110	5.61618	0.471	0.134	9.36E-106	Cholangiocyte	PSC_inflammation_vs_ICC_tumor	KIAA1551
3.55E-110	-1.49369	0.084	0.749	1.32E-105	Cholangiocyte	PSC_inflammation_vs_ICC_tumor	TIMM8B
3.94E-110	6.88477	0.197	0.016	1.46E-105	Cholangiocyte	PSC_inflammation_vs_ICC_tumor	CD8A
8.68E-110	-1.43318	0.086	0.756	3.23E-105	Cholangiocyte	PSC_inflammation_vs_ICC_tumor	DPY30
1.45E-109	-2.50261	0.038	0.67	5.40E-105	Cholangiocyte	PSC_inflammation_vs_ICC_tumor	SMIM7
2.00E-109	-1.6466	0.206	0.902	7.44E-105	Cholangiocyte	PSC_inflammation_vs_ICC_tumor	ATP1A1
8.80E-109	-1.89803	0.117	0.768	3.27E-104	Cholangiocyte	PSC_inflammation_vs_ICC_tumor	BLVRB
1.13E-108	-1.28067	0.108	0.8	4.21E-104	Cholangiocyte	PSC_inflammation_vs_ICC_tumor	POLR2J
1.69E-108	8.12174	0.128	0.004	6.28E-104	Cholangiocyte	PSC_inflammation_vs_ICC_tumor	PIK3CD
2.71E-108	-2.83888	0.029	0.648	1.01E-103	Cholangiocyte	PSC_inflammation_vs_ICC_tumor	RCN1
3.25E-108	-1.32576	0.148	0.853	1.21E-103	Cholangiocyte	PSC_inflammation_vs_ICC_tumor	NDUFA2
3.25E-108	-1.26594	0.277	0.97	1.21E-103	Cholangiocyte	PSC_inflammation_vs_ICC_tumor	COX5B
5.50E-108	-1.4744	0.091	0.752	2.04E-103	Cholangiocyte	PSC_inflammation_vs_ICC_tumor	CHMP4B
7.47E-108	5.28331	0.451	0.123	2.78E-103	Cholangiocyte	PSC_inflammation_vs_ICC_tumor	EVL
1.02E-107	-2.25824	0.031	0.645	3.78E-103	Cholangiocyte	PSC_inflammation_vs_ICC_tumor	AKR1C1
1.71E-107	-1.91229	0.082	0.731	6.34E-103	Cholangiocyte	PSC_inflammation_vs_ICC_tumor	CARHSP1
2.20E-107	6.52194	0.177	0.012	8.17E-103	Cholangiocyte	PSC_inflammation_vs_ICC_tumor	GNG2
2.59E-107	-9.20599	0	0.592	9.62E-103	Cholangiocyte	PSC_inflammation_vs_ICC_tumor	GS1-251I9.4
2.61E-107	-1.411	0.235	0.942	9.70E-103	Cholangiocyte	PSC_inflammation_vs_ICC_tumor	ZFAS1
2.68E-107	-1.14411	0.19	0.91	9.94E-103	Cholangiocyte	PSC_inflammation_vs_ICC_tumor	NDUFA3
3.43E-107	-1.62697	0.108	0.774	1.27E-102	Cholangiocyte	PSC_inflammation_vs_ICC_tumor	EIF6
5.26E-107	-1.41077	0.226	0.921	1.95E-102	Cholangiocyte	PSC_inflammation_vs_ICC_tumor	TMEM59
6.17E-107	6.38481	0.179	0.013	2.29E-102	Cholangiocyte	PSC_inflammation_vs_ICC_tumor	RHOH
6.18E-107	-1.90183	0.064	0.702	2.30E-102	Cholangiocyte	PSC_inflammation_vs_ICC_tumor	DUSP23
6.77E-107	-7.41026	0.007	0.599	2.51E-102	Cholangiocyte	PSC_inflammation_vs_ICC_tumor	WFDC2
1.17E-106	-4.18039	0.022	0.624	4.36E-102	Cholangiocyte	PSC_inflammation_vs_ICC_tumor	GPX2
1.19E-106	-5.12714	0.011	0.608	4.43E-102	Cholangiocyte	PSC_inflammation_vs_ICC_tumor	DSP
1.71E-106	-1.96	0.153	0.799	6.35E-102	Cholangiocyte	PSC_inflammation_vs_ICC_tumor	OCIAD2
1.93E-106	-8.75706	0	0.589	7.16E-102	Cholangiocyte	PSC_inflammation_vs_ICC_tumor	MMP24-AS1
2.34E-106	-3.64367	0.013	0.61	8.67E-102	Cholangiocyte	PSC_inflammation_vs_ICC_tumor	CETN2
3.84E-106	-1.4128	0.265	0.957	1.43E-101	Cholangiocyte	PSC_inflammation_vs_ICC_tumor	MZT2B
4.89E-106	-2.72841	0.042	0.662	1.82E-101	Cholangiocyte	PSC_inflammation_vs_ICC_tumor	IER3
6.30E-106	1.57572	0.978	0.984	2.34E-101	Cholangiocyte	PSC_inflammation_vs_ICC_tumor	B2M
7.58E-106	-1.83142	0.06	0.693	2.82E-101	Cholangiocyte	PSC_inflammation_vs_ICC_tumor	NDUFS4
1.20E-105	-3.29244	0.033	0.635	4.46E-101	Cholangiocyte	PSC_inflammation_vs_ICC_tumor	MAP3K13
2.39E-105	6.90912	0.17	0.012	8.88E-101	Cholangiocyte	PSC_inflammation_vs_ICC_tumor	PLEK
3.61E-105	-1.30719	0.144	0.843	1.34E-100	Cholangiocyte	PSC_inflammation_vs_ICC_tumor	NDUFC1
4.29E-105	-1.09949	0.81	0.999	1.59E-100	Cholangiocyte	PSC_inflammation_vs_ICC_tumor	RPS2
5.18E-105	-1.6419	0.1	0.763	1.92E-100	Cholangiocyte	PSC_inflammation_vs_ICC_tumor	SNRPD1
5.66E-105	-0.896	0.792	1	2.10E-100	Cholangiocyte	PSC_inflammation_vs_ICC_tumor	RPL35A
6.54E-105	-1.24763	0.186	0.892	2.43E-100	Cholangiocyte	PSC_inflammation_vs_ICC_tumor	ERH
7.41E-105	-2.17809	0.049	0.671	2.75E-100	Cholangiocyte	PSC_inflammation_vs_ICC_tumor	RPL26L1
7.69E-105	-3.80378	0.015	0.608	2.86E-100	Cholangiocyte	PSC_inflammation_vs_ICC_tumor	CAV1
8.14E-105	-1.9262	0.071	0.708	3.02E-100	Cholangiocyte	PSC_inflammation_vs_ICC_tumor	LEPROT
8.19E-105	-8.63485	0	0.583	3.04E-100	Cholangiocyte	PSC_inflammation_vs_ICC_tumor	RP11-345J4.5
8.81E-105	-4.01066	0.013	0.608	3.27E-100	Cholangiocyte	PSC_inflammation_vs_ICC_tumor	RND3
8.94E-105	-1.83578	0.055	0.684	3.32E-100	Cholangiocyte	PSC_inflammation_vs_ICC_tumor	CSNK2B
9.09E-105	-1.21343	0.153	0.856	3.38E-100	Cholangiocyte	PSC_inflammation_vs_ICC_tumor	YWHAE
1.43E-104	-2.64494	0.093	0.711	5.32E-100	Cholangiocyte	PSC_inflammation_vs_ICC_tumor	HMGA1
1.61E-104	-0.961568	0.157	0.865	5.97E-100	Cholangiocyte	PSC_inflammation_vs_ICC_tumor	SPCS2
1.64E-104	-1.4808	0.095	0.747	6.10E-100	Cholangiocyte	PSC_inflammation_vs_ICC_tumor	LSM4
1.76E-104	-1.0327	0.15	0.853	6.52E-100	Cholangiocyte	PSC_inflammation_vs_ICC_tumor	ZNHIT1
2.07E-104	7.41447	0.135	0.006	7.67E-100	Cholangiocyte	PSC_inflammation_vs_ICC_tumor	PSTPIP1
2.12E-104	-1.13381	0.221	0.924	7.89E-100	Cholangiocyte	PSC_inflammation_vs_ICC_tumor	NOP10
2.24E-104	-6.4149	0.009	0.591	8.31E-100	Cholangiocyte	PSC_inflammation_vs_ICC_tumor	NQO1
3.88E-104	-1.68928	0.069	0.702	1.44E-99	Cholangiocyte	PSC_inflammation_vs_ICC_tumor	C19orf24
5.90E-104	-1.73405	0.133	0.79	2.19E-99	Cholangiocyte	PSC_inflammation_vs_ICC_tumor	CLTB
6.93E-104	-1.35022	0.106	0.765	2.57E-99	Cholangiocyte	PSC_inflammation_vs_ICC_tumor	MRPL52
7.15E-104	-1.18024	0.153	0.846	2.66E-99	Cholangiocyte	PSC_inflammation_vs_ICC_tumor	SSBP1
9.36E-104	-1.07225	0.155	0.864	3.48E-99	Cholangiocyte	PSC_inflammation_vs_ICC_tumor	ROMO1
1.37E-103	-1.79965	0.482	0.979	5.08E-99	Cholangiocyte	PSC_inflammation_vs_ICC_tumor	S100A10
3.04E-103	5.75677	0.33	0.061	1.13E-98	Cholangiocyte	PSC_inflammation_vs_ICC_tumor	PRKCH
7.47E-103	-7.47714	0.002	0.579	2.77E-98	Cholangiocyte	PSC_inflammation_vs_ICC_tumor	MUC1
8.52E-103	-1.57718	0.082	0.724	3.17E-98	Cholangiocyte	PSC_inflammation_vs_ICC_tumor	COX16
2.39E-102	-2.27557	0.04	0.647	8.88E-98	Cholangiocyte	PSC_inflammation_vs_ICC_tumor	TATDN1
4.29E-102	-1.18854	0.292	0.971	1.59E-97	Cholangiocyte	PSC_inflammation_vs_ICC_tumor	HSPE1
1.54E-101	-2.82201	0.024	0.613	5.71E-97	Cholangiocyte	PSC_inflammation_vs_ICC_tumor	MSRB2
1.74E-101	-7.82744	0.002	0.574	6.45E-97	Cholangiocyte	PSC_inflammation_vs_ICC_tumor	SNCG
2.05E-101	-1.65289	0.091	0.734	7.60E-97	Cholangiocyte	PSC_inflammation_vs_ICC_tumor	COMT
3.47E-101	-5.07835	0.009	0.584	1.29E-96	Cholangiocyte	PSC_inflammation_vs_ICC_tumor	RHOD
3.64E-101	5.668	0.336	0.065	1.35E-96	Cholangiocyte	PSC_inflammation_vs_ICC_tumor	RGS1
3.71E-101	-4.59306	0.009	0.582	1.38E-96	Cholangiocyte	PSC_inflammation_vs_ICC_tumor	CTTN
5.79E-101	-1.86197	0.139	0.772	2.15E-96	Cholangiocyte	PSC_inflammation_vs_ICC_tumor	TALDO1
5.82E-101	-4.55334	0.011	0.586	2.16E-96	Cholangiocyte	PSC_inflammation_vs_ICC_tumor	EPHX1
6.60E-101	-1.68894	0.091	0.728	2.45E-96	Cholangiocyte	PSC_inflammation_vs_ICC_tumor	FDPS
8.51E-101	-4.42406	0.013	0.592	3.16E-96	Cholangiocyte	PSC_inflammation_vs_ICC_tumor	TRIB1
8.87E-101	-2.6081	0.042	0.635	3.30E-96	Cholangiocyte	PSC_inflammation_vs_ICC_tumor	PSMG3
9.32E-101	-3.09674	0.033	0.625	3.46E-96	Cholangiocyte	PSC_inflammation_vs_ICC_tumor	VKORC1
9.50E-101	-1.34831	0.168	0.841	3.53E-96	Cholangiocyte	PSC_inflammation_vs_ICC_tumor	PLP2
1.06E-100	6.30277	0.177	0.014	3.95E-96	Cholangiocyte	PSC_inflammation_vs_ICC_tumor	PREX1
1.25E-100	-1.13954	0.166	0.852	4.63E-96	Cholangiocyte	PSC_inflammation_vs_ICC_tumor	FIS1
1.53E-100	-7.34256	0.004	0.573	5.67E-96	Cholangiocyte	PSC_inflammation_vs_ICC_tumor	ADIRF
1.59E-100	-2.20792	0.053	0.659	5.92E-96	Cholangiocyte	PSC_inflammation_vs_ICC_tumor	MRPS12
1.61E-100	-1.31258	0.126	0.789	5.98E-96	Cholangiocyte	PSC_inflammation_vs_ICC_tumor	H2AFJ
1.67E-100	8.77214	0.108	0.003	6.21E-96	Cholangiocyte	PSC_inflammation_vs_ICC_tumor	PARP15
2.17E-100	-1.21145	0.425	0.99	8.07E-96	Cholangiocyte	PSC_inflammation_vs_ICC_tumor	NPM1
2.42E-100	-1.23759	0.128	0.787	8.98E-96	Cholangiocyte	PSC_inflammation_vs_ICC_tumor	RSL24D1
2.76E-100	-1.09007	0.162	0.846	1.02E-95	Cholangiocyte	PSC_inflammation_vs_ICC_tumor	VMP1
3.93E-100	-1.10945	0.204	0.913	1.46E-95	Cholangiocyte	PSC_inflammation_vs_ICC_tumor	DAD1
5.07E-100	-1.88676	0.064	0.679	1.88E-95	Cholangiocyte	PSC_inflammation_vs_ICC_tumor	RDX
6.32E-100	-8.67782	0	0.566	2.35E-95	Cholangiocyte	PSC_inflammation_vs_ICC_tumor	C1orf86
7.95E-100	-1.83648	0.113	0.751	2.95E-95	Cholangiocyte	PSC_inflammation_vs_ICC_tumor	RANBP1
9.90E-100	-2.80324	0.226	0.83	3.68E-95	Cholangiocyte	PSC_inflammation_vs_ICC_tumor	LGALS1
1.18E-99	-1.25786	0.263	0.94	4.37E-95	Cholangiocyte	PSC_inflammation_vs_ICC_tumor	POLR2L
1.61E-99	-0.942042	0.735	0.999	5.97E-95	Cholangiocyte	PSC_inflammation_vs_ICC_tumor	RPL23A
2.12E-99	-1.35873	0.073	0.698	7.88E-95	Cholangiocyte	PSC_inflammation_vs_ICC_tumor	RAB1A
3.49E-99	4.81239	0.462	0.141	1.30E-94	Cholangiocyte	PSC_inflammation_vs_ICC_tumor	HLA-F
3.84E-99	-2.43247	0.04	0.626	1.43E-94	Cholangiocyte	PSC_inflammation_vs_ICC_tumor	CISD1
7.15E-99	-2.88348	0.04	0.63	2.65E-94	Cholangiocyte	PSC_inflammation_vs_ICC_tumor	SLC16A3
7.15E-99	-1.0656	0.144	0.819	2.66E-94	Cholangiocyte	PSC_inflammation_vs_ICC_tumor	EIF2S2
7.50E-99	-1.52152	0.064	0.674	2.79E-94	Cholangiocyte	PSC_inflammation_vs_ICC_tumor	DYNC1I2
1.24E-98	-1.45446	0.243	0.881	4.59E-94	Cholangiocyte	PSC_inflammation_vs_ICC_tumor	PKM
1.71E-98	6.52984	0.17	0.013	6.35E-94	Cholangiocyte	PSC_inflammation_vs_ICC_tumor	ARHGAP30
1.85E-98	-8.54668	0	0.56	6.87E-94	Cholangiocyte	PSC_inflammation_vs_ICC_tumor	SELT
1.90E-98	-1.2382	0.117	0.772	7.08E-94	Cholangiocyte	PSC_inflammation_vs_ICC_tumor	TOMM22
3.07E-98	-1.14707	0.204	0.888	1.14E-93	Cholangiocyte	PSC_inflammation_vs_ICC_tumor	LSM7
3.18E-98	6.43818	0.215	0.024	1.18E-93	Cholangiocyte	PSC_inflammation_vs_ICC_tumor	ATP6V0C
7.26E-98	-1.18149	0.135	0.804	2.70E-93	Cholangiocyte	PSC_inflammation_vs_ICC_tumor	GADD45GIP1
8.03E-98	-2.89777	0.259	0.796	2.98E-93	Cholangiocyte	PSC_inflammation_vs_ICC_tumor	LY6E
1.18E-97	-1.35703	0.133	0.794	4.37E-93	Cholangiocyte	PSC_inflammation_vs_ICC_tumor	PFDN2
1.18E-97	-1.36465	0.162	0.826	4.37E-93	Cholangiocyte	PSC_inflammation_vs_ICC_tumor	RAB2A
1.37E-97	-1.32838	0.217	0.888	5.10E-93	Cholangiocyte	PSC_inflammation_vs_ICC_tumor	COX5A
1.42E-97	-1.20617	0.221	0.922	5.26E-93	Cholangiocyte	PSC_inflammation_vs_ICC_tumor	KRTCAP2
1.49E-97	-1.67739	0.082	0.708	5.52E-93	Cholangiocyte	PSC_inflammation_vs_ICC_tumor	CNIH4
1.57E-97	-1.6855	0.097	0.718	5.84E-93	Cholangiocyte	PSC_inflammation_vs_ICC_tumor	TXN2
2.05E-97	-1.38542	0.126	0.77	7.60E-93	Cholangiocyte	PSC_inflammation_vs_ICC_tumor	PSMD8
4.73E-97	2.21058	0.843	0.894	1.76E-92	Cholangiocyte	PSC_inflammation_vs_ICC_tumor	HLA-A
4.83E-97	-1.86557	0.073	0.686	1.80E-92	Cholangiocyte	PSC_inflammation_vs_ICC_tumor	RPA3
5.47E-97	-3.07341	0.027	0.597	2.03E-92	Cholangiocyte	PSC_inflammation_vs_ICC_tumor	LTBR
9.30E-97	-1.18883	0.164	0.846	3.46E-92	Cholangiocyte	PSC_inflammation_vs_ICC_tumor	LMAN2
1.16E-96	-1.78265	0.08	0.694	4.32E-92	Cholangiocyte	PSC_inflammation_vs_ICC_tumor	HSPB11
1.29E-96	-5.45068	0.015	0.577	4.78E-92	Cholangiocyte	PSC_inflammation_vs_ICC_tumor	GDF15
2.11E-96	-1.39887	0.073	0.683	7.82E-92	Cholangiocyte	PSC_inflammation_vs_ICC_tumor	AIMP1
4.10E-96	-2.86015	0.051	0.634	1.52E-91	Cholangiocyte	PSC_inflammation_vs_ICC_tumor	EGR1
4.30E-96	-8.64548	0	0.552	1.60E-91	Cholangiocyte	PSC_inflammation_vs_ICC_tumor	PVRL2
4.34E-96	-2.32987	0.024	0.594	1.61E-91	Cholangiocyte	PSC_inflammation_vs_ICC_tumor	CALD1
4.91E-96	3.90987	0.69	0.456	1.82E-91	Cholangiocyte	PSC_inflammation_vs_ICC_tumor	MT-ND6
8.02E-96	-1.30317	0.106	0.741	2.98E-91	Cholangiocyte	PSC_inflammation_vs_ICC_tumor	RRBP1
9.46E-96	-1.35229	0.392	0.986	3.51E-91	Cholangiocyte	PSC_inflammation_vs_ICC_tumor	CALM2
1.03E-95	-1.52835	0.1	0.718	3.82E-91	Cholangiocyte	PSC_inflammation_vs_ICC_tumor	TUBB4B
1.14E-95	-4.10279	0.009	0.567	4.24E-91	Cholangiocyte	PSC_inflammation_vs_ICC_tumor	TSPAN15
1.61E-95	-8.50121	0	0.55	5.99E-91	Cholangiocyte	PSC_inflammation_vs_ICC_tumor	IER3IP1.1
1.82E-95	-1.05834	0.199	0.895	6.77E-91	Cholangiocyte	PSC_inflammation_vs_ICC_tumor	DBI
1.93E-95	-1.18569	0.418	0.992	7.16E-91	Cholangiocyte	PSC_inflammation_vs_ICC_tumor	SRP14
2.17E-95	-1.34275	0.106	0.746	8.06E-91	Cholangiocyte	PSC_inflammation_vs_ICC_tumor	ACP1
2.25E-95	-1.69682	0.058	0.651	8.35E-91	Cholangiocyte	PSC_inflammation_vs_ICC_tumor	NME4
2.45E-95	-1.63421	0.073	0.675	9.09E-91	Cholangiocyte	PSC_inflammation_vs_ICC_tumor	ECHS1
2.56E-95	8.54224	0.104	0.003	9.51E-91	Cholangiocyte	PSC_inflammation_vs_ICC_tumor	PPP2R2B
3.07E-95	5.54108	0.248	0.035	1.14E-90	Cholangiocyte	PSC_inflammation_vs_ICC_tumor	ALOX5AP
3.77E-95	-3.48914	0.015	0.574	1.40E-90	Cholangiocyte	PSC_inflammation_vs_ICC_tumor	WDR34
4.64E-95	-2.65009	0.082	0.666	1.72E-90	Cholangiocyte	PSC_inflammation_vs_ICC_tumor	ATF3
8.29E-95	-2.57611	0.044	0.626	3.08E-90	Cholangiocyte	PSC_inflammation_vs_ICC_tumor	AGPAT2
1.20E-94	-1.33002	0.168	0.83	4.45E-90	Cholangiocyte	PSC_inflammation_vs_ICC_tumor	VDAC2
1.27E-94	-1.13315	0.113	0.751	4.73E-90	Cholangiocyte	PSC_inflammation_vs_ICC_tumor	C19orf70
1.85E-94	-2.75089	0.031	0.595	6.87E-90	Cholangiocyte	PSC_inflammation_vs_ICC_tumor	AP1S1
1.96E-94	-1.2166	0.265	0.939	7.29E-90	Cholangiocyte	PSC_inflammation_vs_ICC_tumor	TRMT112
2.50E-94	-1.10223	0.075	0.683	9.28E-90	Cholangiocyte	PSC_inflammation_vs_ICC_tumor	PSMD4
4.93E-94	-2.02895	0.04	0.617	1.83E-89	Cholangiocyte	PSC_inflammation_vs_ICC_tumor	CHMP1B
5.00E-94	-4.42897	0.015	0.568	1.86E-89	Cholangiocyte	PSC_inflammation_vs_ICC_tumor	CYR61
6.31E-94	-1.24008	0.195	0.865	2.34E-89	Cholangiocyte	PSC_inflammation_vs_ICC_tumor	SNRPB
6.45E-94	-3.3331	0.024	0.583	2.40E-89	Cholangiocyte	PSC_inflammation_vs_ICC_tumor	ERRFI1
7.30E-94	-3.09164	0.033	0.593	2.71E-89	Cholangiocyte	PSC_inflammation_vs_ICC_tumor	MRPL15
9.19E-94	-8.46488	0	0.543	3.41E-89	Cholangiocyte	PSC_inflammation_vs_ICC_tumor	APOA1BP
3.44E-93	6.32388	0.199	0.021	1.28E-88	Cholangiocyte	PSC_inflammation_vs_ICC_tumor	INPP5D
3.51E-93	-7.53356	0.002	0.543	1.30E-88	Cholangiocyte	PSC_inflammation_vs_ICC_tumor	MRPL12
4.05E-93	-2.53639	0.035	0.606	1.50E-88	Cholangiocyte	PSC_inflammation_vs_ICC_tumor	NAA10
4.24E-93	-2.91546	0.119	0.685	1.58E-88	Cholangiocyte	PSC_inflammation_vs_ICC_tumor	FABP5
4.70E-93	-2.27257	0.035	0.602	1.75E-88	Cholangiocyte	PSC_inflammation_vs_ICC_tumor	EBPL
6.88E-93	-1.21993	0.124	0.767	2.55E-88	Cholangiocyte	PSC_inflammation_vs_ICC_tumor	KDELR1
1.23E-92	-1.37695	0.093	0.707	4.58E-88	Cholangiocyte	PSC_inflammation_vs_ICC_tumor	CCT3
1.25E-92	-1.38677	0.153	0.79	4.64E-88	Cholangiocyte	PSC_inflammation_vs_ICC_tumor	EIF3D
2.63E-92	-7.95916	0.002	0.54	9.77E-88	Cholangiocyte	PSC_inflammation_vs_ICC_tumor	TMC5
2.91E-92	-0.952163	0.199	0.893	1.08E-87	Cholangiocyte	PSC_inflammation_vs_ICC_tumor	C19orf53
3.63E-92	-1.16754	0.142	0.788	1.35E-87	Cholangiocyte	PSC_inflammation_vs_ICC_tumor	NDUFAB1
4.21E-92	-1.20406	0.113	0.739	1.56E-87	Cholangiocyte	PSC_inflammation_vs_ICC_tumor	PDCD6
4.32E-92	-1.14891	0.246	0.921	1.61E-87	Cholangiocyte	PSC_inflammation_vs_ICC_tumor	MTDH
4.53E-92	-3.91961	0.013	0.562	1.68E-87	Cholangiocyte	PSC_inflammation_vs_ICC_tumor	KLF5
4.99E-92	-1.03521	0.657	0.998	1.85E-87	Cholangiocyte	PSC_inflammation_vs_ICC_tumor	RPL10A
5.68E-92	-1.76963	0.064	0.655	2.11E-87	Cholangiocyte	PSC_inflammation_vs_ICC_tumor	MRPS15
5.68E-92	-1.10435	0.111	0.734	2.11E-87	Cholangiocyte	PSC_inflammation_vs_ICC_tumor	FAM133B
6.58E-92	2.14456	0.85	0.94	2.45E-87	Cholangiocyte	PSC_inflammation_vs_ICC_tumor	BTG1
7.68E-92	7.42653	0.104	0.003	2.85E-87	Cholangiocyte	PSC_inflammation_vs_ICC_tumor	PDCD1
7.92E-92	-6.57966	0.002	0.54	2.94E-87	Cholangiocyte	PSC_inflammation_vs_ICC_tumor	EHF
9.50E-92	-1.40781	0.06	0.641	3.53E-87	Cholangiocyte	PSC_inflammation_vs_ICC_tumor	TCEAL4
1.39E-91	-1.74556	0.139	0.745	5.17E-87	Cholangiocyte	PSC_inflammation_vs_ICC_tumor	TKT
1.90E-91	-5.1367	0.009	0.548	7.07E-87	Cholangiocyte	PSC_inflammation_vs_ICC_tumor	KRTCAP3
2.21E-91	-1.4367	0.077	0.676	8.21E-87	Cholangiocyte	PSC_inflammation_vs_ICC_tumor	NDUFB5
2.78E-91	-1.32169	0.075	0.674	1.03E-86	Cholangiocyte	PSC_inflammation_vs_ICC_tumor	GSN
3.98E-91	-4.14346	0.013	0.556	1.48E-86	Cholangiocyte	PSC_inflammation_vs_ICC_tumor	NPM3
4.14E-91	-1.0624	0.131	0.768	1.54E-86	Cholangiocyte	PSC_inflammation_vs_ICC_tumor	OSTC
5.73E-91	6.31359	0.239	0.034	2.13E-86	Cholangiocyte	PSC_inflammation_vs_ICC_tumor	C1QC
5.93E-91	-3.40142	0.015	0.557	2.20E-86	Cholangiocyte	PSC_inflammation_vs_ICC_tumor	RAB34
8.35E-91	-3.61936	0.024	0.568	3.10E-86	Cholangiocyte	PSC_inflammation_vs_ICC_tumor	JUP
1.12E-90	-1.30238	0.08	0.678	4.15E-86	Cholangiocyte	PSC_inflammation_vs_ICC_tumor	TAF9
1.53E-90	-8.77093	0	0.531	5.68E-86	Cholangiocyte	PSC_inflammation_vs_ICC_tumor	RAB25
1.67E-90	-1.09729	0.288	0.948	6.19E-86	Cholangiocyte	PSC_inflammation_vs_ICC_tumor	RAC1
1.70E-90	-8.89602	0	0.531	6.31E-86	Cholangiocyte	PSC_inflammation_vs_ICC_tumor	HIST2H2AA3
2.38E-90	-0.886564	0.195	0.879	8.84E-86	Cholangiocyte	PSC_inflammation_vs_ICC_tumor	SPCS1
3.60E-90	-2.34365	0.038	0.597	1.34E-85	Cholangiocyte	PSC_inflammation_vs_ICC_tumor	GGCT
3.81E-90	7.97068	0.1	0.003	1.42E-85	Cholangiocyte	PSC_inflammation_vs_ICC_tumor	MATK
4.54E-90	-1.21685	0.206	0.86	1.69E-85	Cholangiocyte	PSC_inflammation_vs_ICC_tumor	KRT10
6.81E-90	-1.24281	0.327	0.937	2.53E-85	Cholangiocyte	PSC_inflammation_vs_ICC_tumor	GPX4
6.98E-90	-3.75218	0.013	0.551	2.59E-85	Cholangiocyte	PSC_inflammation_vs_ICC_tumor	GCSH
1.23E-89	-1.25561	0.093	0.699	4.57E-85	Cholangiocyte	PSC_inflammation_vs_ICC_tumor	SPATS2L
1.30E-89	-2.30817	0.058	0.622	4.81E-85	Cholangiocyte	PSC_inflammation_vs_ICC_tumor	TSC22D1
1.30E-89	-2.24281	0.044	0.605	4.83E-85	Cholangiocyte	PSC_inflammation_vs_ICC_tumor	PON2
1.66E-89	-1.04046	0.119	0.744	6.15E-85	Cholangiocyte	PSC_inflammation_vs_ICC_tumor	EIF1AX
1.72E-89	-1.33022	0.1	0.704	6.38E-85	Cholangiocyte	PSC_inflammation_vs_ICC_tumor	C4orf48
1.78E-89	-1.02874	0.117	0.739	6.59E-85	Cholangiocyte	PSC_inflammation_vs_ICC_tumor	SNRPB2
2.16E-89	-8.43782	0	0.526	8.01E-85	Cholangiocyte	PSC_inflammation_vs_ICC_tumor	MESDC2
2.28E-89	-1.24261	0.131	0.759	8.48E-85	Cholangiocyte	PSC_inflammation_vs_ICC_tumor	AURKAIP1
3.14E-89	-1.57555	0.062	0.636	1.17E-84	Cholangiocyte	PSC_inflammation_vs_ICC_tumor	EI24
3.97E-89	-1.178	0.097	0.7	1.48E-84	Cholangiocyte	PSC_inflammation_vs_ICC_tumor	ERGIC3
4.35E-89	-0.986876	0.1	0.711	1.62E-84	Cholangiocyte	PSC_inflammation_vs_ICC_tumor	ATOX1
7.21E-89	-1.08232	0.155	0.795	2.68E-84	Cholangiocyte	PSC_inflammation_vs_ICC_tumor	TMED9
8.78E-89	-0.913211	0.175	0.823	3.26E-84	Cholangiocyte	PSC_inflammation_vs_ICC_tumor	FKBP1A
1.16E-88	-8.41876	0	0.523	4.31E-84	Cholangiocyte	PSC_inflammation_vs_ICC_tumor	LINC00116
1.59E-88	-8.74207	0	0.523	5.91E-84	Cholangiocyte	PSC_inflammation_vs_ICC_tumor	NDUFA7.1
2.04E-88	-2.09088	0.042	0.599	7.59E-84	Cholangiocyte	PSC_inflammation_vs_ICC_tumor	SPTSSA
3.04E-88	-1.23599	0.082	0.667	1.13E-83	Cholangiocyte	PSC_inflammation_vs_ICC_tumor	COPZ1
3.31E-88	-8.36636	0	0.522	1.23E-83	Cholangiocyte	PSC_inflammation_vs_ICC_tumor	C19orf60
3.61E-88	-0.963275	0.088	0.689	1.34E-83	Cholangiocyte	PSC_inflammation_vs_ICC_tumor	EMC4
5.31E-88	-2.7651	0.022	0.56	1.97E-83	Cholangiocyte	PSC_inflammation_vs_ICC_tumor	CTNND1
5.59E-88	-8.43516	0	0.521	2.08E-83	Cholangiocyte	PSC_inflammation_vs_ICC_tumor	C17orf89
6.19E-88	-1.71822	0.077	0.654	2.30E-83	Cholangiocyte	PSC_inflammation_vs_ICC_tumor	SHARPIN
7.58E-88	-1.19567	0.17	0.807	2.82E-83	Cholangiocyte	PSC_inflammation_vs_ICC_tumor	C8orf59
7.64E-88	-11.4823	0	0.52	2.84E-83	Cholangiocyte	PSC_inflammation_vs_ICC_tumor	SYT8
8.21E-88	6.91283	0.139	0.009	3.05E-83	Cholangiocyte	PSC_inflammation_vs_ICC_tumor	DOCK10
8.48E-88	-8.3761	0	0.52	3.15E-83	Cholangiocyte	PSC_inflammation_vs_ICC_tumor	LINC00657
9.03E-88	6.60926	0.128	0.007	3.36E-83	Cholangiocyte	PSC_inflammation_vs_ICC_tumor	SH2D1A
9.89E-88	-1.7235	0.049	0.606	3.68E-83	Cholangiocyte	PSC_inflammation_vs_ICC_tumor	PFDN4
1.34E-87	6.62761	0.144	0.01	4.98E-83	Cholangiocyte	PSC_inflammation_vs_ICC_tumor	PBX4
1.47E-87	-1.03306	0.139	0.781	5.46E-83	Cholangiocyte	PSC_inflammation_vs_ICC_tumor	ATRAID
1.53E-87	-1.33183	0.102	0.703	5.67E-83	Cholangiocyte	PSC_inflammation_vs_ICC_tumor	LSM3
1.74E-87	-1.62985	0.06	0.629	6.48E-83	Cholangiocyte	PSC_inflammation_vs_ICC_tumor	MRPS16
1.88E-87	-1.02481	0.119	0.741	6.97E-83	Cholangiocyte	PSC_inflammation_vs_ICC_tumor	PSMB6
1.91E-87	-1.13394	0.137	0.765	7.08E-83	Cholangiocyte	PSC_inflammation_vs_ICC_tumor	NDUFS8
1.98E-87	-1.57369	0.069	0.647	7.35E-83	Cholangiocyte	PSC_inflammation_vs_ICC_tumor	COA3
2.26E-87	-1.586	0.066	0.637	8.39E-83	Cholangiocyte	PSC_inflammation_vs_ICC_tumor	TMEM141
4.03E-87	-1.28938	0.108	0.712	1.50E-82	Cholangiocyte	PSC_inflammation_vs_ICC_tumor	PHB
4.06E-87	-1.31516	0.062	0.628	1.51E-82	Cholangiocyte	PSC_inflammation_vs_ICC_tumor	MRPL27
5.01E-87	-1.2212	0.686	0.999	1.86E-82	Cholangiocyte	PSC_inflammation_vs_ICC_tumor	RPL26
6.17E-87	-1.12447	0.219	0.876	2.29E-82	Cholangiocyte	PSC_inflammation_vs_ICC_tumor	NAP1L1
7.23E-87	-0.75741	0.201	0.887	2.69E-82	Cholangiocyte	PSC_inflammation_vs_ICC_tumor	NDUFB11
7.33E-87	-0.992742	0.29	0.926	2.72E-82	Cholangiocyte	PSC_inflammation_vs_ICC_tumor	CSTB
7.53E-87	-13.3217	0	0.516	2.80E-82	Cholangiocyte	PSC_inflammation_vs_ICC_tumor	S100A2
8.20E-87	-1.25602	0.144	0.758	3.05E-82	Cholangiocyte	PSC_inflammation_vs_ICC_tumor	TPM4
9.78E-87	7.63404	0.115	0.005	3.63E-82	Cholangiocyte	PSC_inflammation_vs_ICC_tumor	DOCK2
1.12E-86	-5.99219	0.009	0.528	4.17E-82	Cholangiocyte	PSC_inflammation_vs_ICC_tumor	CLDN10
1.16E-86	6.35164	0.128	0.007	4.30E-82	Cholangiocyte	PSC_inflammation_vs_ICC_tumor	TIGIT
1.19E-86	-1.92333	0.062	0.621	4.44E-82	Cholangiocyte	PSC_inflammation_vs_ICC_tumor	ARL4A
1.44E-86	-2.84662	0.04	0.581	5.35E-82	Cholangiocyte	PSC_inflammation_vs_ICC_tumor	GADD45A
1.45E-86	-0.84547	0.179	0.835	5.40E-82	Cholangiocyte	PSC_inflammation_vs_ICC_tumor	ATP6V0B
1.57E-86	-0.93765	0.268	0.958	5.84E-82	Cholangiocyte	PSC_inflammation_vs_ICC_tumor	GNG5
2.89E-86	5.02899	0.416	0.125	1.07E-81	Cholangiocyte	PSC_inflammation_vs_ICC_tumor	LAPTM5
3.80E-86	-1.11119	0.106	0.709	1.41E-81	Cholangiocyte	PSC_inflammation_vs_ICC_tumor	BUD31
5.65E-86	-1.43932	0.071	0.647	2.10E-81	Cholangiocyte	PSC_inflammation_vs_ICC_tumor	CHCHD5
5.97E-86	-1.15028	0.106	0.7	2.22E-81	Cholangiocyte	PSC_inflammation_vs_ICC_tumor	PSMA3
8.41E-86	-1.12104	0.113	0.723	3.12E-81	Cholangiocyte	PSC_inflammation_vs_ICC_tumor	MRPL33
8.87E-86	6.48166	0.195	0.022	3.29E-81	Cholangiocyte	PSC_inflammation_vs_ICC_tumor	ZEB2
1.18E-85	6.47748	0.137	0.009	4.37E-81	Cholangiocyte	PSC_inflammation_vs_ICC_tumor	CD6
1.41E-85	-3.74466	0.022	0.548	5.25E-81	Cholangiocyte	PSC_inflammation_vs_ICC_tumor	CDC42EP1
1.49E-85	7.35618	0.126	0.007	5.55E-81	Cholangiocyte	PSC_inflammation_vs_ICC_tumor	CD8B
2.24E-85	-1.53497	0.305	0.884	8.32E-81	Cholangiocyte	PSC_inflammation_vs_ICC_tumor	ENO1
2.66E-85	-1.10261	0.142	0.765	9.89E-81	Cholangiocyte	PSC_inflammation_vs_ICC_tumor	RABAC1
2.78E-85	-8.54193	0	0.51	1.03E-80	Cholangiocyte	PSC_inflammation_vs_ICC_tumor	PKP3
3.30E-85	-1.38804	0.15	0.76	1.23E-80	Cholangiocyte	PSC_inflammation_vs_ICC_tumor	POLD4
3.37E-85	-9.77765	0.002	0.512	1.25E-80	Cholangiocyte	PSC_inflammation_vs_ICC_tumor	S100P
3.83E-85	-2.63672	0.044	0.585	1.42E-80	Cholangiocyte	PSC_inflammation_vs_ICC_tumor	IL18
3.88E-85	7.29933	0.106	0.004	1.44E-80	Cholangiocyte	PSC_inflammation_vs_ICC_tumor	CD5
5.13E-85	-1.52253	0.095	0.678	1.91E-80	Cholangiocyte	PSC_inflammation_vs_ICC_tumor	C6orf48
5.28E-85	-1.4939	0.069	0.637	1.96E-80	Cholangiocyte	PSC_inflammation_vs_ICC_tumor	PFDN6
6.06E-85	-1.77461	0.042	0.585	2.25E-80	Cholangiocyte	PSC_inflammation_vs_ICC_tumor	MARCKS
6.98E-85	-10.3424	0	0.509	2.59E-80	Cholangiocyte	PSC_inflammation_vs_ICC_tumor	TSPAN1
7.37E-85	-0.686543	0.192	0.828	2.74E-80	Cholangiocyte	PSC_inflammation_vs_ICC_tumor	CYCS
1.40E-84	-1.08299	0.088	0.669	5.21E-80	Cholangiocyte	PSC_inflammation_vs_ICC_tumor	EIF3J
2.65E-84	-1.09428	0.385	0.976	9.86E-80	Cholangiocyte	PSC_inflammation_vs_ICC_tumor	SLC25A6
3.24E-84	-3.28102	0.024	0.543	1.20E-79	Cholangiocyte	PSC_inflammation_vs_ICC_tumor	GPX3
4.07E-84	-1.08395	0.31	0.968	1.51E-79	Cholangiocyte	PSC_inflammation_vs_ICC_tumor	SKP1
8.23E-84	-0.889074	0.25	0.945	3.06E-79	Cholangiocyte	PSC_inflammation_vs_ICC_tumor	NDUFA1
8.89E-84	-1.64478	0.053	0.602	3.30E-79	Cholangiocyte	PSC_inflammation_vs_ICC_tumor	HTATIP2
9.55E-84	-8.951	0.002	0.506	3.55E-79	Cholangiocyte	PSC_inflammation_vs_ICC_tumor	GPRC5A
1.15E-83	-4.59473	0.02	0.532	4.28E-79	Cholangiocyte	PSC_inflammation_vs_ICC_tumor	GMNN
1.36E-83	-1.22184	0.071	0.631	5.07E-79	Cholangiocyte	PSC_inflammation_vs_ICC_tumor	ADI1
1.95E-83	-1.22928	0.069	0.633	7.23E-79	Cholangiocyte	PSC_inflammation_vs_ICC_tumor	NFIC
2.45E-83	-1.38346	0.071	0.633	9.09E-79	Cholangiocyte	PSC_inflammation_vs_ICC_tumor	HSD17B10
3.18E-83	-0.918197	0.746	0.999	1.18E-78	Cholangiocyte	PSC_inflammation_vs_ICC_tumor	RPLP0
3.28E-83	-5.48272	0.007	0.512	1.22E-78	Cholangiocyte	PSC_inflammation_vs_ICC_tumor	PAWR
3.91E-83	-0.831123	0.135	0.746	1.45E-78	Cholangiocyte	PSC_inflammation_vs_ICC_tumor	GSTO1
4.04E-83	-4.54442	0.011	0.519	1.50E-78	Cholangiocyte	PSC_inflammation_vs_ICC_tumor	ARHGAP29
5.39E-83	-0.913831	0.124	0.729	2.00E-78	Cholangiocyte	PSC_inflammation_vs_ICC_tumor	MRFAP1
6.38E-83	-4.18095	0.015	0.525	2.37E-78	Cholangiocyte	PSC_inflammation_vs_ICC_tumor	NMB
6.61E-83	-7.78177	0.007	0.507	2.45E-78	Cholangiocyte	PSC_inflammation_vs_ICC_tumor	AKR1C2
1.00E-82	-8.22621	0	0.5	3.73E-78	Cholangiocyte	PSC_inflammation_vs_ICC_tumor	C9orf142
1.03E-82	-1.15548	0.064	0.616	3.83E-78	Cholangiocyte	PSC_inflammation_vs_ICC_tumor	MRPL55
1.23E-82	-12.2141	0	0.5	4.56E-78	Cholangiocyte	PSC_inflammation_vs_ICC_tumor	LY6D
1.26E-82	-1.25388	0.113	0.699	4.67E-78	Cholangiocyte	PSC_inflammation_vs_ICC_tumor	UQCRFS1
1.50E-82	-12.6236	0	0.499	5.58E-78	Cholangiocyte	PSC_inflammation_vs_ICC_tumor	PSCA
1.65E-82	-1.44	0.058	0.602	6.12E-78	Cholangiocyte	PSC_inflammation_vs_ICC_tumor	CHCHD1
1.79E-82	-4.54198	0.015	0.521	6.67E-78	Cholangiocyte	PSC_inflammation_vs_ICC_tumor	AKR1B10
2.04E-82	-2.96632	0.024	0.538	7.58E-78	Cholangiocyte	PSC_inflammation_vs_ICC_tumor	ARL2
2.55E-82	-1.13855	0.25	0.864	9.48E-78	Cholangiocyte	PSC_inflammation_vs_ICC_tumor	SLC25A5
3.13E-82	-1.11677	0.241	0.888	1.16E-77	Cholangiocyte	PSC_inflammation_vs_ICC_tumor	VPS28
3.58E-82	-0.842267	0.142	0.761	1.33E-77	Cholangiocyte	PSC_inflammation_vs_ICC_tumor	SSR3
5.29E-82	-0.923672	0.111	0.705	1.97E-77	Cholangiocyte	PSC_inflammation_vs_ICC_tumor	DGUOK
6.48E-82	6.94585	0.117	0.006	2.41E-77	Cholangiocyte	PSC_inflammation_vs_ICC_tumor	GZMM
7.25E-82	-0.754679	0.155	0.784	2.69E-77	Cholangiocyte	PSC_inflammation_vs_ICC_tumor	RNF7
7.73E-82	-1.22687	0.115	0.695	2.87E-77	Cholangiocyte	PSC_inflammation_vs_ICC_tumor	PUF60
9.08E-82	-0.832912	0.137	0.75	3.37E-77	Cholangiocyte	PSC_inflammation_vs_ICC_tumor	PDIA6
9.55E-82	6.06053	0.232	0.036	3.55E-77	Cholangiocyte	PSC_inflammation_vs_ICC_tumor	STAT4
1.05E-81	-7.1955	0.002	0.499	3.90E-77	Cholangiocyte	PSC_inflammation_vs_ICC_tumor	LAMB3
1.16E-81	8.57105	0.102	0.004	4.31E-77	Cholangiocyte	PSC_inflammation_vs_ICC_tumor	CD163
1.36E-81	-10.7561	0	0.495	5.05E-77	Cholangiocyte	PSC_inflammation_vs_ICC_tumor	AGR2
1.78E-81	-1.43052	0.055	0.6	6.60E-77	Cholangiocyte	PSC_inflammation_vs_ICC_tumor	MRPL21
1.80E-81	-1.26993	0.073	0.63	6.68E-77	Cholangiocyte	PSC_inflammation_vs_ICC_tumor	TFG
2.26E-81	-3.71584	0.027	0.539	8.39E-77	Cholangiocyte	PSC_inflammation_vs_ICC_tumor	LMO7
2.95E-81	-1.5384	0.055	0.595	1.10E-76	Cholangiocyte	PSC_inflammation_vs_ICC_tumor	MRPL36
3.26E-81	-1.62174	0.071	0.626	1.21E-76	Cholangiocyte	PSC_inflammation_vs_ICC_tumor	FAM162A
3.35E-81	6.70715	0.137	0.01	1.24E-76	Cholangiocyte	PSC_inflammation_vs_ICC_tumor	MAP4K1
3.38E-81	-1.34461	0.303	0.92	1.26E-76	Cholangiocyte	PSC_inflammation_vs_ICC_tumor	RPL17
4.42E-81	-0.974804	0.146	0.764	1.64E-76	Cholangiocyte	PSC_inflammation_vs_ICC_tumor	RPS19BP1
5.00E-81	-0.605864	0.133	0.743	1.86E-76	Cholangiocyte	PSC_inflammation_vs_ICC_tumor	SBDS
5.01E-81	7.18433	0.106	0.005	1.86E-76	Cholangiocyte	PSC_inflammation_vs_ICC_tumor	KIF21B
5.57E-81	-1.08103	0.226	0.865	2.07E-76	Cholangiocyte	PSC_inflammation_vs_ICC_tumor	CIB1
6.69E-81	-8.39311	0	0.492	2.48E-76	Cholangiocyte	PSC_inflammation_vs_ICC_tumor	C9orf89
8.25E-81	-2.12026	0.033	0.554	3.06E-76	Cholangiocyte	PSC_inflammation_vs_ICC_tumor	HSBP1L1
8.87E-81	-0.958947	0.088	0.662	3.29E-76	Cholangiocyte	PSC_inflammation_vs_ICC_tumor	DNAJC19
1.46E-80	-1.62962	0.069	0.614	5.41E-76	Cholangiocyte	PSC_inflammation_vs_ICC_tumor	MANF
1.48E-80	-8.30266	0	0.491	5.49E-76	Cholangiocyte	PSC_inflammation_vs_ICC_tumor	C14orf1
1.72E-80	-0.577785	0.177	0.819	6.40E-76	Cholangiocyte	PSC_inflammation_vs_ICC_tumor	COX17
2.32E-80	5.43606	0.261	0.047	8.60E-76	Cholangiocyte	PSC_inflammation_vs_ICC_tumor	IQGAP2
2.76E-80	-1.04399	0.301	0.932	1.02E-75	Cholangiocyte	PSC_inflammation_vs_ICC_tumor	ATP6V0E1
3.82E-80	6.14751	0.124	0.008	1.42E-75	Cholangiocyte	PSC_inflammation_vs_ICC_tumor	TRAT1
5.90E-80	-0.619592	0.135	0.742	2.19E-75	Cholangiocyte	PSC_inflammation_vs_ICC_tumor	SCP2
6.60E-80	-1.07735	0.053	0.585	2.45E-75	Cholangiocyte	PSC_inflammation_vs_ICC_tumor	CTSL
1.06E-79	-4.06366	0.013	0.509	3.94E-75	Cholangiocyte	PSC_inflammation_vs_ICC_tumor	GOLM1
1.07E-79	-1.61947	0.053	0.582	3.96E-75	Cholangiocyte	PSC_inflammation_vs_ICC_tumor	PMVK
1.32E-79	7.01644	0.115	0.006	4.89E-75	Cholangiocyte	PSC_inflammation_vs_ICC_tumor	ABI3
1.41E-79	-0.791986	0.135	0.745	5.25E-75	Cholangiocyte	PSC_inflammation_vs_ICC_tumor	NDUFA12
1.41E-79	-1.93795	0.058	0.591	5.26E-75	Cholangiocyte	PSC_inflammation_vs_ICC_tumor	MRPL22
1.43E-79	5.54542	0.261	0.048	5.33E-75	Cholangiocyte	PSC_inflammation_vs_ICC_tumor	GPSM3
1.55E-79	6.8936	0.113	0.006	5.77E-75	Cholangiocyte	PSC_inflammation_vs_ICC_tumor	SPN
2.11E-79	-1.92555	0.038	0.559	7.84E-75	Cholangiocyte	PSC_inflammation_vs_ICC_tumor	ATP6V1D
2.79E-79	-1.70201	0.053	0.584	1.04E-74	Cholangiocyte	PSC_inflammation_vs_ICC_tumor	ORMDL2
3.05E-79	-1.62153	0.062	0.596	1.13E-74	Cholangiocyte	PSC_inflammation_vs_ICC_tumor	CHMP3
3.26E-79	-2.32589	0.035	0.544	1.21E-74	Cholangiocyte	PSC_inflammation_vs_ICC_tumor	EXOSC4
3.56E-79	-3.77866	0.024	0.526	1.32E-74	Cholangiocyte	PSC_inflammation_vs_ICC_tumor	CAPS
4.22E-79	-1.46816	0.064	0.604	1.57E-74	Cholangiocyte	PSC_inflammation_vs_ICC_tumor	CTNNA1
5.08E-79	-0.67976	0.217	0.866	1.89E-74	Cholangiocyte	PSC_inflammation_vs_ICC_tumor	ANXA5
6.36E-79	3.25506	0.723	0.669	2.36E-74	Cholangiocyte	PSC_inflammation_vs_ICC_tumor	HLA-E
7.46E-79	-0.930625	0.704	0.998	2.77E-74	Cholangiocyte	PSC_inflammation_vs_ICC_tumor	SERF2
9.12E-79	-0.909042	0.706	1	3.39E-74	Cholangiocyte	PSC_inflammation_vs_ICC_tumor	RPL15
9.39E-79	-2.09695	0.055	0.579	3.49E-74	Cholangiocyte	PSC_inflammation_vs_ICC_tumor	TMED3
9.45E-79	-0.850177	0.299	0.943	3.51E-74	Cholangiocyte	PSC_inflammation_vs_ICC_tumor	NDUFS5
1.06E-78	-1.13488	0.086	0.644	3.94E-74	Cholangiocyte	PSC_inflammation_vs_ICC_tumor	TMEM134
1.12E-78	-8.90817	0	0.483	4.16E-74	Cholangiocyte	PSC_inflammation_vs_ICC_tumor	SELM
1.15E-78	-5.80255	0.007	0.494	4.28E-74	Cholangiocyte	PSC_inflammation_vs_ICC_tumor	EMP1
1.25E-78	-1.38552	0.064	0.601	4.63E-74	Cholangiocyte	PSC_inflammation_vs_ICC_tumor	MCTS1
1.33E-78	-1.28076	0.248	0.845	4.94E-74	Cholangiocyte	PSC_inflammation_vs_ICC_tumor	SERPINA1
1.60E-78	5.64222	0.219	0.033	5.93E-74	Cholangiocyte	PSC_inflammation_vs_ICC_tumor	MYO1F
1.75E-78	-1.02372	0.296	0.933	6.52E-74	Cholangiocyte	PSC_inflammation_vs_ICC_tumor	TPI1
1.91E-78	-0.797979	0.792	1	7.11E-74	Cholangiocyte	PSC_inflammation_vs_ICC_tumor	RPS4X
2.10E-78	-1.70635	0.062	0.596	7.79E-74	Cholangiocyte	PSC_inflammation_vs_ICC_tumor	MRPS33
2.44E-78	5.50961	0.277	0.055	9.08E-74	Cholangiocyte	PSC_inflammation_vs_ICC_tumor	SAMHD1
2.68E-78	-3.97266	0.011	0.502	9.94E-74	Cholangiocyte	PSC_inflammation_vs_ICC_tumor	PPP1R16A
3.10E-78	-0.644175	0.162	0.788	1.15E-73	Cholangiocyte	PSC_inflammation_vs_ICC_tumor	TSTD1
3.28E-78	-8.37395	0	0.481	1.22E-73	Cholangiocyte	PSC_inflammation_vs_ICC_tumor	PTPLAD1
3.28E-78	-3.94413	0.018	0.511	1.22E-73	Cholangiocyte	PSC_inflammation_vs_ICC_tumor	UGDH
3.44E-78	-1.33959	0.064	0.598	1.28E-73	Cholangiocyte	PSC_inflammation_vs_ICC_tumor	FKBP3
4.32E-78	-0.567867	0.137	0.729	1.60E-73	Cholangiocyte	PSC_inflammation_vs_ICC_tumor	GRINA
4.52E-78	-1.37917	0.046	0.571	1.68E-73	Cholangiocyte	PSC_inflammation_vs_ICC_tumor	CHMP4A
4.89E-78	-2.33997	0.038	0.547	1.82E-73	Cholangiocyte	PSC_inflammation_vs_ICC_tumor	TMEM208
6.14E-78	-1.66234	0.049	0.574	2.28E-73	Cholangiocyte	PSC_inflammation_vs_ICC_tumor	EPS8
6.55E-78	-1.70656	0.049	0.571	2.43E-73	Cholangiocyte	PSC_inflammation_vs_ICC_tumor	MAFF
8.97E-78	-2.99833	0.024	0.523	3.33E-73	Cholangiocyte	PSC_inflammation_vs_ICC_tumor	MTX1
9.75E-78	6.15198	0.168	0.018	3.62E-73	Cholangiocyte	PSC_inflammation_vs_ICC_tumor	LAT
1.28E-77	-11.204	0	0.479	4.74E-73	Cholangiocyte	PSC_inflammation_vs_ICC_tumor	ALDH3A1
1.41E-77	-8.20128	0	0.479	5.22E-73	Cholangiocyte	PSC_inflammation_vs_ICC_tumor	FAM127B
1.42E-77	-1.42747	0.055	0.58	5.29E-73	Cholangiocyte	PSC_inflammation_vs_ICC_tumor	ZNF593
1.49E-77	-2.81062	0.115	0.638	5.52E-73	Cholangiocyte	PSC_inflammation_vs_ICC_tumor	HSD17B11
2.29E-77	-0.927462	0.128	0.716	8.49E-73	Cholangiocyte	PSC_inflammation_vs_ICC_tumor	BLOC1S1
2.30E-77	7.90396	0.104	0.005	8.53E-73	Cholangiocyte	PSC_inflammation_vs_ICC_tumor	TTN
2.56E-77	-2.73924	0.033	0.537	9.50E-73	Cholangiocyte	PSC_inflammation_vs_ICC_tumor	BOLA3
3.14E-77	-1.46972	0.053	0.576	1.17E-72	Cholangiocyte	PSC_inflammation_vs_ICC_tumor	BAD
3.50E-77	-0.871172	0.122	0.7	1.30E-72	Cholangiocyte	PSC_inflammation_vs_ICC_tumor	TMEM14B
3.62E-77	-2.06606	0.046	0.556	1.34E-72	Cholangiocyte	PSC_inflammation_vs_ICC_tumor	EMC2
3.93E-77	6.51863	0.137	0.011	1.46E-72	Cholangiocyte	PSC_inflammation_vs_ICC_tumor	FLI1
3.96E-77	-1.03544	0.091	0.641	1.47E-72	Cholangiocyte	PSC_inflammation_vs_ICC_tumor	CAPG
4.08E-77	-1.65706	0.051	0.573	1.52E-72	Cholangiocyte	PSC_inflammation_vs_ICC_tumor	SLC39A1
4.14E-77	-0.956163	0.17	0.775	1.54E-72	Cholangiocyte	PSC_inflammation_vs_ICC_tumor	AP2S1
4.38E-77	-1.55922	0.027	0.522	1.63E-72	Cholangiocyte	PSC_inflammation_vs_ICC_tumor	PTGR1
6.96E-77	-2.41739	0.031	0.532	2.59E-72	Cholangiocyte	PSC_inflammation_vs_ICC_tumor	CNN3
6.99E-77	-1.10287	0.095	0.658	2.60E-72	Cholangiocyte	PSC_inflammation_vs_ICC_tumor	REXO2
7.13E-77	-0.893155	0.119	0.697	2.65E-72	Cholangiocyte	PSC_inflammation_vs_ICC_tumor	MAF1
7.19E-77	-3.79185	0.024	0.516	2.67E-72	Cholangiocyte	PSC_inflammation_vs_ICC_tumor	CXCL2
1.06E-76	6.96397	0.135	0.01	3.94E-72	Cholangiocyte	PSC_inflammation_vs_ICC_tumor	C1orf162
1.18E-76	-8.31333	0	0.475	4.37E-72	Cholangiocyte	PSC_inflammation_vs_ICC_tumor	C1orf63
1.28E-76	-1.60534	0.058	0.58	4.76E-72	Cholangiocyte	PSC_inflammation_vs_ICC_tumor	GLRX3
1.57E-76	-8.07754	0	0.474	5.83E-72	Cholangiocyte	PSC_inflammation_vs_ICC_tumor	RTFDC1
1.69E-76	-1.02001	0.135	0.723	6.27E-72	Cholangiocyte	PSC_inflammation_vs_ICC_tumor	RHEB
1.82E-76	-0.998132	0.084	0.63	6.75E-72	Cholangiocyte	PSC_inflammation_vs_ICC_tumor	AKR1A1
1.97E-76	-0.564703	0.17	0.79	7.32E-72	Cholangiocyte	PSC_inflammation_vs_ICC_tumor	ANAPC11
2.89E-76	-1.35071	0.071	0.604	1.07E-71	Cholangiocyte	PSC_inflammation_vs_ICC_tumor	OLA1
3.04E-76	-5.27971	0.004	0.481	1.13E-71	Cholangiocyte	PSC_inflammation_vs_ICC_tumor	CMBL
3.96E-76	-1.27369	0.071	0.603	1.47E-71	Cholangiocyte	PSC_inflammation_vs_ICC_tumor	CBR1
4.05E-76	7.27336	0.108	0.006	1.50E-71	Cholangiocyte	PSC_inflammation_vs_ICC_tumor	CD4
4.37E-76	-1.13598	0.108	0.666	1.62E-71	Cholangiocyte	PSC_inflammation_vs_ICC_tumor	TMEM256
4.45E-76	-1.03184	0.084	0.627	1.65E-71	Cholangiocyte	PSC_inflammation_vs_ICC_tumor	POLR2H
4.51E-76	-8.71178	0	0.472	1.67E-71	Cholangiocyte	PSC_inflammation_vs_ICC_tumor	HRSP12
5.39E-76	-0.833437	0.268	0.911	2.00E-71	Cholangiocyte	PSC_inflammation_vs_ICC_tumor	COX7A2
5.68E-76	6.59425	0.142	0.012	2.11E-71	Cholangiocyte	PSC_inflammation_vs_ICC_tumor	SELPLG
6.01E-76	-8.28869	0	0.472	2.23E-71	Cholangiocyte	PSC_inflammation_vs_ICC_tumor	STRA13
6.18E-76	-0.544922	0.184	0.812	2.30E-71	Cholangiocyte	PSC_inflammation_vs_ICC_tumor	DYNLRB1
7.31E-76	-1.37026	0.08	0.615	2.72E-71	Cholangiocyte	PSC_inflammation_vs_ICC_tumor	COX20
8.00E-76	-5.68179	0.007	0.482	2.97E-71	Cholangiocyte	PSC_inflammation_vs_ICC_tumor	ITGB4
1.33E-75	-0.753636	0.153	0.758	4.95E-71	Cholangiocyte	PSC_inflammation_vs_ICC_tumor	ENSA
1.54E-75	-1.38876	0.77	0.999	5.73E-71	Cholangiocyte	PSC_inflammation_vs_ICC_tumor	RPL3
1.56E-75	-8.16437	0	0.47	5.80E-71	Cholangiocyte	PSC_inflammation_vs_ICC_tumor	UFD1L
1.79E-75	-0.984902	0.104	0.659	6.64E-71	Cholangiocyte	PSC_inflammation_vs_ICC_tumor	MLF2
2.56E-75	-0.490765	0.175	0.804	9.50E-71	Cholangiocyte	PSC_inflammation_vs_ICC_tumor	POMP
2.61E-75	-1.07551	0.108	0.667	9.69E-71	Cholangiocyte	PSC_inflammation_vs_ICC_tumor	POLR2E
2.66E-75	-1.28706	0.221	0.811	9.89E-71	Cholangiocyte	PSC_inflammation_vs_ICC_tumor	EIF3L
3.01E-75	-0.828315	0.1	0.661	1.12E-70	Cholangiocyte	PSC_inflammation_vs_ICC_tumor	CHURC1
3.01E-75	-0.756231	0.117	0.688	1.12E-70	Cholangiocyte	PSC_inflammation_vs_ICC_tumor	LAMTOR1
3.14E-75	-1.43949	0.058	0.572	1.17E-70	Cholangiocyte	PSC_inflammation_vs_ICC_tumor	HINT2
3.57E-75	7.06789	0.1	0.004	1.32E-70	Cholangiocyte	PSC_inflammation_vs_ICC_tumor	GRAP2
3.68E-75	-10.5389	0	0.468	1.37E-70	Cholangiocyte	PSC_inflammation_vs_ICC_tumor	MIR205HG
4.05E-75	-8.09806	0	0.468	1.50E-70	Cholangiocyte	PSC_inflammation_vs_ICC_tumor	C11orf73
4.05E-75	-3.52413	0.022	0.506	1.50E-70	Cholangiocyte	PSC_inflammation_vs_ICC_tumor	KLF4
5.10E-75	-1.01251	0.626	0.996	1.89E-70	Cholangiocyte	PSC_inflammation_vs_ICC_tumor	RPS5
5.12E-75	-0.980636	0.35	0.977	1.90E-70	Cholangiocyte	PSC_inflammation_vs_ICC_tumor	SUB1
5.30E-75	-0.750488	0.177	0.791	1.97E-70	Cholangiocyte	PSC_inflammation_vs_ICC_tumor	PA2G4
5.92E-75	-0.741066	0.192	0.818	2.20E-70	Cholangiocyte	PSC_inflammation_vs_ICC_tumor	TOMM20
6.39E-75	-0.823418	0.235	0.886	2.37E-70	Cholangiocyte	PSC_inflammation_vs_ICC_tumor	NDUFB2
6.51E-75	-8.195	0	0.467	2.42E-70	Cholangiocyte	PSC_inflammation_vs_ICC_tumor	SQRDL
7.58E-75	-2.21287	0.031	0.524	2.81E-70	Cholangiocyte	PSC_inflammation_vs_ICC_tumor	MYC
7.78E-75	-4.27745	0.015	0.492	2.89E-70	Cholangiocyte	PSC_inflammation_vs_ICC_tumor	TINAGL1
9.00E-75	-0.778897	0.111	0.676	3.34E-70	Cholangiocyte	PSC_inflammation_vs_ICC_tumor	PSMB4
9.23E-75	-0.769693	0.865	1	3.43E-70	Cholangiocyte	PSC_inflammation_vs_ICC_tumor	RPS14
9.69E-75	-0.743845	0.199	0.832	3.60E-70	Cholangiocyte	PSC_inflammation_vs_ICC_tumor	NDUFB10
1.37E-74	-0.944932	0.513	0.992	5.10E-70	Cholangiocyte	PSC_inflammation_vs_ICC_tumor	BTF3
1.39E-74	-4.83042	0.011	0.483	5.16E-70	Cholangiocyte	PSC_inflammation_vs_ICC_tumor	SOX9
1.64E-74	-2.33358	0.035	0.529	6.08E-70	Cholangiocyte	PSC_inflammation_vs_ICC_tumor	SUN1
2.67E-74	-0.797789	0.097	0.645	9.92E-70	Cholangiocyte	PSC_inflammation_vs_ICC_tumor	MRPL43
2.95E-74	-1.10589	0.082	0.62	1.09E-69	Cholangiocyte	PSC_inflammation_vs_ICC_tumor	CHMP5
3.72E-74	-0.744455	0.201	0.824	1.38E-69	Cholangiocyte	PSC_inflammation_vs_ICC_tumor	BCAP31
4.47E-74	-3.15981	0.024	0.506	1.66E-69	Cholangiocyte	PSC_inflammation_vs_ICC_tumor	DAAM1
4.62E-74	-0.901853	0.075	0.607	1.72E-69	Cholangiocyte	PSC_inflammation_vs_ICC_tumor	ZCRB1
5.62E-74	-1.57513	0.066	0.585	2.09E-69	Cholangiocyte	PSC_inflammation_vs_ICC_tumor	CAPN1
5.65E-74	-5.67315	0.002	0.468	2.10E-69	Cholangiocyte	PSC_inflammation_vs_ICC_tumor	MATR3
5.67E-74	-0.593279	0.117	0.685	2.11E-69	Cholangiocyte	PSC_inflammation_vs_ICC_tumor	PDAP1
6.96E-74	-1.06027	0.21	0.797	2.59E-69	Cholangiocyte	PSC_inflammation_vs_ICC_tumor	CHCHD10
7.13E-74	-0.72856	0.874	1	2.65E-69	Cholangiocyte	PSC_inflammation_vs_ICC_tumor	RPS19
7.22E-74	-0.984982	0.308	0.943	2.68E-69	Cholangiocyte	PSC_inflammation_vs_ICC_tumor	EIF4A2
8.37E-74	-3.30869	0.042	0.524	3.11E-69	Cholangiocyte	PSC_inflammation_vs_ICC_tumor	RARRES2
9.20E-74	-0.978292	0.173	0.766	3.42E-69	Cholangiocyte	PSC_inflammation_vs_ICC_tumor	MRPL41
1.01E-73	-0.979384	0.091	0.627	3.74E-69	Cholangiocyte	PSC_inflammation_vs_ICC_tumor	COA4
1.06E-73	-0.784657	0.241	0.868	3.92E-69	Cholangiocyte	PSC_inflammation_vs_ICC_tumor	SOD1
1.18E-73	-0.953594	0.117	0.676	4.38E-69	Cholangiocyte	PSC_inflammation_vs_ICC_tumor	TMEM165
1.40E-73	-1.64688	0.042	0.541	5.21E-69	Cholangiocyte	PSC_inflammation_vs_ICC_tumor	PGRMC1
1.47E-73	-1.19053	0.066	0.588	5.44E-69	Cholangiocyte	PSC_inflammation_vs_ICC_tumor	GTF2H5
1.51E-73	-6.21692	0.009	0.473	5.61E-69	Cholangiocyte	PSC_inflammation_vs_ICC_tumor	HES4
1.63E-73	-0.798135	0.226	0.867	6.05E-69	Cholangiocyte	PSC_inflammation_vs_ICC_tumor	C4orf3
1.74E-73	-1.20946	0.077	0.6	6.45E-69	Cholangiocyte	PSC_inflammation_vs_ICC_tumor	MRPL11
2.02E-73	-1.58866	0.08	0.599	7.49E-69	Cholangiocyte	PSC_inflammation_vs_ICC_tumor	CTSH
2.07E-73	-1.52969	0.046	0.548	7.68E-69	Cholangiocyte	PSC_inflammation_vs_ICC_tumor	YIF1A
2.10E-73	-4.05876	0.007	0.474	7.82E-69	Cholangiocyte	PSC_inflammation_vs_ICC_tumor	TRIP6
2.22E-73	-0.486314	0.239	0.883	8.25E-69	Cholangiocyte	PSC_inflammation_vs_ICC_tumor	HSPD1
2.31E-73	-1.5302	0.064	0.577	8.58E-69	Cholangiocyte	PSC_inflammation_vs_ICC_tumor	PTPMT1
2.35E-73	-0.506571	0.122	0.693	8.72E-69	Cholangiocyte	PSC_inflammation_vs_ICC_tumor	MIEN1
3.35E-73	-2.1741	0.024	0.502	1.24E-68	Cholangiocyte	PSC_inflammation_vs_ICC_tumor	EEF1E1
3.57E-73	-1.19292	0.08	0.604	1.33E-68	Cholangiocyte	PSC_inflammation_vs_ICC_tumor	PSMC3
3.62E-73	6.17823	0.201	0.029	1.35E-68	Cholangiocyte	PSC_inflammation_vs_ICC_tumor	HIST1H1E
4.30E-73	4.97754	0.272	0.057	1.60E-68	Cholangiocyte	PSC_inflammation_vs_ICC_tumor	LIMD2
4.50E-73	-1.50779	0.055	0.559	1.67E-68	Cholangiocyte	PSC_inflammation_vs_ICC_tumor	UBE2V2
4.88E-73	-4.52586	0.004	0.468	1.81E-68	Cholangiocyte	PSC_inflammation_vs_ICC_tumor	TMC4
5.40E-73	-0.512802	0.164	0.761	2.01E-68	Cholangiocyte	PSC_inflammation_vs_ICC_tumor	RSL1D1
5.97E-73	-1.99964	0.038	0.529	2.22E-68	Cholangiocyte	PSC_inflammation_vs_ICC_tumor	COMMD3
8.43E-73	-1.04171	0.279	0.878	3.13E-68	Cholangiocyte	PSC_inflammation_vs_ICC_tumor	SLC25A3
8.65E-73	2.97895	0.75	0.784	3.21E-68	Cholangiocyte	PSC_inflammation_vs_ICC_tumor	ZFP36L2
9.43E-73	-1.24801	0.073	0.588	3.50E-68	Cholangiocyte	PSC_inflammation_vs_ICC_tumor	NDUFA8
1.03E-72	-0.983068	0.319	0.921	3.84E-68	Cholangiocyte	PSC_inflammation_vs_ICC_tumor	RAN
1.04E-72	-1.39874	0.088	0.616	3.86E-68	Cholangiocyte	PSC_inflammation_vs_ICC_tumor	HIST1H2AC
1.13E-72	2.9177	0.708	0.649	4.21E-68	Cholangiocyte	PSC_inflammation_vs_ICC_tumor	PNRC1
1.40E-72	-2.91781	0.031	0.508	5.20E-68	Cholangiocyte	PSC_inflammation_vs_ICC_tumor	WEE1
1.48E-72	-2.67135	0.024	0.497	5.51E-68	Cholangiocyte	PSC_inflammation_vs_ICC_tumor	COPRS
1.61E-72	-1.43946	0.044	0.539	6.00E-68	Cholangiocyte	PSC_inflammation_vs_ICC_tumor	JOSD2
1.71E-72	-0.628723	0.217	0.845	6.37E-68	Cholangiocyte	PSC_inflammation_vs_ICC_tumor	WDR83OS
2.42E-72	-9.12622	0	0.456	9.01E-68	Cholangiocyte	PSC_inflammation_vs_ICC_tumor	C10orf10
2.89E-72	-1.84311	0.095	0.616	1.08E-67	Cholangiocyte	PSC_inflammation_vs_ICC_tumor	ISG15
3.41E-72	-1.05653	0.095	0.632	1.27E-67	Cholangiocyte	PSC_inflammation_vs_ICC_tumor	RTN3
3.53E-72	-2.0957	0.08	0.584	1.31E-67	Cholangiocyte	PSC_inflammation_vs_ICC_tumor	IFI6
4.03E-72	-0.651792	0.153	0.745	1.50E-67	Cholangiocyte	PSC_inflammation_vs_ICC_tumor	TMED10
6.21E-72	-0.685971	0.865	1	2.31E-67	Cholangiocyte	PSC_inflammation_vs_ICC_tumor	RPLP2
6.73E-72	-8.26271	0	0.454	2.50E-67	Cholangiocyte	PSC_inflammation_vs_ICC_tumor	TJP2
7.49E-72	-1.38265	0.06	0.565	2.78E-67	Cholangiocyte	PSC_inflammation_vs_ICC_tumor	MRPL47
7.64E-72	-1.04179	0.082	0.608	2.84E-67	Cholangiocyte	PSC_inflammation_vs_ICC_tumor	TOB1
8.13E-72	-1.84919	0.06	0.562	3.02E-67	Cholangiocyte	PSC_inflammation_vs_ICC_tumor	NDRG1
8.37E-72	7.10889	0.108	0.006	3.11E-67	Cholangiocyte	PSC_inflammation_vs_ICC_tumor	PTGER2
8.45E-72	-1.62705	0.046	0.54	3.14E-67	Cholangiocyte	PSC_inflammation_vs_ICC_tumor	HCFC1R1
1.07E-71	-11.0049	0	0.453	3.98E-67	Cholangiocyte	PSC_inflammation_vs_ICC_tumor	KRT6A
1.09E-71	-0.642412	0.162	0.747	4.05E-67	Cholangiocyte	PSC_inflammation_vs_ICC_tumor	SSB
1.33E-71	-1.70157	0.064	0.564	4.95E-67	Cholangiocyte	PSC_inflammation_vs_ICC_tumor	TUBA1C
1.34E-71	-0.685308	0.088	0.619	5.00E-67	Cholangiocyte	PSC_inflammation_vs_ICC_tumor	TYMP
1.66E-71	-0.76025	0.144	0.727	6.17E-67	Cholangiocyte	PSC_inflammation_vs_ICC_tumor	NDUFA6
1.68E-71	-2.23938	0.024	0.497	6.23E-67	Cholangiocyte	PSC_inflammation_vs_ICC_tumor	HIGD1A
1.72E-71	-2.53348	0.035	0.516	6.39E-67	Cholangiocyte	PSC_inflammation_vs_ICC_tumor	TST
1.86E-71	-9.6575	0	0.452	6.92E-67	Cholangiocyte	PSC_inflammation_vs_ICC_tumor	FAM83A
1.95E-71	-4.47879	0.009	0.469	7.23E-67	Cholangiocyte	PSC_inflammation_vs_ICC_tumor	ITGA3
1.95E-71	6.35465	0.115	0.008	7.23E-67	Cholangiocyte	PSC_inflammation_vs_ICC_tumor	GPR65
3.47E-71	2.16734	0.772	0.498	1.29E-66	Cholangiocyte	PSC_inflammation_vs_ICC_tumor	CD74
4.31E-71	-0.939001	0.321	0.917	1.60E-66	Cholangiocyte	PSC_inflammation_vs_ICC_tumor	PSMA7
4.53E-71	-1.80102	0.042	0.528	1.68E-66	Cholangiocyte	PSC_inflammation_vs_ICC_tumor	SMIM14
4.65E-71	-0.490863	0.15	0.735	1.73E-66	Cholangiocyte	PSC_inflammation_vs_ICC_tumor	RNF181
4.68E-71	6.14801	0.131	0.011	1.74E-66	Cholangiocyte	PSC_inflammation_vs_ICC_tumor	RASGRP1
4.69E-71	-8.15362	0	0.45	1.74E-66	Cholangiocyte	PSC_inflammation_vs_ICC_tumor	MGEA5
5.66E-71	-0.983106	0.058	0.558	2.10E-66	Cholangiocyte	PSC_inflammation_vs_ICC_tumor	ZMAT2
6.39E-71	-0.672089	0.85	1	2.37E-66	Cholangiocyte	PSC_inflammation_vs_ICC_tumor	RPS15
6.64E-71	-1.20476	0.077	0.595	2.46E-66	Cholangiocyte	PSC_inflammation_vs_ICC_tumor	SLC25A39
8.65E-71	-5.71263	0.007	0.459	3.21E-66	Cholangiocyte	PSC_inflammation_vs_ICC_tumor	TMEM54
1.06E-70	-0.784945	0.139	0.708	3.93E-66	Cholangiocyte	PSC_inflammation_vs_ICC_tumor	MRPS34
1.15E-70	-0.886682	0.111	0.651	4.27E-66	Cholangiocyte	PSC_inflammation_vs_ICC_tumor	C1QBP
1.25E-70	-0.52371	0.131	0.695	4.63E-66	Cholangiocyte	PSC_inflammation_vs_ICC_tumor	DDX21
1.87E-70	-0.655211	0.212	0.838	6.94E-66	Cholangiocyte	PSC_inflammation_vs_ICC_tumor	REEP5
2.21E-70	-1.09433	0.075	0.587	8.20E-66	Cholangiocyte	PSC_inflammation_vs_ICC_tumor	COPS5
2.37E-70	-0.645992	0.115	0.669	8.82E-66	Cholangiocyte	PSC_inflammation_vs_ICC_tumor	MAGOH
2.43E-70	-0.997753	0.084	0.601	9.01E-66	Cholangiocyte	PSC_inflammation_vs_ICC_tumor	PPP1R14B
2.60E-70	-1.18009	0.073	0.584	9.66E-66	Cholangiocyte	PSC_inflammation_vs_ICC_tumor	STOML2
2.86E-70	-4.20107	0.011	0.467	1.06E-65	Cholangiocyte	PSC_inflammation_vs_ICC_tumor	LAD1
2.94E-70	-9.11263	0	0.447	1.09E-65	Cholangiocyte	PSC_inflammation_vs_ICC_tumor	PLAT
3.15E-70	-1.95111	0.038	0.514	1.17E-65	Cholangiocyte	PSC_inflammation_vs_ICC_tumor	TOMM40
3.45E-70	-0.629558	0.122	0.678	1.28E-65	Cholangiocyte	PSC_inflammation_vs_ICC_tumor	SDHC
3.71E-70	-3.07682	0.022	0.485	1.38E-65	Cholangiocyte	PSC_inflammation_vs_ICC_tumor	SPAG16
3.91E-70	-1.01157	0.08	0.593	1.45E-65	Cholangiocyte	PSC_inflammation_vs_ICC_tumor	PLA2G16
4.15E-70	-1.01731	0.069	0.575	1.54E-65	Cholangiocyte	PSC_inflammation_vs_ICC_tumor	DDRGK1
4.40E-70	-0.899355	0.347	0.962	1.63E-65	Cholangiocyte	PSC_inflammation_vs_ICC_tumor	EDF1
4.48E-70	-2.43442	0.038	0.514	1.67E-65	Cholangiocyte	PSC_inflammation_vs_ICC_tumor	SQLE
5.72E-70	-0.86946	0.097	0.625	2.13E-65	Cholangiocyte	PSC_inflammation_vs_ICC_tumor	CNIH1
6.75E-70	-1.45529	0.038	0.517	2.51E-65	Cholangiocyte	PSC_inflammation_vs_ICC_tumor	KLF10
6.95E-70	-0.738166	0.181	0.785	2.58E-65	Cholangiocyte	PSC_inflammation_vs_ICC_tumor	SRP9
8.22E-70	-0.508788	0.166	0.757	3.05E-65	Cholangiocyte	PSC_inflammation_vs_ICC_tumor	SRI
8.52E-70	-0.74201	0.166	0.758	3.17E-65	Cholangiocyte	PSC_inflammation_vs_ICC_tumor	TUFM
8.55E-70	-1.22443	0.062	0.565	3.18E-65	Cholangiocyte	PSC_inflammation_vs_ICC_tumor	MED10
1.26E-69	-0.716436	0.221	0.853	4.68E-65	Cholangiocyte	PSC_inflammation_vs_ICC_tumor	PSMB3
1.29E-69	-0.616131	0.157	0.735	4.80E-65	Cholangiocyte	PSC_inflammation_vs_ICC_tumor	NDUFS7
1.39E-69	-3.34173	0.011	0.463	5.16E-65	Cholangiocyte	PSC_inflammation_vs_ICC_tumor	PHLDA3
1.94E-69	-2.51631	0.038	0.511	7.21E-65	Cholangiocyte	PSC_inflammation_vs_ICC_tumor	CSTA
2.00E-69	-8.03397	0	0.443	7.41E-65	Cholangiocyte	PSC_inflammation_vs_ICC_tumor	SLMO2
2.00E-69	5.60445	0.33	0.091	7.44E-65	Cholangiocyte	PSC_inflammation_vs_ICC_tumor	TYROBP
2.23E-69	-2.46783	0.015	0.469	8.27E-65	Cholangiocyte	PSC_inflammation_vs_ICC_tumor	TRAF4
2.88E-69	-1.72765	0.029	0.499	1.07E-64	Cholangiocyte	PSC_inflammation_vs_ICC_tumor	SERPINH1
2.92E-69	-0.990053	0.084	0.602	1.08E-64	Cholangiocyte	PSC_inflammation_vs_ICC_tumor	PLEKHJ1
3.30E-69	-0.983558	0.584	0.988	1.23E-64	Cholangiocyte	PSC_inflammation_vs_ICC_tumor	OAZ1
3.55E-69	-2.61402	0.031	0.496	1.32E-64	Cholangiocyte	PSC_inflammation_vs_ICC_tumor	TNFAIP2
4.38E-69	-0.49808	0.173	0.762	1.63E-64	Cholangiocyte	PSC_inflammation_vs_ICC_tumor	COX7A2L
4.55E-69	-0.999358	0.073	0.574	1.69E-64	Cholangiocyte	PSC_inflammation_vs_ICC_tumor	HSF1
7.00E-69	-4.07957	0.009	0.456	2.60E-64	Cholangiocyte	PSC_inflammation_vs_ICC_tumor	DPCD
8.09E-69	-1.00011	0.069	0.575	3.01E-64	Cholangiocyte	PSC_inflammation_vs_ICC_tumor	TSEN34
9.19E-69	6.48797	0.119	0.009	3.41E-64	Cholangiocyte	PSC_inflammation_vs_ICC_tumor	SP140
1.70E-68	-0.666771	0.091	0.608	6.32E-64	Cholangiocyte	PSC_inflammation_vs_ICC_tumor	MPLKIP
1.75E-68	-7.99189	0	0.439	6.51E-64	Cholangiocyte	PSC_inflammation_vs_ICC_tumor	RABL5
1.89E-68	-1.57618	0.073	0.57	7.03E-64	Cholangiocyte	PSC_inflammation_vs_ICC_tumor	RCN2
2.20E-68	-0.650524	0.108	0.647	8.18E-64	Cholangiocyte	PSC_inflammation_vs_ICC_tumor	SNRPC
2.69E-68	-1.26484	0.055	0.542	9.98E-64	Cholangiocyte	PSC_inflammation_vs_ICC_tumor	COQ4
2.87E-68	-2.29497	0.027	0.487	1.07E-63	Cholangiocyte	PSC_inflammation_vs_ICC_tumor	DPM1
3.21E-68	-1.90353	0.031	0.495	1.19E-63	Cholangiocyte	PSC_inflammation_vs_ICC_tumor	ZDHHC4
3.44E-68	-2.28001	0.04	0.506	1.28E-63	Cholangiocyte	PSC_inflammation_vs_ICC_tumor	ZBTB43
3.79E-68	-0.822658	0.159	0.724	1.41E-63	Cholangiocyte	PSC_inflammation_vs_ICC_tumor	DDT
4.37E-68	-1.08789	0.077	0.587	1.62E-63	Cholangiocyte	PSC_inflammation_vs_ICC_tumor	MRPS36
4.53E-68	-0.861215	0.077	0.584	1.68E-63	Cholangiocyte	PSC_inflammation_vs_ICC_tumor	STMN1
5.14E-68	-0.511837	0.088	0.602	1.91E-63	Cholangiocyte	PSC_inflammation_vs_ICC_tumor	TMEM167A
5.78E-68	-1.70159	0.053	0.533	2.15E-63	Cholangiocyte	PSC_inflammation_vs_ICC_tumor	HNMT
7.86E-68	5.17656	0.305	0.078	2.92E-63	Cholangiocyte	PSC_inflammation_vs_ICC_tumor	TRIM22
7.89E-68	-2.58564	0.029	0.487	2.93E-63	Cholangiocyte	PSC_inflammation_vs_ICC_tumor	EBNA1BP2
8.85E-68	-7.99879	0	0.436	3.29E-63	Cholangiocyte	PSC_inflammation_vs_ICC_tumor	TMEM261
8.92E-68	-0.660089	0.184	0.768	3.31E-63	Cholangiocyte	PSC_inflammation_vs_ICC_tumor	TRA2B
1.32E-67	-0.519972	0.122	0.669	4.89E-63	Cholangiocyte	PSC_inflammation_vs_ICC_tumor	PRMT1
1.47E-67	-1.33876	0.055	0.538	5.45E-63	Cholangiocyte	PSC_inflammation_vs_ICC_tumor	SPTBN1
1.84E-67	-1.68753	0.035	0.501	6.83E-63	Cholangiocyte	PSC_inflammation_vs_ICC_tumor	POP7
2.04E-67	-0.650426	0.162	0.729	7.59E-63	Cholangiocyte	PSC_inflammation_vs_ICC_tumor	UBE2L3
2.60E-67	-2.56857	0.02	0.472	9.65E-63	Cholangiocyte	PSC_inflammation_vs_ICC_tumor	COMMD7
3.19E-67	5.65302	0.283	0.067	1.18E-62	Cholangiocyte	PSC_inflammation_vs_ICC_tumor	C1QB
3.39E-67	-8.50738	0	0.433	1.26E-62	Cholangiocyte	PSC_inflammation_vs_ICC_tumor	CLDN3
3.77E-67	-0.938442	0.111	0.636	1.40E-62	Cholangiocyte	PSC_inflammation_vs_ICC_tumor	PTP4A1
4.02E-67	-4.93669	0.007	0.443	1.49E-62	Cholangiocyte	PSC_inflammation_vs_ICC_tumor	TPD52L1
4.24E-67	-0.503827	0.19	0.781	1.58E-62	Cholangiocyte	PSC_inflammation_vs_ICC_tumor	CBX3
4.36E-67	-7.56685	0.002	0.435	1.62E-62	Cholangiocyte	PSC_inflammation_vs_ICC_tumor	LIPH
4.45E-67	-1.02292	0.093	0.606	1.65E-62	Cholangiocyte	PSC_inflammation_vs_ICC_tumor	METTL5
4.87E-67	-0.490897	0.228	0.841	1.81E-62	Cholangiocyte	PSC_inflammation_vs_ICC_tumor	PEBP1
5.00E-67	-1.04772	0.199	0.739	1.86E-62	Cholangiocyte	PSC_inflammation_vs_ICC_tumor	NPC2
5.37E-67	-1.77645	0.031	0.492	2.00E-62	Cholangiocyte	PSC_inflammation_vs_ICC_tumor	HEBP1
6.91E-67	-8.09458	0	0.432	2.57E-62	Cholangiocyte	PSC_inflammation_vs_ICC_tumor	FAM60A
7.06E-67	-0.545372	0.166	0.754	2.62E-62	Cholangiocyte	PSC_inflammation_vs_ICC_tumor	VPS29
8.30E-67	-2.08289	0.027	0.482	3.08E-62	Cholangiocyte	PSC_inflammation_vs_ICC_tumor	ARL1
8.99E-67	4.98255	0.261	0.057	3.34E-62	Cholangiocyte	PSC_inflammation_vs_ICC_tumor	FMNL1
9.76E-67	-0.825048	0.387	0.971	3.62E-62	Cholangiocyte	PSC_inflammation_vs_ICC_tumor	CHCHD2
1.05E-66	-2.20257	0.031	0.486	3.89E-62	Cholangiocyte	PSC_inflammation_vs_ICC_tumor	TSPAN3
1.10E-66	-1.27431	0.055	0.531	4.09E-62	Cholangiocyte	PSC_inflammation_vs_ICC_tumor	MRPL40
1.20E-66	-0.905056	0.31	0.913	4.44E-62	Cholangiocyte	PSC_inflammation_vs_ICC_tumor	GUK1
1.20E-66	-0.669305	0.137	0.686	4.47E-62	Cholangiocyte	PSC_inflammation_vs_ICC_tumor	EIF3I
1.21E-66	-1.03035	0.075	0.574	4.50E-62	Cholangiocyte	PSC_inflammation_vs_ICC_tumor	DNAJB11
1.33E-66	-5.82345	0.004	0.438	4.92E-62	Cholangiocyte	PSC_inflammation_vs_ICC_tumor	BCO2
1.37E-66	-0.667129	0.865	0.999	5.09E-62	Cholangiocyte	PSC_inflammation_vs_ICC_tumor	RPL39
1.61E-66	-0.717756	0.137	0.679	5.97E-62	Cholangiocyte	PSC_inflammation_vs_ICC_tumor	PET100
1.68E-66	-7.94059	0	0.43	6.24E-62	Cholangiocyte	PSC_inflammation_vs_ICC_tumor	C11orf48
1.85E-66	-0.866976	0.124	0.657	6.87E-62	Cholangiocyte	PSC_inflammation_vs_ICC_tumor	GTF2A2
1.90E-66	-3.6679	0.018	0.461	7.06E-62	Cholangiocyte	PSC_inflammation_vs_ICC_tumor	EEF1G
2.07E-66	6.11755	0.166	0.021	7.70E-62	Cholangiocyte	PSC_inflammation_vs_ICC_tumor	PTPRJ
2.13E-66	5.87331	0.179	0.025	7.91E-62	Cholangiocyte	PSC_inflammation_vs_ICC_tumor	NFATC2
2.51E-66	-1.85057	0.044	0.51	9.34E-62	Cholangiocyte	PSC_inflammation_vs_ICC_tumor	DPM2
2.67E-66	-2.25856	0.042	0.503	9.93E-62	Cholangiocyte	PSC_inflammation_vs_ICC_tumor	MRPS28
3.16E-66	-0.755849	0.263	0.883	1.17E-61	Cholangiocyte	PSC_inflammation_vs_ICC_tumor	H2AFZ
3.32E-66	-1.70372	0.053	0.525	1.23E-61	Cholangiocyte	PSC_inflammation_vs_ICC_tumor	PGD
4.31E-66	-1.29758	0.055	0.529	1.60E-61	Cholangiocyte	PSC_inflammation_vs_ICC_tumor	PAFAH1B3
4.45E-66	-7.85549	0	0.428	1.65E-61	Cholangiocyte	PSC_inflammation_vs_ICC_tumor	WBSCR22
4.47E-66	-1.16284	0.064	0.546	1.66E-61	Cholangiocyte	PSC_inflammation_vs_ICC_tumor	MRPL24
4.60E-66	-3.35672	0.011	0.45	1.71E-61	Cholangiocyte	PSC_inflammation_vs_ICC_tumor	AVPI1
5.70E-66	-0.699465	0.162	0.725	2.12E-61	Cholangiocyte	PSC_inflammation_vs_ICC_tumor	HMGN3
6.34E-66	-8.45517	0	0.427	2.35E-61	Cholangiocyte	PSC_inflammation_vs_ICC_tumor	PRSS22
7.78E-66	-1.80635	0.035	0.492	2.89E-61	Cholangiocyte	PSC_inflammation_vs_ICC_tumor	C8orf33
8.05E-66	-1.66759	0.035	0.494	2.99E-61	Cholangiocyte	PSC_inflammation_vs_ICC_tumor	MRPL32
9.85E-66	-10.0064	0	0.426	3.66E-61	Cholangiocyte	PSC_inflammation_vs_ICC_tumor	AGR3
1.09E-65	-4.21123	0.009	0.442	4.04E-61	Cholangiocyte	PSC_inflammation_vs_ICC_tumor	TP53I3
1.20E-65	-5.52719	0.009	0.438	4.47E-61	Cholangiocyte	PSC_inflammation_vs_ICC_tumor	MEIS2
1.49E-65	-5.18019	0.009	0.44	5.53E-61	Cholangiocyte	PSC_inflammation_vs_ICC_tumor	EREG
1.64E-65	4.66554	0.237	0.047	6.08E-61	Cholangiocyte	PSC_inflammation_vs_ICC_tumor	SKAP1
1.73E-65	-0.770542	0.095	0.607	6.43E-61	Cholangiocyte	PSC_inflammation_vs_ICC_tumor	NUDT5
1.74E-65	-4.74307	0.011	0.444	6.46E-61	Cholangiocyte	PSC_inflammation_vs_ICC_tumor	MMP7
1.74E-65	-0.806621	0.137	0.683	6.48E-61	Cholangiocyte	PSC_inflammation_vs_ICC_tumor	STOM
1.76E-65	-2.64066	0.013	0.451	6.54E-61	Cholangiocyte	PSC_inflammation_vs_ICC_tumor	AK1
1.90E-65	-6.36134	0.002	0.429	7.05E-61	Cholangiocyte	PSC_inflammation_vs_ICC_tumor	MALL
1.94E-65	-1.36396	0.049	0.518	7.22E-61	Cholangiocyte	PSC_inflammation_vs_ICC_tumor	FAM3C
2.59E-65	-0.854878	0.082	0.58	9.61E-61	Cholangiocyte	PSC_inflammation_vs_ICC_tumor	RNF145
3.46E-65	-3.38589	0.011	0.443	1.29E-60	Cholangiocyte	PSC_inflammation_vs_ICC_tumor	ERBB3
3.57E-65	-1.58217	0.046	0.508	1.32E-60	Cholangiocyte	PSC_inflammation_vs_ICC_tumor	DCAF13
3.59E-65	-0.492137	0.084	0.583	1.33E-60	Cholangiocyte	PSC_inflammation_vs_ICC_tumor	CWC15
3.69E-65	-8.26144	0	0.424	1.37E-60	Cholangiocyte	PSC_inflammation_vs_ICC_tumor	PPL
4.21E-65	-0.466791	0.175	0.755	1.56E-60	Cholangiocyte	PSC_inflammation_vs_ICC_tumor	H2AFV
4.43E-65	-3.61383	0.015	0.45	1.64E-60	Cholangiocyte	PSC_inflammation_vs_ICC_tumor	C19orf48
5.08E-65	-0.293485	0.195	0.791	1.89E-60	Cholangiocyte	PSC_inflammation_vs_ICC_tumor	CLTA
6.40E-65	-0.763348	0.086	0.583	2.38E-60	Cholangiocyte	PSC_inflammation_vs_ICC_tumor	APH1A
7.70E-65	-0.842211	0.086	0.587	2.86E-60	Cholangiocyte	PSC_inflammation_vs_ICC_tumor	CISD3
7.83E-65	-0.52232	0.113	0.633	2.91E-60	Cholangiocyte	PSC_inflammation_vs_ICC_tumor	CCT2
8.43E-65	-1.08492	0.058	0.528	3.13E-60	Cholangiocyte	PSC_inflammation_vs_ICC_tumor	MRPL42
9.47E-65	-1.30463	0.06	0.53	3.52E-60	Cholangiocyte	PSC_inflammation_vs_ICC_tumor	TRAPPC3
9.84E-65	-0.922927	0.06	0.538	3.66E-60	Cholangiocyte	PSC_inflammation_vs_ICC_tumor	COA6
1.21E-64	-7.7418	0.002	0.424	4.51E-60	Cholangiocyte	PSC_inflammation_vs_ICC_tumor	HBEGF
1.32E-64	-5.09238	0.007	0.433	4.90E-60	Cholangiocyte	PSC_inflammation_vs_ICC_tumor	FAM83H
1.36E-64	-1.18287	0.051	0.515	5.03E-60	Cholangiocyte	PSC_inflammation_vs_ICC_tumor	PTS
1.36E-64	-0.655951	0.086	0.568	5.04E-60	Cholangiocyte	PSC_inflammation_vs_ICC_tumor	S100A9
1.59E-64	-4.15561	0.009	0.437	5.89E-60	Cholangiocyte	PSC_inflammation_vs_ICC_tumor	IGF2BP2
1.60E-64	-0.700674	0.077	0.565	5.96E-60	Cholangiocyte	PSC_inflammation_vs_ICC_tumor	RAB5C
1.74E-64	-0.628659	0.21	0.797	6.46E-60	Cholangiocyte	PSC_inflammation_vs_ICC_tumor	PRELID1
2.01E-64	-3.82565	0.013	0.445	7.48E-60	Cholangiocyte	PSC_inflammation_vs_ICC_tumor	TSPAN13
2.04E-64	-0.505289	0.102	0.611	7.58E-60	Cholangiocyte	PSC_inflammation_vs_ICC_tumor	TMEM160
2.10E-64	-1.40528	0.062	0.537	7.79E-60	Cholangiocyte	PSC_inflammation_vs_ICC_tumor	COMTD1
2.13E-64	6.39123	0.126	0.012	7.90E-60	Cholangiocyte	PSC_inflammation_vs_ICC_tumor	ARHGEF6
2.54E-64	-0.471529	0.175	0.755	9.43E-60	Cholangiocyte	PSC_inflammation_vs_ICC_tumor	NSA2
2.68E-64	6.39263	0.108	0.008	9.95E-60	Cholangiocyte	PSC_inflammation_vs_ICC_tumor	IL2RB
2.92E-64	-1.42655	0.051	0.515	1.08E-59	Cholangiocyte	PSC_inflammation_vs_ICC_tumor	MRPS18C
3.21E-64	-0.678924	0.106	0.625	1.19E-59	Cholangiocyte	PSC_inflammation_vs_ICC_tumor	COX14
3.30E-64	-1.81959	0.044	0.499	1.22E-59	Cholangiocyte	PSC_inflammation_vs_ICC_tumor	EBAG9
3.32E-64	-3.6858	0.022	0.457	1.23E-59	Cholangiocyte	PSC_inflammation_vs_ICC_tumor	PLAUR
3.47E-64	-0.508556	0.215	0.817	1.29E-59	Cholangiocyte	PSC_inflammation_vs_ICC_tumor	JTB
3.58E-64	-0.391792	0.137	0.68	1.33E-59	Cholangiocyte	PSC_inflammation_vs_ICC_tumor	TMEM219
3.91E-64	-0.443695	0.113	0.631	1.45E-59	Cholangiocyte	PSC_inflammation_vs_ICC_tumor	ARF4
5.10E-64	-2.2381	0.038	0.486	1.89E-59	Cholangiocyte	PSC_inflammation_vs_ICC_tumor	FSCN1
5.46E-64	-5.15658	0.013	0.438	2.03E-59	Cholangiocyte	PSC_inflammation_vs_ICC_tumor	CXCL1
5.97E-64	-0.856757	0.08	0.569	2.22E-59	Cholangiocyte	PSC_inflammation_vs_ICC_tumor	TRAPPC2L
6.94E-64	-1.25793	0.042	0.499	2.58E-59	Cholangiocyte	PSC_inflammation_vs_ICC_tumor	TTC1
6.96E-64	-1.08153	0.064	0.542	2.59E-59	Cholangiocyte	PSC_inflammation_vs_ICC_tumor	MRPL28
7.04E-64	-0.668403	0.093	0.6	2.61E-59	Cholangiocyte	PSC_inflammation_vs_ICC_tumor	YIPF3
7.74E-64	-1.11511	0.075	0.56	2.87E-59	Cholangiocyte	PSC_inflammation_vs_ICC_tumor	TIMM10
9.08E-64	-0.920678	0.084	0.574	3.37E-59	Cholangiocyte	PSC_inflammation_vs_ICC_tumor	UQCRC2
1.14E-63	-0.6003	0.146	0.7	4.25E-59	Cholangiocyte	PSC_inflammation_vs_ICC_tumor	PPP4C
1.19E-63	-1.32264	0.033	0.479	4.42E-59	Cholangiocyte	PSC_inflammation_vs_ICC_tumor	FNDC3B
1.22E-63	-0.619235	0.122	0.649	4.52E-59	Cholangiocyte	PSC_inflammation_vs_ICC_tumor	APEX1
1.45E-63	-0.754349	0.137	0.673	5.38E-59	Cholangiocyte	PSC_inflammation_vs_ICC_tumor	FBL
1.58E-63	-1.47594	0.071	0.541	5.87E-59	Cholangiocyte	PSC_inflammation_vs_ICC_tumor	PLK3
1.77E-63	5.62094	0.162	0.021	6.59E-59	Cholangiocyte	PSC_inflammation_vs_ICC_tumor	APOA1
1.82E-63	-0.806147	0.097	0.598	6.76E-59	Cholangiocyte	PSC_inflammation_vs_ICC_tumor	SYPL1
1.89E-63	-0.958732	0.071	0.549	7.03E-59	Cholangiocyte	PSC_inflammation_vs_ICC_tumor	IRF2BP2
2.63E-63	-0.734144	0.511	0.991	9.76E-59	Cholangiocyte	PSC_inflammation_vs_ICC_tumor	HSP90AB1
2.86E-63	-7.81234	0	0.415	1.06E-58	Cholangiocyte	PSC_inflammation_vs_ICC_tumor	FAM195A
2.93E-63	-0.778385	0.115	0.63	1.09E-58	Cholangiocyte	PSC_inflammation_vs_ICC_tumor	CCT5
3.09E-63	-4.17961	0.007	0.426	1.15E-58	Cholangiocyte	PSC_inflammation_vs_ICC_tumor	PNPLA4
3.15E-63	-0.559213	0.232	0.855	1.17E-58	Cholangiocyte	PSC_inflammation_vs_ICC_tumor	SRSF3
3.22E-63	6.2456	0.146	0.017	1.19E-58	Cholangiocyte	PSC_inflammation_vs_ICC_tumor	MYBL1
4.42E-63	-0.349559	0.19	0.777	1.64E-58	Cholangiocyte	PSC_inflammation_vs_ICC_tumor	NDUFV2
4.46E-63	-6.1595	0.004	0.421	1.66E-58	Cholangiocyte	PSC_inflammation_vs_ICC_tumor	FHL2
4.92E-63	-0.435082	0.164	0.72	1.83E-58	Cholangiocyte	PSC_inflammation_vs_ICC_tumor	OCIAD1
5.71E-63	-8.04979	0	0.413	2.12E-58	Cholangiocyte	PSC_inflammation_vs_ICC_tumor	ERO1L
5.77E-63	-4.07869	0.011	0.432	2.14E-58	Cholangiocyte	PSC_inflammation_vs_ICC_tumor	PTK2
6.22E-63	-8.60525	0	0.413	2.31E-58	Cholangiocyte	PSC_inflammation_vs_ICC_tumor	RHOV
6.24E-63	-0.438956	0.17	0.738	2.32E-58	Cholangiocyte	PSC_inflammation_vs_ICC_tumor	GHITM
6.84E-63	-1.89538	0.069	0.524	2.54E-58	Cholangiocyte	PSC_inflammation_vs_ICC_tumor	G6PD
7.90E-63	-1.08106	0.053	0.513	2.94E-58	Cholangiocyte	PSC_inflammation_vs_ICC_tumor	FKBP4
8.05E-63	-7.85713	0	0.413	2.99E-58	Cholangiocyte	PSC_inflammation_vs_ICC_tumor	PARL
8.98E-63	-0.322919	0.15	0.7	3.33E-58	Cholangiocyte	PSC_inflammation_vs_ICC_tumor	EIF5B
9.03E-63	-1.02141	0.058	0.524	3.36E-58	Cholangiocyte	PSC_inflammation_vs_ICC_tumor	BTF3L4
9.75E-63	-0.736061	0.332	0.934	3.62E-58	Cholangiocyte	PSC_inflammation_vs_ICC_tumor	COX8A
1.00E-62	-0.761325	0.106	0.602	3.73E-58	Cholangiocyte	PSC_inflammation_vs_ICC_tumor	HIST1H1C
1.13E-62	-0.738178	0.316	0.935	4.22E-58	Cholangiocyte	PSC_inflammation_vs_ICC_tumor	HSP90B1
1.19E-62	-0.449777	0.21	0.801	4.43E-58	Cholangiocyte	PSC_inflammation_vs_ICC_tumor	ST13
1.35E-62	-10.1614	0	0.412	5.01E-58	Cholangiocyte	PSC_inflammation_vs_ICC_tumor	KRT16
1.50E-62	-2.66349	0.015	0.438	5.57E-58	Cholangiocyte	PSC_inflammation_vs_ICC_tumor	GALE
1.77E-62	-0.502229	0.217	0.822	6.57E-58	Cholangiocyte	PSC_inflammation_vs_ICC_tumor	ARL6IP4
1.78E-62	-2.14805	0.029	0.463	6.63E-58	Cholangiocyte	PSC_inflammation_vs_ICC_tumor	ALCAM
1.95E-62	-1.14699	0.175	0.685	7.24E-58	Cholangiocyte	PSC_inflammation_vs_ICC_tumor	BST2
1.97E-62	-0.81551	0.515	0.992	7.31E-58	Cholangiocyte	PSC_inflammation_vs_ICC_tumor	RPL4
2.19E-62	-0.686875	0.186	0.749	8.15E-58	Cholangiocyte	PSC_inflammation_vs_ICC_tumor	PGAM1
2.26E-62	-8.00413	0	0.411	8.38E-58	Cholangiocyte	PSC_inflammation_vs_ICC_tumor	LINC00969
2.67E-62	-0.808204	0.077	0.556	9.90E-58	Cholangiocyte	PSC_inflammation_vs_ICC_tumor	SNF8
3.11E-62	-0.453282	0.206	0.793	1.15E-57	Cholangiocyte	PSC_inflammation_vs_ICC_tumor	RBM3
3.14E-62	-3.90364	0.009	0.426	1.17E-57	Cholangiocyte	PSC_inflammation_vs_ICC_tumor	PPIC
3.71E-62	-0.822102	0.195	0.735	1.38E-57	Cholangiocyte	PSC_inflammation_vs_ICC_tumor	AP2M1
3.73E-62	-0.538786	0.159	0.711	1.38E-57	Cholangiocyte	PSC_inflammation_vs_ICC_tumor	DNAJB6
4.60E-62	-0.48512	0.104	0.61	1.71E-57	Cholangiocyte	PSC_inflammation_vs_ICC_tumor	NFE2L2
4.72E-62	-0.631792	0.113	0.626	1.75E-57	Cholangiocyte	PSC_inflammation_vs_ICC_tumor	DNAJC7
5.08E-62	3.30609	0.69	0.642	1.89E-57	Cholangiocyte	PSC_inflammation_vs_ICC_tumor	JUND
5.13E-62	-1.33822	0.122	0.606	1.91E-57	Cholangiocyte	PSC_inflammation_vs_ICC_tumor	MT1E
5.35E-62	-1.10282	0.077	0.551	1.99E-57	Cholangiocyte	PSC_inflammation_vs_ICC_tumor	UBE2E3
5.72E-62	-1.73349	0.06	0.515	2.13E-57	Cholangiocyte	PSC_inflammation_vs_ICC_tumor	CKS2
6.30E-62	-8.43803	0	0.409	2.34E-57	Cholangiocyte	PSC_inflammation_vs_ICC_tumor	SEPP1
6.45E-62	-4.84051	0.009	0.423	2.40E-57	Cholangiocyte	PSC_inflammation_vs_ICC_tumor	NOL3
6.91E-62	-2.55861	0.027	0.459	2.57E-57	Cholangiocyte	PSC_inflammation_vs_ICC_tumor	ABHD11
7.36E-62	-0.991076	0.062	0.527	2.73E-57	Cholangiocyte	PSC_inflammation_vs_ICC_tumor	NDUFS3
8.81E-62	-0.45709	0.15	0.69	3.27E-57	Cholangiocyte	PSC_inflammation_vs_ICC_tumor	C1orf43
8.84E-62	-5.86783	0.004	0.415	3.28E-57	Cholangiocyte	PSC_inflammation_vs_ICC_tumor	SDCBP2
8.99E-62	6.11948	0.104	0.007	3.34E-57	Cholangiocyte	PSC_inflammation_vs_ICC_tumor	CD27
1.31E-61	-2.97108	0.015	0.436	4.88E-57	Cholangiocyte	PSC_inflammation_vs_ICC_tumor	MYL6B
1.36E-61	-0.838385	0.086	0.572	5.04E-57	Cholangiocyte	PSC_inflammation_vs_ICC_tumor	PSMC6
1.45E-61	-0.521123	0.122	0.636	5.37E-57	Cholangiocyte	PSC_inflammation_vs_ICC_tumor	TMEM230
2.01E-61	-3.80855	0.033	0.46	7.45E-57	Cholangiocyte	PSC_inflammation_vs_ICC_tumor	CP
2.18E-61	-1.56226	0.042	0.487	8.11E-57	Cholangiocyte	PSC_inflammation_vs_ICC_tumor	ACTN1
2.21E-61	-1.24574	0.075	0.535	8.19E-57	Cholangiocyte	PSC_inflammation_vs_ICC_tumor	MARCKSL1
2.31E-61	-0.357388	0.137	0.665	8.57E-57	Cholangiocyte	PSC_inflammation_vs_ICC_tumor	COPS6
2.36E-61	-4.13601	0.011	0.426	8.76E-57	Cholangiocyte	PSC_inflammation_vs_ICC_tumor	KRT23
2.50E-61	-1.01895	0.093	0.581	9.30E-57	Cholangiocyte	PSC_inflammation_vs_ICC_tumor	AP3S1
2.77E-61	-2.42968	0.024	0.453	1.03E-56	Cholangiocyte	PSC_inflammation_vs_ICC_tumor	SCOC
2.96E-61	-2.58778	0.033	0.465	1.10E-56	Cholangiocyte	PSC_inflammation_vs_ICC_tumor	ADM
3.52E-61	-0.730054	0.077	0.554	1.31E-56	Cholangiocyte	PSC_inflammation_vs_ICC_tumor	NUTF2
4.01E-61	-0.828985	0.471	0.966	1.49E-56	Cholangiocyte	PSC_inflammation_vs_ICC_tumor	TOMM7
4.25E-61	-0.355068	0.097	0.591	1.58E-56	Cholangiocyte	PSC_inflammation_vs_ICC_tumor	C7orf50
5.05E-61	-4.0524	0.011	0.424	1.87E-56	Cholangiocyte	PSC_inflammation_vs_ICC_tumor	DSG2
6.50E-61	-0.759219	0.31	0.923	2.41E-56	Cholangiocyte	PSC_inflammation_vs_ICC_tumor	VAMP8
7.09E-61	-0.531236	0.232	0.826	2.63E-56	Cholangiocyte	PSC_inflammation_vs_ICC_tumor	YWHAQ
7.13E-61	-0.352769	0.217	0.815	2.65E-56	Cholangiocyte	PSC_inflammation_vs_ICC_tumor	C11orf58
7.61E-61	-1.76326	0.033	0.469	2.83E-56	Cholangiocyte	PSC_inflammation_vs_ICC_tumor	NDUFAF2
7.84E-61	-1.77039	0.035	0.471	2.91E-56	Cholangiocyte	PSC_inflammation_vs_ICC_tumor	CYTH2
9.24E-61	-1.04121	0.069	0.538	3.43E-56	Cholangiocyte	PSC_inflammation_vs_ICC_tumor	MLEC
9.52E-61	5.65426	0.221	0.044	3.54E-56	Cholangiocyte	PSC_inflammation_vs_ICC_tumor	DEF6
1.13E-60	-7.75837	0	0.402	4.19E-56	Cholangiocyte	PSC_inflammation_vs_ICC_tumor	C12orf44
1.21E-60	-1.28798	0.058	0.513	4.48E-56	Cholangiocyte	PSC_inflammation_vs_ICC_tumor	PSMC1
1.29E-60	-4.07723	0.029	0.441	4.81E-56	Cholangiocyte	PSC_inflammation_vs_ICC_tumor	TM4SF4
1.42E-60	-1.42993	0.049	0.493	5.29E-56	Cholangiocyte	PSC_inflammation_vs_ICC_tumor	ZDHHC12
1.48E-60	-1.15404	0.066	0.524	5.50E-56	Cholangiocyte	PSC_inflammation_vs_ICC_tumor	SLC52A2
1.49E-60	-0.535527	0.25	0.861	5.54E-56	Cholangiocyte	PSC_inflammation_vs_ICC_tumor	KTN1
1.59E-60	-2.24315	0.069	0.513	5.89E-56	Cholangiocyte	PSC_inflammation_vs_ICC_tumor	TPD52
1.73E-60	-1.31417	0.06	0.511	6.43E-56	Cholangiocyte	PSC_inflammation_vs_ICC_tumor	CYHR1
1.78E-60	-0.579205	0.113	0.614	6.61E-56	Cholangiocyte	PSC_inflammation_vs_ICC_tumor	CAPZA2
1.91E-60	-0.598356	0.1	0.592	7.08E-56	Cholangiocyte	PSC_inflammation_vs_ICC_tumor	HAX1
2.22E-60	-2.48796	0.024	0.448	8.26E-56	Cholangiocyte	PSC_inflammation_vs_ICC_tumor	ADAM15
2.70E-60	-0.463089	0.166	0.718	1.00E-55	Cholangiocyte	PSC_inflammation_vs_ICC_tumor	TMEM123
2.94E-60	-0.9451	0.062	0.519	1.09E-55	Cholangiocyte	PSC_inflammation_vs_ICC_tumor	SAR1A
3.47E-60	-1.2167	0.06	0.51	1.29E-55	Cholangiocyte	PSC_inflammation_vs_ICC_tumor	EIF4EBP1
3.64E-60	-0.702491	0.746	0.998	1.35E-55	Cholangiocyte	PSC_inflammation_vs_ICC_tumor	RPL9
4.39E-60	-2.08509	0.029	0.452	1.63E-55	Cholangiocyte	PSC_inflammation_vs_ICC_tumor	POLD2
4.50E-60	2.39062	0.456	0.179	1.67E-55	Cholangiocyte	PSC_inflammation_vs_ICC_tumor	RPS4Y1
4.58E-60	-0.589844	0.177	0.722	1.70E-55	Cholangiocyte	PSC_inflammation_vs_ICC_tumor	MRPL20
4.81E-60	-1.0289	0.053	0.499	1.79E-55	Cholangiocyte	PSC_inflammation_vs_ICC_tumor	CD82
5.17E-60	-1.81208	0.031	0.458	1.92E-55	Cholangiocyte	PSC_inflammation_vs_ICC_tumor	ASS1
5.60E-60	-1.3477	0.042	0.483	2.08E-55	Cholangiocyte	PSC_inflammation_vs_ICC_tumor	NANS
5.69E-60	-5.68492	0.004	0.407	2.11E-55	Cholangiocyte	PSC_inflammation_vs_ICC_tumor	MORN2
6.12E-60	-0.801758	0.084	0.563	2.27E-55	Cholangiocyte	PSC_inflammation_vs_ICC_tumor	NDUFA5
6.89E-60	-0.4058	0.122	0.633	2.56E-55	Cholangiocyte	PSC_inflammation_vs_ICC_tumor	ZC3H15
7.28E-60	-0.303619	0.188	0.76	2.70E-55	Cholangiocyte	PSC_inflammation_vs_ICC_tumor	SCAND1
7.41E-60	-0.614979	0.124	0.635	2.75E-55	Cholangiocyte	PSC_inflammation_vs_ICC_tumor	NT5C
8.37E-60	-2.78431	0.02	0.433	3.11E-55	Cholangiocyte	PSC_inflammation_vs_ICC_tumor	SRD5A3
1.02E-59	-0.308588	0.223	0.838	3.79E-55	Cholangiocyte	PSC_inflammation_vs_ICC_tumor	CUTA
1.21E-59	-2.33239	0.022	0.441	4.49E-55	Cholangiocyte	PSC_inflammation_vs_ICC_tumor	KNOP1
1.68E-59	-2.75482	0.02	0.433	6.25E-55	Cholangiocyte	PSC_inflammation_vs_ICC_tumor	THEM6
1.74E-59	-1.24875	0.071	0.53	6.46E-55	Cholangiocyte	PSC_inflammation_vs_ICC_tumor	RAB18
2.03E-59	-0.338269	0.162	0.709	7.55E-55	Cholangiocyte	PSC_inflammation_vs_ICC_tumor	H2AFY
2.11E-59	-0.937738	0.044	0.477	7.85E-55	Cholangiocyte	PSC_inflammation_vs_ICC_tumor	MRPS7
2.47E-59	-0.966959	0.153	0.658	9.17E-55	Cholangiocyte	PSC_inflammation_vs_ICC_tumor	DECR1
2.50E-59	-1.17553	0.062	0.512	9.28E-55	Cholangiocyte	PSC_inflammation_vs_ICC_tumor	ESD
2.87E-59	-0.491787	0.104	0.595	1.07E-54	Cholangiocyte	PSC_inflammation_vs_ICC_tumor	ANXA7
2.90E-59	-0.650204	0.075	0.539	1.08E-54	Cholangiocyte	PSC_inflammation_vs_ICC_tumor	EMC7
2.91E-59	-3.10756	0.015	0.422	1.08E-54	Cholangiocyte	PSC_inflammation_vs_ICC_tumor	TSPAN6
3.06E-59	-0.953861	0.069	0.526	1.14E-54	Cholangiocyte	PSC_inflammation_vs_ICC_tumor	ERCC1
3.27E-59	-1.7831	0.031	0.456	1.22E-54	Cholangiocyte	PSC_inflammation_vs_ICC_tumor	RRAS
3.34E-59	-0.318786	0.166	0.721	1.24E-54	Cholangiocyte	PSC_inflammation_vs_ICC_tumor	NME3
4.25E-59	-0.576147	0.303	0.929	1.58E-54	Cholangiocyte	PSC_inflammation_vs_ICC_tumor	HMGN1
4.47E-59	-1.16403	0.582	0.996	1.66E-54	Cholangiocyte	PSC_inflammation_vs_ICC_tumor	RPL38
4.60E-59	-6.55478	0.002	0.399	1.71E-54	Cholangiocyte	PSC_inflammation_vs_ICC_tumor	LYNX1
4.96E-59	-2.39062	0.027	0.444	1.84E-54	Cholangiocyte	PSC_inflammation_vs_ICC_tumor	AHCY
4.96E-59	-4.54742	0.009	0.411	1.84E-54	Cholangiocyte	PSC_inflammation_vs_ICC_tumor	PPP1R13L
5.64E-59	-1.92805	0.042	0.472	2.09E-54	Cholangiocyte	PSC_inflammation_vs_ICC_tumor	MRPS11
6.85E-59	-7.8496	0	0.394	2.54E-54	Cholangiocyte	PSC_inflammation_vs_ICC_tumor	MPZL2
7.03E-59	-3.48887	0.004	0.403	2.61E-54	Cholangiocyte	PSC_inflammation_vs_ICC_tumor	PFN2
7.72E-59	-0.990021	0.06	0.506	2.87E-54	Cholangiocyte	PSC_inflammation_vs_ICC_tumor	ARPC4
8.56E-59	-1.47268	0.053	0.492	3.18E-54	Cholangiocyte	PSC_inflammation_vs_ICC_tumor	CSNK1E
8.85E-59	1.03889	0.962	1	3.29E-54	Cholangiocyte	PSC_inflammation_vs_ICC_tumor	EEF1A1
8.89E-59	-0.764265	0.073	0.534	3.30E-54	Cholangiocyte	PSC_inflammation_vs_ICC_tumor	EMC6
8.90E-59	-0.713242	0.582	0.997	3.31E-54	Cholangiocyte	PSC_inflammation_vs_ICC_tumor	H3F3A
9.35E-59	6.13527	0.117	0.011	3.47E-54	Cholangiocyte	PSC_inflammation_vs_ICC_tumor	DOK2
9.74E-59	-3.01729	0.018	0.424	3.62E-54	Cholangiocyte	PSC_inflammation_vs_ICC_tumor	DHCR24
9.79E-59	-1.09194	0.046	0.483	3.64E-54	Cholangiocyte	PSC_inflammation_vs_ICC_tumor	TXNDC12
1.06E-58	6.18022	0.108	0.009	3.94E-54	Cholangiocyte	PSC_inflammation_vs_ICC_tumor	LINC00623
1.06E-58	-2.44425	0.018	0.426	3.95E-54	Cholangiocyte	PSC_inflammation_vs_ICC_tumor	MAGEF1
1.10E-58	-0.716067	0.449	0.973	4.08E-54	Cholangiocyte	PSC_inflammation_vs_ICC_tumor	YBX1
1.19E-58	-1.08986	0.062	0.511	4.41E-54	Cholangiocyte	PSC_inflammation_vs_ICC_tumor	PSMD9
1.33E-58	-7.911	0	0.392	4.94E-54	Cholangiocyte	PSC_inflammation_vs_ICC_tumor	RP11-349A22.5
1.35E-58	-0.49107	0.285	0.906	5.00E-54	Cholangiocyte	PSC_inflammation_vs_ICC_tumor	ATP6V1G1
1.64E-58	-8.55194	0.002	0.394	6.10E-54	Cholangiocyte	PSC_inflammation_vs_ICC_tumor	SERPINE2
1.67E-58	-1.38649	0.046	0.478	6.20E-54	Cholangiocyte	PSC_inflammation_vs_ICC_tumor	TPRKB
1.75E-58	-3.44012	0.013	0.415	6.52E-54	Cholangiocyte	PSC_inflammation_vs_ICC_tumor	PDZK1IP1
2.17E-58	-0.375809	0.21	0.791	8.05E-54	Cholangiocyte	PSC_inflammation_vs_ICC_tumor	PSME2
2.28E-58	-0.769036	0.75	1	8.46E-54	Cholangiocyte	PSC_inflammation_vs_ICC_tumor	RPL36
2.39E-58	-1.14717	0.053	0.494	8.89E-54	Cholangiocyte	PSC_inflammation_vs_ICC_tumor	BLOC1S2
2.54E-58	-1.16357	0.064	0.509	9.45E-54	Cholangiocyte	PSC_inflammation_vs_ICC_tumor	CHP1
2.58E-58	-7.71711	0	0.391	9.58E-54	Cholangiocyte	PSC_inflammation_vs_ICC_tumor	CEBPZ-AS1
2.67E-58	-0.38558	0.146	0.669	9.91E-54	Cholangiocyte	PSC_inflammation_vs_ICC_tumor	SSNA1
2.96E-58	-0.552618	0.312	0.931	1.10E-53	Cholangiocyte	PSC_inflammation_vs_ICC_tumor	SEC61B
3.33E-58	-0.404721	0.148	0.675	1.24E-53	Cholangiocyte	PSC_inflammation_vs_ICC_tumor	CCT4
3.36E-58	6.13295	0.115	0.011	1.25E-53	Cholangiocyte	PSC_inflammation_vs_ICC_tumor	EVI2A
3.56E-58	-1.06249	0.095	0.568	1.32E-53	Cholangiocyte	PSC_inflammation_vs_ICC_tumor	DPM3
4.02E-58	-2.87924	0.022	0.431	1.49E-53	Cholangiocyte	PSC_inflammation_vs_ICC_tumor	PMEPA1
4.09E-58	-2.44846	0.027	0.439	1.52E-53	Cholangiocyte	PSC_inflammation_vs_ICC_tumor	BZW2
4.12E-58	5.91959	0.122	0.012	1.53E-53	Cholangiocyte	PSC_inflammation_vs_ICC_tumor	HELB
4.19E-58	-1.08836	0.064	0.51	1.56E-53	Cholangiocyte	PSC_inflammation_vs_ICC_tumor	APP
4.55E-58	-0.943697	0.06	0.502	1.69E-53	Cholangiocyte	PSC_inflammation_vs_ICC_tumor	MRPS26
4.89E-58	-2.62369	0.029	0.438	1.82E-53	Cholangiocyte	PSC_inflammation_vs_ICC_tumor	LGALS4
4.93E-58	-1.01767	0.062	0.501	1.83E-53	Cholangiocyte	PSC_inflammation_vs_ICC_tumor	SERTAD1
7.06E-58	-1.38711	0.04	0.466	2.62E-53	Cholangiocyte	PSC_inflammation_vs_ICC_tumor	GIPC1
8.55E-58	-0.68177	0.097	0.573	3.18E-53	Cholangiocyte	PSC_inflammation_vs_ICC_tumor	CLNS1A
8.89E-58	-7.81494	0	0.388	3.30E-53	Cholangiocyte	PSC_inflammation_vs_ICC_tumor	PITX1
9.31E-58	-0.638417	0.15	0.663	3.46E-53	Cholangiocyte	PSC_inflammation_vs_ICC_tumor	SERPINB1
1.09E-57	-0.952949	0.058	0.495	4.03E-53	Cholangiocyte	PSC_inflammation_vs_ICC_tumor	PFDN1
1.13E-57	6.21957	0.113	0.01	4.21E-53	Cholangiocyte	PSC_inflammation_vs_ICC_tumor	SIRPG
1.44E-57	-3.32923	0.015	0.414	5.34E-53	Cholangiocyte	PSC_inflammation_vs_ICC_tumor	TJP1
1.55E-57	-0.449883	0.128	0.636	5.76E-53	Cholangiocyte	PSC_inflammation_vs_ICC_tumor	GRN
1.81E-57	-1.53188	0.035	0.456	6.73E-53	Cholangiocyte	PSC_inflammation_vs_ICC_tumor	TIMM9
1.86E-57	-0.939574	0.062	0.509	6.91E-53	Cholangiocyte	PSC_inflammation_vs_ICC_tumor	ETHE1
1.90E-57	-0.574773	0.206	0.758	7.04E-53	Cholangiocyte	PSC_inflammation_vs_ICC_tumor	ACTN4
2.08E-57	-0.472653	0.122	0.621	7.72E-53	Cholangiocyte	PSC_inflammation_vs_ICC_tumor	LRPAP1
2.87E-57	-5.86566	0.007	0.394	1.07E-52	Cholangiocyte	PSC_inflammation_vs_ICC_tumor	DCDC2
2.99E-57	3.80029	0.409	0.157	1.11E-52	Cholangiocyte	PSC_inflammation_vs_ICC_tumor	ALB
3.05E-57	-7.85726	0	0.386	1.13E-52	Cholangiocyte	PSC_inflammation_vs_ICC_tumor	C10orf54
3.10E-57	-0.266558	0.115	0.605	1.15E-52	Cholangiocyte	PSC_inflammation_vs_ICC_tumor	PRDX3
3.35E-57	-4.19556	0.009	0.402	1.25E-52	Cholangiocyte	PSC_inflammation_vs_ICC_tumor	TCTEX1D2
3.60E-57	-0.365895	0.257	0.832	1.34E-52	Cholangiocyte	PSC_inflammation_vs_ICC_tumor	TUBA1B
3.87E-57	-0.416895	0.239	0.833	1.44E-52	Cholangiocyte	PSC_inflammation_vs_ICC_tumor	SERBP1
3.96E-57	-1.13207	0.051	0.482	1.47E-52	Cholangiocyte	PSC_inflammation_vs_ICC_tumor	MALSU1
5.53E-57	5.91402	0.124	0.013	2.05E-52	Cholangiocyte	PSC_inflammation_vs_ICC_tumor	BCL11B
5.58E-57	-3.10579	0.011	0.406	2.07E-52	Cholangiocyte	PSC_inflammation_vs_ICC_tumor	FAM84B
5.74E-57	-1.10802	0.073	0.521	2.13E-52	Cholangiocyte	PSC_inflammation_vs_ICC_tumor	RALA
5.90E-57	-0.873002	0.066	0.511	2.19E-52	Cholangiocyte	PSC_inflammation_vs_ICC_tumor	PSMC4
7.95E-57	-0.393466	0.177	0.728	2.95E-52	Cholangiocyte	PSC_inflammation_vs_ICC_tumor	NDFIP1
1.12E-56	-0.382852	0.102	0.579	4.15E-52	Cholangiocyte	PSC_inflammation_vs_ICC_tumor	CASP4
1.82E-56	-0.688345	0.115	0.593	6.76E-52	Cholangiocyte	PSC_inflammation_vs_ICC_tumor	POLE4
1.97E-56	-0.691368	0.442	0.986	7.33E-52	Cholangiocyte	PSC_inflammation_vs_ICC_tumor	OST4
2.08E-56	-0.690765	0.131	0.623	7.71E-52	Cholangiocyte	PSC_inflammation_vs_ICC_tumor	PLEC
2.09E-56	-2.09263	0.02	0.421	7.75E-52	Cholangiocyte	PSC_inflammation_vs_ICC_tumor	SLC2A1
2.34E-56	-1.16342	0.058	0.49	8.70E-52	Cholangiocyte	PSC_inflammation_vs_ICC_tumor	EBP
2.60E-56	-2.83678	0.024	0.424	9.65E-52	Cholangiocyte	PSC_inflammation_vs_ICC_tumor	CXADR
2.74E-56	-2.65052	0.013	0.406	1.02E-51	Cholangiocyte	PSC_inflammation_vs_ICC_tumor	SIK1
2.82E-56	-0.306161	0.153	0.678	1.05E-51	Cholangiocyte	PSC_inflammation_vs_ICC_tumor	TBCB
2.84E-56	-3.27368	0.011	0.403	1.06E-51	Cholangiocyte	PSC_inflammation_vs_ICC_tumor	CCND1
3.21E-56	-0.254371	0.252	0.854	1.19E-51	Cholangiocyte	PSC_inflammation_vs_ICC_tumor	SEC62
3.24E-56	-8.50364	0	0.381	1.20E-51	Cholangiocyte	PSC_inflammation_vs_ICC_tumor	MUC4
3.51E-56	-8.30576	0	0.38	1.30E-51	Cholangiocyte	PSC_inflammation_vs_ICC_tumor	TMPRSS4
3.88E-56	-1.46135	0.046	0.47	1.44E-51	Cholangiocyte	PSC_inflammation_vs_ICC_tumor	RASSF7
3.98E-56	-0.777844	0.069	0.513	1.48E-51	Cholangiocyte	PSC_inflammation_vs_ICC_tumor	MTCH2
4.15E-56	-1.3793	0.049	0.47	1.54E-51	Cholangiocyte	PSC_inflammation_vs_ICC_tumor	MRPL37
4.76E-56	-0.400919	0.204	0.762	1.77E-51	Cholangiocyte	PSC_inflammation_vs_ICC_tumor	ANXA11
5.27E-56	-7.66992	0	0.379	1.96E-51	Cholangiocyte	PSC_inflammation_vs_ICC_tumor	LINC00998
5.46E-56	-0.763027	0.31	0.873	2.03E-51	Cholangiocyte	PSC_inflammation_vs_ICC_tumor	UQCR10
5.63E-56	-3.29946	0.024	0.418	2.09E-51	Cholangiocyte	PSC_inflammation_vs_ICC_tumor	THOP1
6.22E-56	-0.637631	0.265	0.853	2.31E-51	Cholangiocyte	PSC_inflammation_vs_ICC_tumor	HIGD2A
6.58E-56	-0.373893	0.086	0.547	2.45E-51	Cholangiocyte	PSC_inflammation_vs_ICC_tumor	CAMLG
6.82E-56	-0.450828	0.088	0.549	2.53E-51	Cholangiocyte	PSC_inflammation_vs_ICC_tumor	ADH5
6.83E-56	5.99485	0.144	0.019	2.54E-51	Cholangiocyte	PSC_inflammation_vs_ICC_tumor	PLCG1
7.53E-56	-0.604937	0.367	0.969	2.80E-51	Cholangiocyte	PSC_inflammation_vs_ICC_tumor	SNRPD2
8.08E-56	-0.58734	0.272	0.864	3.00E-51	Cholangiocyte	PSC_inflammation_vs_ICC_tumor	NUCKS1
9.33E-56	-0.259983	0.108	0.59	3.46E-51	Cholangiocyte	PSC_inflammation_vs_ICC_tumor	ADRM1
9.60E-56	-2.42173	0.015	0.406	3.57E-51	Cholangiocyte	PSC_inflammation_vs_ICC_tumor	PDLIM7
1.02E-55	-4.70019	0.007	0.39	3.78E-51	Cholangiocyte	PSC_inflammation_vs_ICC_tumor	LMTK3
1.05E-55	-0.542611	0.071	0.513	3.92E-51	Cholangiocyte	PSC_inflammation_vs_ICC_tumor	SPAG7
1.07E-55	-0.652686	0.091	0.55	3.96E-51	Cholangiocyte	PSC_inflammation_vs_ICC_tumor	THOC7
1.14E-55	-1.11066	0.058	0.483	4.25E-51	Cholangiocyte	PSC_inflammation_vs_ICC_tumor	PSMD14
1.32E-55	-0.488377	0.197	0.747	4.89E-51	Cholangiocyte	PSC_inflammation_vs_ICC_tumor	PSMB1
1.68E-55	-2.83837	0.018	0.41	6.23E-51	Cholangiocyte	PSC_inflammation_vs_ICC_tumor	ISOC2
1.81E-55	-2.09113	0.027	0.429	6.72E-51	Cholangiocyte	PSC_inflammation_vs_ICC_tumor	PMF1
2.07E-55	-1.5201	0.033	0.439	7.69E-51	Cholangiocyte	PSC_inflammation_vs_ICC_tumor	UCHL3
2.44E-55	-8.00547	0	0.376	9.07E-51	Cholangiocyte	PSC_inflammation_vs_ICC_tumor	PTRF
2.62E-55	-2.97947	0.018	0.406	9.72E-51	Cholangiocyte	PSC_inflammation_vs_ICC_tumor	LYRM4
2.64E-55	-0.705092	0.053	0.473	9.82E-51	Cholangiocyte	PSC_inflammation_vs_ICC_tumor	PLIN3
3.12E-55	-0.44821	0.122	0.612	1.16E-50	Cholangiocyte	PSC_inflammation_vs_ICC_tumor	RER1
3.56E-55	-0.386283	0.175	0.708	1.32E-50	Cholangiocyte	PSC_inflammation_vs_ICC_tumor	MDH2
3.64E-55	-0.475724	0.115	0.593	1.35E-50	Cholangiocyte	PSC_inflammation_vs_ICC_tumor	CCT7
4.46E-55	-2.10247	0.013	0.401	1.66E-50	Cholangiocyte	PSC_inflammation_vs_ICC_tumor	EMG1
4.65E-55	-7.68345	0	0.375	1.73E-50	Cholangiocyte	PSC_inflammation_vs_ICC_tumor	FAM103A1
5.59E-55	-0.429062	0.124	0.613	2.08E-50	Cholangiocyte	PSC_inflammation_vs_ICC_tumor	NUDC
5.77E-55	-0.394563	0.086	0.537	2.14E-50	Cholangiocyte	PSC_inflammation_vs_ICC_tumor	RNF114
5.93E-55	-4.62594	0.011	0.392	2.20E-50	Cholangiocyte	PSC_inflammation_vs_ICC_tumor	BICC1
6.22E-55	-0.444649	0.137	0.642	2.31E-50	Cholangiocyte	PSC_inflammation_vs_ICC_tumor	PPP2R1A
6.88E-55	-0.996461	0.04	0.45	2.55E-50	Cholangiocyte	PSC_inflammation_vs_ICC_tumor	MCFD2
7.04E-55	-0.849901	0.053	0.475	2.61E-50	Cholangiocyte	PSC_inflammation_vs_ICC_tumor	ITPA
7.52E-55	-7.75632	0	0.374	2.79E-50	Cholangiocyte	PSC_inflammation_vs_ICC_tumor	FAM127A
7.62E-55	-0.611657	0.356	0.96	2.83E-50	Cholangiocyte	PSC_inflammation_vs_ICC_tumor	SUMO2
9.58E-55	-0.295702	0.075	0.519	3.56E-50	Cholangiocyte	PSC_inflammation_vs_ICC_tumor	SFT2D1
9.65E-55	-0.388532	0.148	0.66	3.59E-50	Cholangiocyte	PSC_inflammation_vs_ICC_tumor	SIVA1
9.75E-55	-4.08084	0.007	0.386	3.62E-50	Cholangiocyte	PSC_inflammation_vs_ICC_tumor	NOTCH2NL
1.03E-54	-2.32761	0.022	0.416	3.84E-50	Cholangiocyte	PSC_inflammation_vs_ICC_tumor	PLK2
1.10E-54	-2.91648	0.022	0.413	4.10E-50	Cholangiocyte	PSC_inflammation_vs_ICC_tumor	CES1
1.12E-54	-2.9811	0.013	0.397	4.15E-50	Cholangiocyte	PSC_inflammation_vs_ICC_tumor	MANBAL
1.13E-54	-0.586816	0.055	0.481	4.18E-50	Cholangiocyte	PSC_inflammation_vs_ICC_tumor	TM2D1
1.24E-54	-2.37132	0.027	0.415	4.62E-50	Cholangiocyte	PSC_inflammation_vs_ICC_tumor	RBP1
1.30E-54	-5.14669	0.009	0.386	4.82E-50	Cholangiocyte	PSC_inflammation_vs_ICC_tumor	CTGF
1.30E-54	-1.17279	0.053	0.471	4.85E-50	Cholangiocyte	PSC_inflammation_vs_ICC_tumor	MRPL50
1.34E-54	-0.724697	0.066	0.5	4.98E-50	Cholangiocyte	PSC_inflammation_vs_ICC_tumor	PDLIM5
1.35E-54	-2.95439	0.011	0.394	5.01E-50	Cholangiocyte	PSC_inflammation_vs_ICC_tumor	NBL1
1.51E-54	-0.597635	0.104	0.575	5.62E-50	Cholangiocyte	PSC_inflammation_vs_ICC_tumor	DERL1
1.74E-54	-0.691531	0.082	0.528	6.46E-50	Cholangiocyte	PSC_inflammation_vs_ICC_tumor	PTRHD1
1.87E-54	-1.99974	0.018	0.407	6.93E-50	Cholangiocyte	PSC_inflammation_vs_ICC_tumor	NSMCE2
1.91E-54	-3.36485	0.013	0.397	7.11E-50	Cholangiocyte	PSC_inflammation_vs_ICC_tumor	PRSS23
1.99E-54	-1.01988	0.049	0.467	7.40E-50	Cholangiocyte	PSC_inflammation_vs_ICC_tumor	CDK4
2.43E-54	-5.22663	0.004	0.378	9.03E-50	Cholangiocyte	PSC_inflammation_vs_ICC_tumor	PLS3
3.21E-54	-0.487458	0.117	0.591	1.19E-49	Cholangiocyte	PSC_inflammation_vs_ICC_tumor	PTTG1IP
3.21E-54	-0.836918	0.252	0.762	1.19E-49	Cholangiocyte	PSC_inflammation_vs_ICC_tumor	APRT
3.74E-54	-2.91116	0.018	0.4	1.39E-49	Cholangiocyte	PSC_inflammation_vs_ICC_tumor	MSRB1
4.51E-54	-0.444808	0.124	0.609	1.67E-49	Cholangiocyte	PSC_inflammation_vs_ICC_tumor	SYNGR2
5.48E-54	-3.85456	0.007	0.381	2.04E-49	Cholangiocyte	PSC_inflammation_vs_ICC_tumor	HIST1H2BD
5.98E-54	-0.569643	0.091	0.541	2.22E-49	Cholangiocyte	PSC_inflammation_vs_ICC_tumor	FDX1
6.57E-54	4.84488	0.303	0.094	2.44E-49	Cholangiocyte	PSC_inflammation_vs_ICC_tumor	RBL2
7.38E-54	-0.735134	0.086	0.533	2.74E-49	Cholangiocyte	PSC_inflammation_vs_ICC_tumor	MMADHC
8.40E-54	-3.1505	0.013	0.393	3.12E-49	Cholangiocyte	PSC_inflammation_vs_ICC_tumor	ST3GAL4
9.10E-54	-1.24624	0.084	0.512	3.38E-49	Cholangiocyte	PSC_inflammation_vs_ICC_tumor	TXNRD1
9.49E-54	-1.91268	0.027	0.417	3.53E-49	Cholangiocyte	PSC_inflammation_vs_ICC_tumor	IFT43
1.18E-53	-0.882318	0.093	0.545	4.40E-49	Cholangiocyte	PSC_inflammation_vs_ICC_tumor	PIM3
1.41E-53	-1.29007	0.042	0.446	5.24E-49	Cholangiocyte	PSC_inflammation_vs_ICC_tumor	ECI1
1.43E-53	-0.618294	0.274	0.832	5.30E-49	Cholangiocyte	PSC_inflammation_vs_ICC_tumor	PPP1R15A
1.48E-53	-0.691453	0.403	0.962	5.48E-49	Cholangiocyte	PSC_inflammation_vs_ICC_tumor	MIF
1.58E-53	-4.37696	0.002	0.371	5.87E-49	Cholangiocyte	PSC_inflammation_vs_ICC_tumor	MLF1
1.74E-53	-0.978377	0.035	0.435	6.46E-49	Cholangiocyte	PSC_inflammation_vs_ICC_tumor	IRS2
1.76E-53	-0.861266	0.051	0.46	6.52E-49	Cholangiocyte	PSC_inflammation_vs_ICC_tumor	RUVBL2
1.95E-53	-2.20442	0.022	0.405	7.24E-49	Cholangiocyte	PSC_inflammation_vs_ICC_tumor	CXXC5
2.16E-53	-1.38158	0.042	0.446	8.03E-49	Cholangiocyte	PSC_inflammation_vs_ICC_tumor	ESF1
2.23E-53	-1.651	0.038	0.438	8.30E-49	Cholangiocyte	PSC_inflammation_vs_ICC_tumor	DCTPP1
2.33E-53	-0.271275	0.153	0.658	8.65E-49	Cholangiocyte	PSC_inflammation_vs_ICC_tumor	PHB2
2.49E-53	-7.58598	0	0.366	9.25E-49	Cholangiocyte	PSC_inflammation_vs_ICC_tumor	PPP2R4
3.92E-53	-0.480644	0.08	0.518	1.46E-48	Cholangiocyte	PSC_inflammation_vs_ICC_tumor	RBM42
4.00E-53	-7.7357	0	0.365	1.49E-48	Cholangiocyte	PSC_inflammation_vs_ICC_tumor	KIAA1430
4.68E-53	-7.79168	0	0.364	1.74E-48	Cholangiocyte	PSC_inflammation_vs_ICC_tumor	KIAA0907
4.93E-53	4.28304	0.418	0.19	1.83E-48	Cholangiocyte	PSC_inflammation_vs_ICC_tumor	ARHGEF1
5.60E-53	-0.450462	0.122	0.597	2.08E-48	Cholangiocyte	PSC_inflammation_vs_ICC_tumor	MGMT
7.26E-53	-0.949285	0.051	0.459	2.70E-48	Cholangiocyte	PSC_inflammation_vs_ICC_tumor	MRPS10
8.44E-53	-1.78945	0.031	0.423	3.13E-48	Cholangiocyte	PSC_inflammation_vs_ICC_tumor	EPS8L2
8.78E-53	-1.04857	0.06	0.477	3.26E-48	Cholangiocyte	PSC_inflammation_vs_ICC_tumor	ADK
9.79E-53	-0.581001	0.723	0.999	3.64E-48	Cholangiocyte	PSC_inflammation_vs_ICC_tumor	RPL24
1.01E-52	-0.266148	0.117	0.594	3.74E-48	Cholangiocyte	PSC_inflammation_vs_ICC_tumor	NDUFB6
1.07E-52	-1.95191	0.031	0.419	3.98E-48	Cholangiocyte	PSC_inflammation_vs_ICC_tumor	TCEAL8
1.08E-52	-1.93543	0.02	0.396	4.02E-48	Cholangiocyte	PSC_inflammation_vs_ICC_tumor	LCN2
1.14E-52	-1.18206	0.046	0.448	4.23E-48	Cholangiocyte	PSC_inflammation_vs_ICC_tumor	MED30
1.22E-52	-1.07872	0.06	0.473	4.53E-48	Cholangiocyte	PSC_inflammation_vs_ICC_tumor	ITGB1BP1
1.27E-52	-1.26927	0.055	0.466	4.71E-48	Cholangiocyte	PSC_inflammation_vs_ICC_tumor	ARF3
1.30E-52	-1.82299	0.024	0.409	4.83E-48	Cholangiocyte	PSC_inflammation_vs_ICC_tumor	F11R
1.30E-52	-7.62484	0	0.362	4.84E-48	Cholangiocyte	PSC_inflammation_vs_ICC_tumor	RP11-532F12.5
1.69E-52	-0.560909	0.341	0.955	6.29E-48	Cholangiocyte	PSC_inflammation_vs_ICC_tumor	UBL5
1.71E-52	-0.379405	0.241	0.813	6.35E-48	Cholangiocyte	PSC_inflammation_vs_ICC_tumor	CALR
1.92E-52	-1.66275	0.049	0.449	7.13E-48	Cholangiocyte	PSC_inflammation_vs_ICC_tumor	ARL5B
2.18E-52	-1.0888	0.06	0.477	8.09E-48	Cholangiocyte	PSC_inflammation_vs_ICC_tumor	SREK1IP1
2.33E-52	-2.90959	0.009	0.379	8.66E-48	Cholangiocyte	PSC_inflammation_vs_ICC_tumor	SMAGP
2.64E-52	-8.00745	0	0.36	9.79E-48	Cholangiocyte	PSC_inflammation_vs_ICC_tumor	TRIM29
2.82E-52	-2.0098	0.015	0.39	1.05E-47	Cholangiocyte	PSC_inflammation_vs_ICC_tumor	NDUFA9
3.18E-52	-1.45041	0.04	0.436	1.18E-47	Cholangiocyte	PSC_inflammation_vs_ICC_tumor	DDX1
3.33E-52	-8.09634	0	0.36	1.24E-47	Cholangiocyte	PSC_inflammation_vs_ICC_tumor	TNNT1
3.41E-52	-2.65245	0.015	0.388	1.27E-47	Cholangiocyte	PSC_inflammation_vs_ICC_tumor	ENAH
3.67E-52	-4.797	0.009	0.376	1.36E-47	Cholangiocyte	PSC_inflammation_vs_ICC_tumor	CRYAB
3.86E-52	-0.377972	0.088	0.532	1.43E-47	Cholangiocyte	PSC_inflammation_vs_ICC_tumor	UQCC2
4.92E-52	-8.6992	0	0.359	1.83E-47	Cholangiocyte	PSC_inflammation_vs_ICC_tumor	DHRS9
5.33E-52	5.76688	0.113	0.012	1.98E-47	Cholangiocyte	PSC_inflammation_vs_ICC_tumor	SFMBT2
5.66E-52	-4.93227	0.007	0.371	2.10E-47	Cholangiocyte	PSC_inflammation_vs_ICC_tumor	JAG1
5.76E-52	-8.28065	0	0.359	2.14E-47	Cholangiocyte	PSC_inflammation_vs_ICC_tumor	SERPINB5
6.09E-52	-0.316121	0.148	0.642	2.26E-47	Cholangiocyte	PSC_inflammation_vs_ICC_tumor	YWHAH
6.18E-52	-0.419305	0.25	0.812	2.30E-47	Cholangiocyte	PSC_inflammation_vs_ICC_tumor	HSPA5
6.91E-52	-4.03907	0.009	0.375	2.57E-47	Cholangiocyte	PSC_inflammation_vs_ICC_tumor	TNFRSF21
7.27E-52	-7.78584	0	0.358	2.70E-47	Cholangiocyte	PSC_inflammation_vs_ICC_tumor	PRKCDBP
7.81E-52	-0.428369	0.093	0.537	2.90E-47	Cholangiocyte	PSC_inflammation_vs_ICC_tumor	EMC10
8.18E-52	-0.506505	0.354	0.954	3.04E-47	Cholangiocyte	PSC_inflammation_vs_ICC_tumor	PPIB
8.49E-52	-1.48193	0.055	0.46	3.16E-47	Cholangiocyte	PSC_inflammation_vs_ICC_tumor	ZFAND2A
9.18E-52	-7.57367	0	0.358	3.41E-47	Cholangiocyte	PSC_inflammation_vs_ICC_tumor	NRD1
9.18E-52	-7.74205	0	0.358	3.41E-47	Cholangiocyte	PSC_inflammation_vs_ICC_tumor	MYEOV
9.43E-52	-0.696527	0.062	0.476	3.50E-47	Cholangiocyte	PSC_inflammation_vs_ICC_tumor	REEP3
9.81E-52	-0.470614	0.086	0.522	3.64E-47	Cholangiocyte	PSC_inflammation_vs_ICC_tumor	PSMD11
1.08E-51	-0.517802	0.066	0.488	3.99E-47	Cholangiocyte	PSC_inflammation_vs_ICC_tumor	ATP6V1E1
1.08E-51	-0.405388	0.235	0.791	4.00E-47	Cholangiocyte	PSC_inflammation_vs_ICC_tumor	DRAP1
1.08E-51	-1.16851	0.053	0.457	4.02E-47	Cholangiocyte	PSC_inflammation_vs_ICC_tumor	CUEDC2
1.19E-51	-0.565789	0.082	0.516	4.41E-47	Cholangiocyte	PSC_inflammation_vs_ICC_tumor	SDHD
1.27E-51	-1.58717	0.033	0.416	4.71E-47	Cholangiocyte	PSC_inflammation_vs_ICC_tumor	SLC22A18
1.30E-51	-0.525681	0.168	0.669	4.81E-47	Cholangiocyte	PSC_inflammation_vs_ICC_tumor	DHRS7
1.31E-51	-0.264925	0.197	0.743	4.85E-47	Cholangiocyte	PSC_inflammation_vs_ICC_tumor	SNRPD3
1.34E-51	-4.383	0.007	0.37	4.97E-47	Cholangiocyte	PSC_inflammation_vs_ICC_tumor	TUBB6
1.39E-51	-0.364422	0.075	0.502	5.18E-47	Cholangiocyte	PSC_inflammation_vs_ICC_tumor	NCBP2
1.50E-51	-0.756366	0.06	0.47	5.56E-47	Cholangiocyte	PSC_inflammation_vs_ICC_tumor	PRPF31
1.67E-51	5.37463	0.226	0.054	6.21E-47	Cholangiocyte	PSC_inflammation_vs_ICC_tumor	TMC8
1.88E-51	-6.38526	0.002	0.36	6.98E-47	Cholangiocyte	PSC_inflammation_vs_ICC_tumor	IGFBP6
2.00E-51	-7.68469	0	0.356	7.42E-47	Cholangiocyte	PSC_inflammation_vs_ICC_tumor	CLN3.1
2.08E-51	-0.333226	0.097	0.549	7.74E-47	Cholangiocyte	PSC_inflammation_vs_ICC_tumor	SERPINB6
2.25E-51	-0.615036	0.082	0.509	8.36E-47	Cholangiocyte	PSC_inflammation_vs_ICC_tumor	CDKN1A
2.42E-51	4.33281	0.352	0.134	8.98E-47	Cholangiocyte	PSC_inflammation_vs_ICC_tumor	2026-09-01
2.90E-51	-0.339461	0.086	0.519	1.08E-46	Cholangiocyte	PSC_inflammation_vs_ICC_tumor	ARPP19
3.14E-51	-0.295056	0.093	0.533	1.17E-46	Cholangiocyte	PSC_inflammation_vs_ICC_tumor	TMEM179B
3.32E-51	-2.73959	0.011	0.375	1.23E-46	Cholangiocyte	PSC_inflammation_vs_ICC_tumor	B3GNT5
4.53E-51	-4.0395	0.007	0.366	1.68E-46	Cholangiocyte	PSC_inflammation_vs_ICC_tumor	PLXNB2
5.25E-51	-2.7066	0.011	0.374	1.95E-46	Cholangiocyte	PSC_inflammation_vs_ICC_tumor	SPR
6.04E-51	-1.18665	0.051	0.449	2.24E-46	Cholangiocyte	PSC_inflammation_vs_ICC_tumor	TMX2
6.14E-51	-1.10839	0.049	0.446	2.28E-46	Cholangiocyte	PSC_inflammation_vs_ICC_tumor	VTI1B
6.21E-51	-0.509564	0.066	0.481	2.31E-46	Cholangiocyte	PSC_inflammation_vs_ICC_tumor	VEZT
7.42E-51	-0.936732	0.046	0.443	2.75E-46	Cholangiocyte	PSC_inflammation_vs_ICC_tumor	POLDIP2
9.23E-51	-1.30764	0.051	0.447	3.43E-46	Cholangiocyte	PSC_inflammation_vs_ICC_tumor	LRRC59
9.58E-51	-0.719547	0.071	0.487	3.56E-46	Cholangiocyte	PSC_inflammation_vs_ICC_tumor	BAG1
1.05E-50	-1.14039	0.08	0.496	3.90E-46	Cholangiocyte	PSC_inflammation_vs_ICC_tumor	AQP3
1.09E-50	-7.72649	0	0.352	4.07E-46	Cholangiocyte	PSC_inflammation_vs_ICC_tumor	AP1M2
1.19E-50	-6.44642	0.004	0.358	4.42E-46	Cholangiocyte	PSC_inflammation_vs_ICC_tumor	RBFOX2
1.20E-50	-1.08047	0.046	0.442	4.45E-46	Cholangiocyte	PSC_inflammation_vs_ICC_tumor	LAGE3
1.45E-50	-1.46128	0.033	0.415	5.37E-46	Cholangiocyte	PSC_inflammation_vs_ICC_tumor	CCDC50
1.54E-50	-0.4437	0.137	0.609	5.74E-46	Cholangiocyte	PSC_inflammation_vs_ICC_tumor	SLC3A2
1.67E-50	-3.44507	0.024	0.393	6.21E-46	Cholangiocyte	PSC_inflammation_vs_ICC_tumor	IGFBP3
1.70E-50	-0.539331	0.082	0.505	6.31E-46	Cholangiocyte	PSC_inflammation_vs_ICC_tumor	SSSCA1
1.74E-50	-0.985095	0.049	0.446	6.45E-46	Cholangiocyte	PSC_inflammation_vs_ICC_tumor	AIG1
1.98E-50	-1.35028	0.044	0.435	7.37E-46	Cholangiocyte	PSC_inflammation_vs_ICC_tumor	DNAJB12
1.99E-50	-1.1212	0.046	0.437	7.39E-46	Cholangiocyte	PSC_inflammation_vs_ICC_tumor	SNRNP27
2.07E-50	-8.16369	0.002	0.353	7.69E-46	Cholangiocyte	PSC_inflammation_vs_ICC_tumor	CEACAM6
2.31E-50	-0.315473	0.133	0.606	8.59E-46	Cholangiocyte	PSC_inflammation_vs_ICC_tumor	HM13
2.46E-50	-0.626421	0.071	0.486	9.14E-46	Cholangiocyte	PSC_inflammation_vs_ICC_tumor	CFDP1
2.57E-50	-0.54406	0.064	0.473	9.54E-46	Cholangiocyte	PSC_inflammation_vs_ICC_tumor	TES
2.88E-50	-6.74719	0.002	0.353	1.07E-45	Cholangiocyte	PSC_inflammation_vs_ICC_tumor	ESRP1
3.08E-50	-0.324111	0.128	0.593	1.15E-45	Cholangiocyte	PSC_inflammation_vs_ICC_tumor	RTF1
3.17E-50	-3.75941	0.007	0.362	1.18E-45	Cholangiocyte	PSC_inflammation_vs_ICC_tumor	BAIAP2L1
3.73E-50	-0.951429	0.055	0.456	1.39E-45	Cholangiocyte	PSC_inflammation_vs_ICC_tumor	SSRP1
3.76E-50	-4.77862	0.004	0.356	1.40E-45	Cholangiocyte	PSC_inflammation_vs_ICC_tumor	CHMP4C
3.89E-50	-0.702422	0.073	0.485	1.44E-45	Cholangiocyte	PSC_inflammation_vs_ICC_tumor	NSMCE1
4.09E-50	-0.410496	0.241	0.793	1.52E-45	Cholangiocyte	PSC_inflammation_vs_ICC_tumor	MRPS21
4.27E-50	-0.836777	0.285	0.794	1.59E-45	Cholangiocyte	PSC_inflammation_vs_ICC_tumor	CCNL1
4.36E-50	-7.77102	0	0.349	1.62E-45	Cholangiocyte	PSC_inflammation_vs_ICC_tumor	FAM63B
5.22E-50	-2.65566	0.013	0.374	1.94E-45	Cholangiocyte	PSC_inflammation_vs_ICC_tumor	NBPF10
6.86E-50	-3.53506	0.011	0.368	2.55E-45	Cholangiocyte	PSC_inflammation_vs_ICC_tumor	CBY1
7.22E-50	-0.280037	0.228	0.787	2.68E-45	Cholangiocyte	PSC_inflammation_vs_ICC_tumor	HNRNPF
7.65E-50	-0.398705	0.274	0.836	2.84E-45	Cholangiocyte	PSC_inflammation_vs_ICC_tumor	PARK7
7.65E-50	-1.31735	0.033	0.411	2.84E-45	Cholangiocyte	PSC_inflammation_vs_ICC_tumor	NTPCR
8.19E-50	-1.50362	0.033	0.408	3.04E-45	Cholangiocyte	PSC_inflammation_vs_ICC_tumor	BOD1
8.23E-50	-1.71296	0.024	0.396	3.06E-45	Cholangiocyte	PSC_inflammation_vs_ICC_tumor	LLPH
9.37E-50	-7.43046	0	0.347	3.48E-45	Cholangiocyte	PSC_inflammation_vs_ICC_tumor	HN1L
9.42E-50	-0.662352	0.058	0.456	3.50E-45	Cholangiocyte	PSC_inflammation_vs_ICC_tumor	IFT20
1.09E-49	-1.44759	0.038	0.416	4.04E-45	Cholangiocyte	PSC_inflammation_vs_ICC_tumor	CHMP2B
1.10E-49	-2.85117	0.02	0.385	4.09E-45	Cholangiocyte	PSC_inflammation_vs_ICC_tumor	RAMP1
1.14E-49	-1.09229	0.049	0.44	4.24E-45	Cholangiocyte	PSC_inflammation_vs_ICC_tumor	SLC1A5
1.18E-49	-7.78295	0	0.347	4.38E-45	Cholangiocyte	PSC_inflammation_vs_ICC_tumor	MLTK
1.46E-49	5.59493	0.17	0.031	5.43E-45	Cholangiocyte	PSC_inflammation_vs_ICC_tumor	HIST1H1D
1.58E-49	-2.14711	0.02	0.383	5.87E-45	Cholangiocyte	PSC_inflammation_vs_ICC_tumor	PAICS
1.64E-49	-2.11414	0.02	0.384	6.10E-45	Cholangiocyte	PSC_inflammation_vs_ICC_tumor	CMSS1
2.03E-49	1.05242	0.929	0.997	7.53E-45	Cholangiocyte	PSC_inflammation_vs_ICC_tumor	TPT1
2.18E-49	-1.08736	0.04	0.423	8.09E-45	Cholangiocyte	PSC_inflammation_vs_ICC_tumor	C12orf10
2.34E-49	-2.76293	0.02	0.382	8.69E-45	Cholangiocyte	PSC_inflammation_vs_ICC_tumor	IFT27
2.46E-49	5.1144	0.206	0.046	9.13E-45	Cholangiocyte	PSC_inflammation_vs_ICC_tumor	SEMA4D
2.49E-49	-0.628808	0.095	0.524	9.26E-45	Cholangiocyte	PSC_inflammation_vs_ICC_tumor	ZFAND6
2.58E-49	-0.272503	0.263	0.848	9.58E-45	Cholangiocyte	PSC_inflammation_vs_ICC_tumor	MORF4L1
3.06E-49	-3.62099	0.011	0.365	1.14E-44	Cholangiocyte	PSC_inflammation_vs_ICC_tumor	SGMS2
3.11E-49	-1.56235	0.033	0.407	1.15E-44	Cholangiocyte	PSC_inflammation_vs_ICC_tumor	JAGN1
3.28E-49	-1.12876	0.066	0.469	1.22E-44	Cholangiocyte	PSC_inflammation_vs_ICC_tumor	LIMA1
3.69E-49	-7.42784	0	0.344	1.37E-44	Cholangiocyte	PSC_inflammation_vs_ICC_tumor	WIBG
3.83E-49	-0.878956	0.051	0.441	1.42E-44	Cholangiocyte	PSC_inflammation_vs_ICC_tumor	LDLR
3.97E-49	-0.620714	0.847	0.999	1.47E-44	Cholangiocyte	PSC_inflammation_vs_ICC_tumor	PTMA
4.66E-49	-1.82805	0.027	0.394	1.73E-44	Cholangiocyte	PSC_inflammation_vs_ICC_tumor	APOPT1
5.12E-49	-4.52842	0.002	0.348	1.90E-44	Cholangiocyte	PSC_inflammation_vs_ICC_tumor	NME1-NME2
5.59E-49	-0.566002	0.075	0.485	2.08E-44	Cholangiocyte	PSC_inflammation_vs_ICC_tumor	GLO1
6.27E-49	-8.12324	0	0.343	2.33E-44	Cholangiocyte	PSC_inflammation_vs_ICC_tumor	FOSL1
7.28E-49	5.44525	0.153	0.025	2.70E-44	Cholangiocyte	PSC_inflammation_vs_ICC_tumor	SH2D2A
8.92E-49	-0.382445	0.135	0.599	3.32E-44	Cholangiocyte	PSC_inflammation_vs_ICC_tumor	MDH1
9.04E-49	-0.742995	0.071	0.475	3.36E-44	Cholangiocyte	PSC_inflammation_vs_ICC_tumor	CISD2
9.32E-49	-2.56819	0.015	0.373	3.46E-44	Cholangiocyte	PSC_inflammation_vs_ICC_tumor	GSTM3
9.95E-49	0.620057	0.991	0.999	3.70E-44	Cholangiocyte	PSC_inflammation_vs_ICC_tumor	MT-ATP6
1.07E-48	-0.339313	0.088	0.516	3.98E-44	Cholangiocyte	PSC_inflammation_vs_ICC_tumor	TXNL1
1.22E-48	-3.25519	0.009	0.359	4.54E-44	Cholangiocyte	PSC_inflammation_vs_ICC_tumor	AGRN
1.28E-48	-1.68707	0.035	0.406	4.75E-44	Cholangiocyte	PSC_inflammation_vs_ICC_tumor	HOOK2
1.39E-48	-3.84252	0.011	0.361	5.18E-44	Cholangiocyte	PSC_inflammation_vs_ICC_tumor	CDH1
1.50E-48	-0.334809	0.283	0.86	5.58E-44	Cholangiocyte	PSC_inflammation_vs_ICC_tumor	SSR2
1.64E-48	-1.92907	0.033	0.404	6.09E-44	Cholangiocyte	PSC_inflammation_vs_ICC_tumor	STARD10
1.70E-48	-7.41878	0.002	0.343	6.33E-44	Cholangiocyte	PSC_inflammation_vs_ICC_tumor	CTHRC1
1.71E-48	0.556828	0.991	0.999	6.36E-44	Cholangiocyte	PSC_inflammation_vs_ICC_tumor	MT-CO2
1.80E-48	-5.65783	0.002	0.345	6.67E-44	Cholangiocyte	PSC_inflammation_vs_ICC_tumor	PRSS8
2.00E-48	-0.925865	0.042	0.422	7.43E-44	Cholangiocyte	PSC_inflammation_vs_ICC_tumor	UBE2D1
2.08E-48	-0.307882	0.091	0.516	7.73E-44	Cholangiocyte	PSC_inflammation_vs_ICC_tumor	PDIA4
2.52E-48	-0.389866	0.082	0.497	9.35E-44	Cholangiocyte	PSC_inflammation_vs_ICC_tumor	FAM32A
2.85E-48	-0.40868	0.146	0.616	1.06E-43	Cholangiocyte	PSC_inflammation_vs_ICC_tumor	PPP1CB
2.99E-48	-0.653007	0.108	0.542	1.11E-43	Cholangiocyte	PSC_inflammation_vs_ICC_tumor	LYPLA1
3.02E-48	-0.542724	0.066	0.466	1.12E-43	Cholangiocyte	PSC_inflammation_vs_ICC_tumor	EPB41L4A-AS1
3.07E-48	-1.2927	0.02	0.379	1.14E-43	Cholangiocyte	PSC_inflammation_vs_ICC_tumor	IFT57
3.17E-48	-0.808001	0.058	0.446	1.18E-43	Cholangiocyte	PSC_inflammation_vs_ICC_tumor	CRIPT
3.25E-48	-2.00624	0.029	0.393	1.21E-43	Cholangiocyte	PSC_inflammation_vs_ICC_tumor	HYI
3.60E-48	-1.18087	0.042	0.418	1.34E-43	Cholangiocyte	PSC_inflammation_vs_ICC_tumor	HSD17B12
4.10E-48	-0.745914	0.06	0.453	1.52E-43	Cholangiocyte	PSC_inflammation_vs_ICC_tumor	ARMC10
4.27E-48	-1.20748	0.055	0.441	1.58E-43	Cholangiocyte	PSC_inflammation_vs_ICC_tumor	GTF3C5
4.67E-48	-2.55758	0.015	0.369	1.73E-43	Cholangiocyte	PSC_inflammation_vs_ICC_tumor	POLR2J3
4.87E-48	-0.324093	0.215	0.755	1.81E-43	Cholangiocyte	PSC_inflammation_vs_ICC_tumor	UBE2I
5.69E-48	4.49109	0.232	0.06	2.11E-43	Cholangiocyte	PSC_inflammation_vs_ICC_tumor	ARHGAP4
6.37E-48	-0.934676	0.051	0.434	2.36E-43	Cholangiocyte	PSC_inflammation_vs_ICC_tumor	ZNF281
6.38E-48	-0.437331	0.084	0.493	2.37E-43	Cholangiocyte	PSC_inflammation_vs_ICC_tumor	CERS2
6.47E-48	-2.53343	0.024	0.383	2.40E-43	Cholangiocyte	PSC_inflammation_vs_ICC_tumor	TMEM9
6.50E-48	4.49022	0.365	0.152	2.41E-43	Cholangiocyte	PSC_inflammation_vs_ICC_tumor	PIK3R1
6.59E-48	-0.805561	0.062	0.454	2.45E-43	Cholangiocyte	PSC_inflammation_vs_ICC_tumor	PHF5A
6.92E-48	-2.32941	0.027	0.386	2.57E-43	Cholangiocyte	PSC_inflammation_vs_ICC_tumor	WWTR1
7.55E-48	-2.25336	0.029	0.391	2.81E-43	Cholangiocyte	PSC_inflammation_vs_ICC_tumor	FLNB
7.57E-48	-2.50777	0.013	0.364	2.81E-43	Cholangiocyte	PSC_inflammation_vs_ICC_tumor	RBM27
8.12E-48	-7.88142	0	0.337	3.02E-43	Cholangiocyte	PSC_inflammation_vs_ICC_tumor	PTGES
8.58E-48	-0.643749	0.069	0.469	3.19E-43	Cholangiocyte	PSC_inflammation_vs_ICC_tumor	MRPL17
9.44E-48	-8.44793	0	0.336	3.51E-43	Cholangiocyte	PSC_inflammation_vs_ICC_tumor	MIR24-2
9.59E-48	-0.593091	0.073	0.476	3.56E-43	Cholangiocyte	PSC_inflammation_vs_ICC_tumor	SMIM15
1.02E-47	-7.42147	0	0.336	3.78E-43	Cholangiocyte	PSC_inflammation_vs_ICC_tumor	WHSC1L1
1.15E-47	-0.633171	0.082	0.49	4.29E-43	Cholangiocyte	PSC_inflammation_vs_ICC_tumor	PSMD7
1.20E-47	-2.45944	0.024	0.382	4.47E-43	Cholangiocyte	PSC_inflammation_vs_ICC_tumor	NET1
1.21E-47	-0.347682	0.095	0.519	4.49E-43	Cholangiocyte	PSC_inflammation_vs_ICC_tumor	MPG
1.22E-47	-0.458281	0.097	0.526	4.52E-43	Cholangiocyte	PSC_inflammation_vs_ICC_tumor	IGBP1
1.26E-47	-4.09232	0.007	0.349	4.67E-43	Cholangiocyte	PSC_inflammation_vs_ICC_tumor	C16orf74
1.36E-47	-0.965813	0.051	0.433	5.04E-43	Cholangiocyte	PSC_inflammation_vs_ICC_tumor	TMEM14A
1.44E-47	-0.85189	0.927	1	5.33E-43	Cholangiocyte	PSC_inflammation_vs_ICC_tumor	MALAT1
1.55E-47	-2.02537	0.018	0.369	5.75E-43	Cholangiocyte	PSC_inflammation_vs_ICC_tumor	TCF7L2
1.55E-47	-0.440185	0.075	0.478	5.75E-43	Cholangiocyte	PSC_inflammation_vs_ICC_tumor	AAMP
1.59E-47	-7.50509	0	0.335	5.92E-43	Cholangiocyte	PSC_inflammation_vs_ICC_tumor	OBFC1
1.64E-47	-0.55701	0.046	0.423	6.09E-43	Cholangiocyte	PSC_inflammation_vs_ICC_tumor	SHC1
1.66E-47	-0.609265	0.084	0.495	6.15E-43	Cholangiocyte	PSC_inflammation_vs_ICC_tumor	UGCG
2.02E-47	-0.716699	0.153	0.609	7.49E-43	Cholangiocyte	PSC_inflammation_vs_ICC_tumor	CAPN2
2.31E-47	-0.800097	0.073	0.472	8.56E-43	Cholangiocyte	PSC_inflammation_vs_ICC_tumor	PIN4
2.38E-47	-0.393782	0.133	0.574	8.86E-43	Cholangiocyte	PSC_inflammation_vs_ICC_tumor	SOD2
2.48E-47	-2.08163	0.029	0.389	9.23E-43	Cholangiocyte	PSC_inflammation_vs_ICC_tumor	C11orf1
2.62E-47	5.85484	0.135	0.02	9.73E-43	Cholangiocyte	PSC_inflammation_vs_ICC_tumor	ATP8A1
2.63E-47	-1.12686	0.042	0.415	9.77E-43	Cholangiocyte	PSC_inflammation_vs_ICC_tumor	NTMT1
2.74E-47	-0.993087	0.029	0.387	1.02E-42	Cholangiocyte	PSC_inflammation_vs_ICC_tumor	CAMK2N1
2.89E-47	-0.670036	0.058	0.444	1.07E-42	Cholangiocyte	PSC_inflammation_vs_ICC_tumor	GRHPR
3.04E-47	-0.848802	0.06	0.448	1.13E-42	Cholangiocyte	PSC_inflammation_vs_ICC_tumor	TP53TG1
3.06E-47	-0.758627	0.08	0.481	1.14E-42	Cholangiocyte	PSC_inflammation_vs_ICC_tumor	GCHFR
3.14E-47	-1.02282	0.042	0.414	1.17E-42	Cholangiocyte	PSC_inflammation_vs_ICC_tumor	DCTN6
3.49E-47	-0.444465	0.091	0.508	1.30E-42	Cholangiocyte	PSC_inflammation_vs_ICC_tumor	PDCD10
3.59E-47	-4.69616	0.004	0.342	1.33E-42	Cholangiocyte	PSC_inflammation_vs_ICC_tumor	SCNN1A
3.75E-47	-0.559643	0.069	0.466	1.39E-42	Cholangiocyte	PSC_inflammation_vs_ICC_tumor	YWHAG
3.99E-47	-0.40463	0.058	0.446	1.48E-42	Cholangiocyte	PSC_inflammation_vs_ICC_tumor	C1orf35
4.23E-47	-1.64868	0.029	0.386	1.57E-42	Cholangiocyte	PSC_inflammation_vs_ICC_tumor	AAMDC
4.39E-47	-0.266841	0.075	0.48	1.63E-42	Cholangiocyte	PSC_inflammation_vs_ICC_tumor	NIFK
5.19E-47	-0.747092	0.077	0.477	1.93E-42	Cholangiocyte	PSC_inflammation_vs_ICC_tumor	TMBIM1
5.55E-47	-1.78954	0.029	0.382	2.06E-42	Cholangiocyte	PSC_inflammation_vs_ICC_tumor	TPM2
6.09E-47	-10.0656	0	0.332	2.26E-42	Cholangiocyte	PSC_inflammation_vs_ICC_tumor	PI3
6.66E-47	-2.16294	0.018	0.364	2.47E-42	Cholangiocyte	PSC_inflammation_vs_ICC_tumor	PRR7
7.06E-47	-8.13698	0	0.331	2.62E-42	Cholangiocyte	PSC_inflammation_vs_ICC_tumor	KLK11
7.59E-47	-0.319753	0.19	0.689	2.82E-42	Cholangiocyte	PSC_inflammation_vs_ICC_tumor	CAPNS1
7.66E-47	4.56618	0.327	0.123	2.84E-42	Cholangiocyte	PSC_inflammation_vs_ICC_tumor	CBLB
7.94E-47	-0.279959	0.086	0.5	2.95E-42	Cholangiocyte	PSC_inflammation_vs_ICC_tumor	IAH1
8.16E-47	-0.323052	0.104	0.535	3.03E-42	Cholangiocyte	PSC_inflammation_vs_ICC_tumor	HDGF
8.29E-47	-0.947128	0.131	0.56	3.08E-42	Cholangiocyte	PSC_inflammation_vs_ICC_tumor	NCOA7
8.57E-47	-0.946019	0.062	0.447	3.18E-42	Cholangiocyte	PSC_inflammation_vs_ICC_tumor	PAIP1
8.62E-47	5.36116	0.146	0.024	3.20E-42	Cholangiocyte	PSC_inflammation_vs_ICC_tumor	UTY
9.02E-47	-1.18413	0.033	0.397	3.35E-42	Cholangiocyte	PSC_inflammation_vs_ICC_tumor	SLC50A1
1.00E-46	-2.1404	0.024	0.376	3.72E-42	Cholangiocyte	PSC_inflammation_vs_ICC_tumor	CTBP2
1.14E-46	-2.05891	0.013	0.357	4.25E-42	Cholangiocyte	PSC_inflammation_vs_ICC_tumor	MYO6
1.21E-46	-1.89201	0.042	0.407	4.48E-42	Cholangiocyte	PSC_inflammation_vs_ICC_tumor	TMEM176B
1.26E-46	-0.724771	0.064	0.453	4.69E-42	Cholangiocyte	PSC_inflammation_vs_ICC_tumor	BAG3
1.28E-46	-7.51856	0	0.33	4.75E-42	Cholangiocyte	PSC_inflammation_vs_ICC_tumor	GSTO2
1.29E-46	-0.777905	0.058	0.441	4.81E-42	Cholangiocyte	PSC_inflammation_vs_ICC_tumor	PHLDA1
1.35E-46	-1.09208	0.029	0.387	5.02E-42	Cholangiocyte	PSC_inflammation_vs_ICC_tumor	CYP3A5
1.52E-46	-1.65396	0.031	0.387	5.65E-42	Cholangiocyte	PSC_inflammation_vs_ICC_tumor	ARL3
1.54E-46	-0.346275	0.091	0.507	5.71E-42	Cholangiocyte	PSC_inflammation_vs_ICC_tumor	GTF3C6
1.57E-46	-1.74384	0.031	0.388	5.83E-42	Cholangiocyte	PSC_inflammation_vs_ICC_tumor	QSOX1
2.31E-46	-7.56016	0	0.329	8.57E-42	Cholangiocyte	PSC_inflammation_vs_ICC_tumor	CCDC104
2.43E-46	5.72633	0.113	0.014	9.01E-42	Cholangiocyte	PSC_inflammation_vs_ICC_tumor	ELMO1
2.47E-46	-1.02063	0.051	0.425	9.17E-42	Cholangiocyte	PSC_inflammation_vs_ICC_tumor	MRPS14
3.01E-46	-0.613657	0.425	0.973	1.12E-41	Cholangiocyte	PSC_inflammation_vs_ICC_tumor	MYL12B
4.26E-46	-2.04175	0.027	0.376	1.58E-41	Cholangiocyte	PSC_inflammation_vs_ICC_tumor	NDFIP2
4.30E-46	-2.2573	0.018	0.36	1.60E-41	Cholangiocyte	PSC_inflammation_vs_ICC_tumor	BIK
4.70E-46	-3.64696	0.004	0.336	1.75E-41	Cholangiocyte	PSC_inflammation_vs_ICC_tumor	MYOF
4.75E-46	-1.28655	0.031	0.387	1.76E-41	Cholangiocyte	PSC_inflammation_vs_ICC_tumor	ACOT13
5.60E-46	-0.565048	0.062	0.443	2.08E-41	Cholangiocyte	PSC_inflammation_vs_ICC_tumor	RAB4A
5.67E-46	-0.455097	0.08	0.478	2.11E-41	Cholangiocyte	PSC_inflammation_vs_ICC_tumor	NINJ1
5.76E-46	-3.91463	0.009	0.344	2.14E-41	Cholangiocyte	PSC_inflammation_vs_ICC_tumor	LAMA5
5.81E-46	-0.979902	0.199	0.648	2.16E-41	Cholangiocyte	PSC_inflammation_vs_ICC_tumor	TRAM1
5.84E-46	-4.32246	0.009	0.343	2.17E-41	Cholangiocyte	PSC_inflammation_vs_ICC_tumor	ANXA3
5.92E-46	-0.28137	0.188	0.684	2.20E-41	Cholangiocyte	PSC_inflammation_vs_ICC_tumor	DYNLT1
6.01E-46	-0.350023	0.095	0.507	2.23E-41	Cholangiocyte	PSC_inflammation_vs_ICC_tumor	LSM2
6.30E-46	-0.984661	0.058	0.433	2.34E-41	Cholangiocyte	PSC_inflammation_vs_ICC_tumor	IDH1
6.35E-46	-4.9699	0.007	0.338	2.36E-41	Cholangiocyte	PSC_inflammation_vs_ICC_tumor	LAMC2
6.53E-46	-1.82533	0.02	0.364	2.43E-41	Cholangiocyte	PSC_inflammation_vs_ICC_tumor	SH2D3A
7.77E-46	1.06466	0.881	0.998	2.89E-41	Cholangiocyte	PSC_inflammation_vs_ICC_tumor	RPS12
7.77E-46	-1.70956	0.131	0.538	2.89E-41	Cholangiocyte	PSC_inflammation_vs_ICC_tumor	ANKRD36C
8.05E-46	-0.461995	0.077	0.472	2.99E-41	Cholangiocyte	PSC_inflammation_vs_ICC_tumor	PPA2
8.07E-46	-8.04252	0	0.326	3.00E-41	Cholangiocyte	PSC_inflammation_vs_ICC_tumor	KLK10
8.25E-46	-0.329421	0.073	0.466	3.06E-41	Cholangiocyte	PSC_inflammation_vs_ICC_tumor	CHCHD7
8.37E-46	-2.80163	0.015	0.354	3.11E-41	Cholangiocyte	PSC_inflammation_vs_ICC_tumor	MPZL1
8.99E-46	4.24767	0.418	0.21	3.34E-41	Cholangiocyte	PSC_inflammation_vs_ICC_tumor	SMCHD1
1.07E-45	5.02974	0.184	0.039	3.99E-41	Cholangiocyte	PSC_inflammation_vs_ICC_tumor	ANXA6
1.11E-45	-0.844262	0.062	0.444	4.13E-41	Cholangiocyte	PSC_inflammation_vs_ICC_tumor	LTBP3
1.14E-45	-0.757544	0.082	0.482	4.24E-41	Cholangiocyte	PSC_inflammation_vs_ICC_tumor	DNAJC15
1.21E-45	-1.80445	0.022	0.367	4.50E-41	Cholangiocyte	PSC_inflammation_vs_ICC_tumor	STK3
1.27E-45	-1.37807	0.033	0.388	4.71E-41	Cholangiocyte	PSC_inflammation_vs_ICC_tumor	NOP16
1.29E-45	-3.47456	0.007	0.337	4.81E-41	Cholangiocyte	PSC_inflammation_vs_ICC_tumor	TMEM99
1.30E-45	-0.884608	0.058	0.434	4.82E-41	Cholangiocyte	PSC_inflammation_vs_ICC_tumor	BLCAP
1.33E-45	-0.750293	0.071	0.458	4.96E-41	Cholangiocyte	PSC_inflammation_vs_ICC_tumor	MRPL9
1.39E-45	-0.520316	0.073	0.459	5.15E-41	Cholangiocyte	PSC_inflammation_vs_ICC_tumor	MKRN1
1.60E-45	-0.27743	0.097	0.511	5.95E-41	Cholangiocyte	PSC_inflammation_vs_ICC_tumor	NDUFS2
1.86E-45	-0.452577	0.084	0.484	6.91E-41	Cholangiocyte	PSC_inflammation_vs_ICC_tumor	SUCLG1
1.87E-45	-0.808453	0.051	0.422	6.96E-41	Cholangiocyte	PSC_inflammation_vs_ICC_tumor	SUDS3
2.00E-45	-2.02044	0.024	0.368	7.43E-41	Cholangiocyte	PSC_inflammation_vs_ICC_tumor	AKT1S1
2.11E-45	-0.344918	0.19	0.679	7.84E-41	Cholangiocyte	PSC_inflammation_vs_ICC_tumor	CSNK1A1
2.25E-45	-2.7141	0.015	0.352	8.35E-41	Cholangiocyte	PSC_inflammation_vs_ICC_tumor	KCNN4
2.51E-45	-0.327251	0.093	0.502	9.31E-41	Cholangiocyte	PSC_inflammation_vs_ICC_tumor	UBE2K
2.63E-45	-3.13044	0.015	0.351	9.76E-41	Cholangiocyte	PSC_inflammation_vs_ICC_tumor	MMP14
2.70E-45	-1.27017	0.064	0.438	1.00E-40	Cholangiocyte	PSC_inflammation_vs_ICC_tumor	TNFSF10
2.73E-45	-1.44269	0.033	0.386	1.02E-40	Cholangiocyte	PSC_inflammation_vs_ICC_tumor	TFPI
3.12E-45	-1.01801	0.044	0.403	1.16E-40	Cholangiocyte	PSC_inflammation_vs_ICC_tumor	PSMG4
3.30E-45	6.2624	0.115	0.015	1.22E-40	Cholangiocyte	PSC_inflammation_vs_ICC_tumor	ITGB2-AS1
3.32E-45	-4.69074	0.007	0.334	1.23E-40	Cholangiocyte	PSC_inflammation_vs_ICC_tumor	MBOAT2
3.33E-45	-1.40786	0.06	0.434	1.24E-40	Cholangiocyte	PSC_inflammation_vs_ICC_tumor	ATP6V1H
3.54E-45	-2.492	0.013	0.349	1.32E-40	Cholangiocyte	PSC_inflammation_vs_ICC_tumor	FAH
4.33E-45	-1.24443	0.027	0.371	1.61E-40	Cholangiocyte	PSC_inflammation_vs_ICC_tumor	MRPS18A
5.24E-45	-0.440644	0.08	0.474	1.95E-40	Cholangiocyte	PSC_inflammation_vs_ICC_tumor	CCDC124
5.36E-45	-2.21979	0.02	0.357	1.99E-40	Cholangiocyte	PSC_inflammation_vs_ICC_tumor	MGLL
6.62E-45	-0.381985	0.06	0.434	2.46E-40	Cholangiocyte	PSC_inflammation_vs_ICC_tumor	MRPS35
7.05E-45	-4.42375	0.007	0.333	2.62E-40	Cholangiocyte	PSC_inflammation_vs_ICC_tumor	KIAA1522
9.31E-45	4.67234	0.294	0.103	3.46E-40	Cholangiocyte	PSC_inflammation_vs_ICC_tumor	PIK3IP1
1.02E-44	-0.757288	0.055	0.424	3.81E-40	Cholangiocyte	PSC_inflammation_vs_ICC_tumor	CLPTM1
1.20E-44	-7.32445	0	0.319	4.46E-40	Cholangiocyte	PSC_inflammation_vs_ICC_tumor	UTP11L
1.62E-44	-0.674043	0.038	0.392	6.03E-40	Cholangiocyte	PSC_inflammation_vs_ICC_tumor	UNC93B1
1.69E-44	-0.971258	0.06	0.434	6.26E-40	Cholangiocyte	PSC_inflammation_vs_ICC_tumor	BCL2L1
1.74E-44	-0.641154	0.084	0.475	6.46E-40	Cholangiocyte	PSC_inflammation_vs_ICC_tumor	SEPHS2
1.80E-44	-0.5869	0.79	0.999	6.68E-40	Cholangiocyte	PSC_inflammation_vs_ICC_tumor	EIF1
2.50E-44	3.36931	0.54	0.402	9.27E-40	Cholangiocyte	PSC_inflammation_vs_ICC_tumor	ARHGDIB
2.62E-44	-2.36199	0.027	0.362	9.73E-40	Cholangiocyte	PSC_inflammation_vs_ICC_tumor	GC
2.78E-44	4.95467	0.252	0.076	1.03E-39	Cholangiocyte	PSC_inflammation_vs_ICC_tumor	CCDC88C
2.87E-44	-7.38106	0	0.317	1.06E-39	Cholangiocyte	PSC_inflammation_vs_ICC_tumor	RP6-109B7.3
2.99E-44	-0.430047	0.064	0.442	1.11E-39	Cholangiocyte	PSC_inflammation_vs_ICC_tumor	GGA1
3.53E-44	-1.58904	0.027	0.368	1.31E-39	Cholangiocyte	PSC_inflammation_vs_ICC_tumor	OAZ2
3.92E-44	-0.426225	0.066	0.443	1.46E-39	Cholangiocyte	PSC_inflammation_vs_ICC_tumor	SDHB
4.14E-44	-0.647844	0.06	0.431	1.54E-39	Cholangiocyte	PSC_inflammation_vs_ICC_tumor	NELFE
4.14E-44	-2.51397	0.027	0.362	1.54E-39	Cholangiocyte	PSC_inflammation_vs_ICC_tumor	C1R
4.18E-44	-1.29972	0.029	0.372	1.55E-39	Cholangiocyte	PSC_inflammation_vs_ICC_tumor	SCAMP4
4.22E-44	5.67778	0.175	0.037	1.57E-39	Cholangiocyte	PSC_inflammation_vs_ICC_tumor	HLA-DRB5
4.29E-44	-0.415375	0.08	0.468	1.59E-39	Cholangiocyte	PSC_inflammation_vs_ICC_tumor	CDC123
4.34E-44	4.9247	0.144	0.025	1.61E-39	Cholangiocyte	PSC_inflammation_vs_ICC_tumor	SAMSN1
4.37E-44	-0.494544	0.093	0.498	1.62E-39	Cholangiocyte	PSC_inflammation_vs_ICC_tumor	HADHB
5.25E-44	-1.02358	0.024	0.363	1.95E-39	Cholangiocyte	PSC_inflammation_vs_ICC_tumor	RBM47
5.51E-44	-0.62965	0.069	0.446	2.05E-39	Cholangiocyte	PSC_inflammation_vs_ICC_tumor	RNASEH2C
5.71E-44	-2.91026	0.018	0.349	2.12E-39	Cholangiocyte	PSC_inflammation_vs_ICC_tumor	FAM129B
6.27E-44	5.54837	0.124	0.018	2.33E-39	Cholangiocyte	PSC_inflammation_vs_ICC_tumor	JAK3
6.34E-44	-7.68703	0	0.315	2.35E-39	Cholangiocyte	PSC_inflammation_vs_ICC_tumor	SETD5-AS1
6.78E-44	-0.544716	0.854	1	2.52E-39	Cholangiocyte	PSC_inflammation_vs_ICC_tumor	RPS24
7.74E-44	-4.96042	0.004	0.323	2.87E-39	Cholangiocyte	PSC_inflammation_vs_ICC_tumor	LARP6
8.41E-44	-0.369147	0.148	0.593	3.12E-39	Cholangiocyte	PSC_inflammation_vs_ICC_tumor	HEBP2
8.73E-44	-0.892049	0.053	0.418	3.24E-39	Cholangiocyte	PSC_inflammation_vs_ICC_tumor	TIMMDC1
9.85E-44	-0.738589	0.064	0.438	3.66E-39	Cholangiocyte	PSC_inflammation_vs_ICC_tumor	NDUFV3
1.06E-43	-0.34511	0.082	0.472	3.92E-39	Cholangiocyte	PSC_inflammation_vs_ICC_tumor	PNKP
1.18E-43	-3.38935	0.018	0.343	4.38E-39	Cholangiocyte	PSC_inflammation_vs_ICC_tumor	GGH
1.40E-43	-7.33741	0	0.313	5.19E-39	Cholangiocyte	PSC_inflammation_vs_ICC_tumor	GPR56
1.56E-43	-1.4702	0.031	0.374	5.78E-39	Cholangiocyte	PSC_inflammation_vs_ICC_tumor	SURF2
1.57E-43	-1.54519	0.033	0.375	5.84E-39	Cholangiocyte	PSC_inflammation_vs_ICC_tumor	ERI3
1.63E-43	-4.22874	0.007	0.325	6.06E-39	Cholangiocyte	PSC_inflammation_vs_ICC_tumor	CRB3
1.73E-43	-2.94601	0.018	0.343	6.42E-39	Cholangiocyte	PSC_inflammation_vs_ICC_tumor	TRIM47
1.95E-43	-0.251262	0.142	0.588	7.23E-39	Cholangiocyte	PSC_inflammation_vs_ICC_tumor	RPN2
1.97E-43	5.17365	0.197	0.047	7.32E-39	Cholangiocyte	PSC_inflammation_vs_ICC_tumor	OXNAD1
2.03E-43	-0.909271	0.055	0.42	7.53E-39	Cholangiocyte	PSC_inflammation_vs_ICC_tumor	PTGES2
2.15E-43	-0.315371	0.095	0.495	8.00E-39	Cholangiocyte	PSC_inflammation_vs_ICC_tumor	BCL7C
2.21E-43	-3.42357	0.007	0.325	8.20E-39	Cholangiocyte	PSC_inflammation_vs_ICC_tumor	IRF6
2.48E-43	-7.2796	0	0.312	9.21E-39	Cholangiocyte	PSC_inflammation_vs_ICC_tumor	MRPS17.1
2.96E-43	-1.13008	0.046	0.398	1.10E-38	Cholangiocyte	PSC_inflammation_vs_ICC_tumor	ALG3
3.08E-43	-7.51745	0.004	0.317	1.14E-38	Cholangiocyte	PSC_inflammation_vs_ICC_tumor	ANXA13
3.64E-43	-4.53953	0.002	0.315	1.35E-38	Cholangiocyte	PSC_inflammation_vs_ICC_tumor	PLAU
4.04E-43	-0.485028	0.104	0.504	1.50E-38	Cholangiocyte	PSC_inflammation_vs_ICC_tumor	LAMP2
4.14E-43	-0.614638	0.055	0.419	1.54E-38	Cholangiocyte	PSC_inflammation_vs_ICC_tumor	DHX29
4.55E-43	-2.4816	0.009	0.328	1.69E-38	Cholangiocyte	PSC_inflammation_vs_ICC_tumor	SVIL
4.59E-43	-1.02616	0.044	0.396	1.71E-38	Cholangiocyte	PSC_inflammation_vs_ICC_tumor	FAM136A
4.80E-43	-3.7743	0.009	0.325	1.78E-38	Cholangiocyte	PSC_inflammation_vs_ICC_tumor	MET
5.06E-43	-1.78031	0.027	0.362	1.88E-38	Cholangiocyte	PSC_inflammation_vs_ICC_tumor	SCCPDH
5.44E-43	-11.1223	0	0.31	2.02E-38	Cholangiocyte	PSC_inflammation_vs_ICC_tumor	ITIH5
6.04E-43	-1.18694	0.049	0.404	2.24E-38	Cholangiocyte	PSC_inflammation_vs_ICC_tumor	GAMT
6.14E-43	4.88782	0.199	0.049	2.28E-38	Cholangiocyte	PSC_inflammation_vs_ICC_tumor	ARRB2
6.20E-43	-0.503752	0.062	0.431	2.30E-38	Cholangiocyte	PSC_inflammation_vs_ICC_tumor	IMP4
6.33E-43	-1.68804	0.018	0.345	2.35E-38	Cholangiocyte	PSC_inflammation_vs_ICC_tumor	KYNU
7.77E-43	-7.17487	0	0.309	2.89E-38	Cholangiocyte	PSC_inflammation_vs_ICC_tumor	CPSF3L
7.94E-43	-0.33065	0.104	0.507	2.95E-38	Cholangiocyte	PSC_inflammation_vs_ICC_tumor	PSMD2
8.11E-43	-1.48847	0.022	0.352	3.01E-38	Cholangiocyte	PSC_inflammation_vs_ICC_tumor	NCKAP1
9.27E-43	-0.563883	0.069	0.44	3.44E-38	Cholangiocyte	PSC_inflammation_vs_ICC_tumor	SUMF2
9.63E-43	-1.0881	0.053	0.41	3.58E-38	Cholangiocyte	PSC_inflammation_vs_ICC_tumor	SERPING1
9.68E-43	-1.1474	0.035	0.378	3.60E-38	Cholangiocyte	PSC_inflammation_vs_ICC_tumor	MRPL2
1.07E-42	-2.98314	0.022	0.345	3.96E-38	Cholangiocyte	PSC_inflammation_vs_ICC_tumor	HMGB3
1.11E-42	-7.59186	0	0.308	4.12E-38	Cholangiocyte	PSC_inflammation_vs_ICC_tumor	LY6K
1.11E-42	-7.49389	0	0.308	4.12E-38	Cholangiocyte	PSC_inflammation_vs_ICC_tumor	GJB3
1.16E-42	-0.602427	0.314	0.798	4.32E-38	Cholangiocyte	PSC_inflammation_vs_ICC_tumor	SQSTM1
1.16E-42	-0.455263	0.086	0.474	4.32E-38	Cholangiocyte	PSC_inflammation_vs_ICC_tumor	PQBP1
1.28E-42	-8.68643	0	0.308	4.75E-38	Cholangiocyte	PSC_inflammation_vs_ICC_tumor	DKK1
1.46E-42	-0.926317	0.033	0.373	5.44E-38	Cholangiocyte	PSC_inflammation_vs_ICC_tumor	TMA16
1.53E-42	-0.282144	0.066	0.436	5.69E-38	Cholangiocyte	PSC_inflammation_vs_ICC_tumor	TGFBI
1.64E-42	-0.353614	0.077	0.457	6.09E-38	Cholangiocyte	PSC_inflammation_vs_ICC_tumor	SRA1
1.86E-42	5.52319	0.164	0.033	6.92E-38	Cholangiocyte	PSC_inflammation_vs_ICC_tumor	PNRC2
1.87E-42	-0.661901	0.051	0.407	6.96E-38	Cholangiocyte	PSC_inflammation_vs_ICC_tumor	COX19
1.88E-42	-0.858788	0.086	0.464	6.97E-38	Cholangiocyte	PSC_inflammation_vs_ICC_tumor	ODC1
1.98E-42	-0.475969	0.069	0.437	7.35E-38	Cholangiocyte	PSC_inflammation_vs_ICC_tumor	ERGIC2
1.99E-42	-2.58195	0.046	0.383	7.41E-38	Cholangiocyte	PSC_inflammation_vs_ICC_tumor	TESC
2.10E-42	-8.37654	0	0.306	7.81E-38	Cholangiocyte	PSC_inflammation_vs_ICC_tumor	CST6
2.18E-42	-1.72587	0.049	0.393	8.11E-38	Cholangiocyte	PSC_inflammation_vs_ICC_tumor	IGFBP7
2.22E-42	-3.41118	0.009	0.323	8.26E-38	Cholangiocyte	PSC_inflammation_vs_ICC_tumor	PRRG4
2.32E-42	-1.63754	0.02	0.343	8.61E-38	Cholangiocyte	PSC_inflammation_vs_ICC_tumor	HSPBP1
2.63E-42	-0.953825	0.04	0.383	9.77E-38	Cholangiocyte	PSC_inflammation_vs_ICC_tumor	ATP6V1C1
2.83E-42	-1.01876	0.044	0.39	1.05E-37	Cholangiocyte	PSC_inflammation_vs_ICC_tumor	COPS8
2.95E-42	-0.545066	0.082	0.462	1.10E-37	Cholangiocyte	PSC_inflammation_vs_ICC_tumor	SARS
3.10E-42	-0.257327	0.071	0.441	1.15E-37	Cholangiocyte	PSC_inflammation_vs_ICC_tumor	IDH3G
3.44E-42	-0.745172	0.042	0.384	1.28E-37	Cholangiocyte	PSC_inflammation_vs_ICC_tumor	POP4
3.56E-42	-1.74374	0.084	0.43	1.32E-37	Cholangiocyte	PSC_inflammation_vs_ICC_tumor	VTN
3.99E-42	-3.64294	0.009	0.322	1.48E-37	Cholangiocyte	PSC_inflammation_vs_ICC_tumor	NOL12
4.01E-42	-1.06073	0.069	0.433	1.49E-37	Cholangiocyte	PSC_inflammation_vs_ICC_tumor	ZFAND1
4.31E-42	5.34501	0.122	0.018	1.60E-37	Cholangiocyte	PSC_inflammation_vs_ICC_tumor	FGD3
4.50E-42	-1.13154	0.082	0.451	1.67E-37	Cholangiocyte	PSC_inflammation_vs_ICC_tumor	RAP2B
4.74E-42	-0.578702	0.06	0.419	1.76E-37	Cholangiocyte	PSC_inflammation_vs_ICC_tumor	TMEM126A
5.14E-42	-5.16158	0.007	0.315	1.91E-37	Cholangiocyte	PSC_inflammation_vs_ICC_tumor	DDR1
5.58E-42	-0.904413	0.051	0.4	2.07E-37	Cholangiocyte	PSC_inflammation_vs_ICC_tumor	PDZD11
7.01E-42	-0.900797	0.044	0.388	2.60E-37	Cholangiocyte	PSC_inflammation_vs_ICC_tumor	TMEM18
7.47E-42	-0.60121	0.044	0.389	2.78E-37	Cholangiocyte	PSC_inflammation_vs_ICC_tumor	PAFAH1B2
7.59E-42	-1.32458	0.038	0.373	2.82E-37	Cholangiocyte	PSC_inflammation_vs_ICC_tumor	MUM1
7.72E-42	-1.26334	0.033	0.368	2.87E-37	Cholangiocyte	PSC_inflammation_vs_ICC_tumor	ATIC
7.79E-42	-1.93849	0.027	0.353	2.89E-37	Cholangiocyte	PSC_inflammation_vs_ICC_tumor	TOB2
8.05E-42	-7.46201	0	0.303	2.99E-37	Cholangiocyte	PSC_inflammation_vs_ICC_tumor	GPR87
8.28E-42	-0.389217	0.069	0.435	3.07E-37	Cholangiocyte	PSC_inflammation_vs_ICC_tumor	SLC25A37
8.31E-42	-1.68924	0.027	0.353	3.09E-37	Cholangiocyte	PSC_inflammation_vs_ICC_tumor	GPATCH4
8.41E-42	-2.05039	0.015	0.333	3.12E-37	Cholangiocyte	PSC_inflammation_vs_ICC_tumor	CCZ1
8.69E-42	-4.07272	0.011	0.321	3.23E-37	Cholangiocyte	PSC_inflammation_vs_ICC_tumor	UBD
8.84E-42	-0.564392	0.394	0.947	3.28E-37	Cholangiocyte	PSC_inflammation_vs_ICC_tumor	TMBIM6
9.09E-42	-0.472617	0.075	0.449	3.38E-37	Cholangiocyte	PSC_inflammation_vs_ICC_tumor	NUDCD2
1.03E-41	-0.569938	0.055	0.412	3.84E-37	Cholangiocyte	PSC_inflammation_vs_ICC_tumor	CRELD2
1.07E-41	-7.25848	0	0.302	3.96E-37	Cholangiocyte	PSC_inflammation_vs_ICC_tumor	C10orf118
1.38E-41	-1.36262	0.035	0.368	5.13E-37	Cholangiocyte	PSC_inflammation_vs_ICC_tumor	HRAS
1.42E-41	-6.38543	0.002	0.305	5.29E-37	Cholangiocyte	PSC_inflammation_vs_ICC_tumor	MISP
1.44E-41	-4.01826	0.007	0.315	5.34E-37	Cholangiocyte	PSC_inflammation_vs_ICC_tumor	ZG16B
1.52E-41	-7.28711	0	0.301	5.63E-37	Cholangiocyte	PSC_inflammation_vs_ICC_tumor	CCDC23
2.13E-41	-1.45864	0.024	0.347	7.93E-37	Cholangiocyte	PSC_inflammation_vs_ICC_tumor	UBE2F
2.14E-41	-3.13591	0.011	0.322	7.95E-37	Cholangiocyte	PSC_inflammation_vs_ICC_tumor	NUDT8
2.27E-41	-3.08642	0.018	0.331	8.42E-37	Cholangiocyte	PSC_inflammation_vs_ICC_tumor	NFIB
2.30E-41	-1.22481	0.04	0.376	8.56E-37	Cholangiocyte	PSC_inflammation_vs_ICC_tumor	TMEM106C
2.44E-41	-1.39902	0.029	0.356	9.06E-37	Cholangiocyte	PSC_inflammation_vs_ICC_tumor	NFU1
2.78E-41	-0.285736	0.111	0.515	1.03E-36	Cholangiocyte	PSC_inflammation_vs_ICC_tumor	DCTN2
3.01E-41	-2.31625	0.02	0.337	1.12E-36	Cholangiocyte	PSC_inflammation_vs_ICC_tumor	HHEX
3.25E-41	5.23358	0.144	0.026	1.21E-36	Cholangiocyte	PSC_inflammation_vs_ICC_tumor	TOX
3.28E-41	-10.0698	0	0.299	1.22E-36	Cholangiocyte	PSC_inflammation_vs_ICC_tumor	SNORA76
4.21E-41	-0.333053	0.104	0.499	1.56E-36	Cholangiocyte	PSC_inflammation_vs_ICC_tumor	AKR1B1
4.66E-41	-0.302372	0.082	0.456	1.73E-36	Cholangiocyte	PSC_inflammation_vs_ICC_tumor	SMARCE1
4.71E-41	-0.502593	0.06	0.414	1.75E-36	Cholangiocyte	PSC_inflammation_vs_ICC_tumor	ANAPC13
4.99E-41	-2.55761	0.02	0.335	1.85E-36	Cholangiocyte	PSC_inflammation_vs_ICC_tumor	CCDC34
5.14E-41	-4.69589	0.002	0.303	1.91E-36	Cholangiocyte	PSC_inflammation_vs_ICC_tumor	EPS8L1
5.89E-41	-6.1066	0.002	0.302	2.19E-36	Cholangiocyte	PSC_inflammation_vs_ICC_tumor	CRNDE
7.08E-41	-7.52448	0	0.297	2.63E-36	Cholangiocyte	PSC_inflammation_vs_ICC_tumor	PVRL4
7.62E-41	-0.458805	0.874	1	2.83E-36	Cholangiocyte	PSC_inflammation_vs_ICC_tumor	RPL34
7.73E-41	-0.434948	0.086	0.459	2.87E-36	Cholangiocyte	PSC_inflammation_vs_ICC_tumor	CPNE3
9.93E-41	-1.23787	0.035	0.365	3.69E-36	Cholangiocyte	PSC_inflammation_vs_ICC_tumor	CORO1C
1.04E-40	-0.551929	0.055	0.404	3.88E-36	Cholangiocyte	PSC_inflammation_vs_ICC_tumor	ZBTB8OS
1.15E-40	-0.9462	0.071	0.426	4.28E-36	Cholangiocyte	PSC_inflammation_vs_ICC_tumor	PMAIP1
1.22E-40	-0.82511	0.033	0.361	4.53E-36	Cholangiocyte	PSC_inflammation_vs_ICC_tumor	EHD4
1.26E-40	-0.878758	0.053	0.398	4.68E-36	Cholangiocyte	PSC_inflammation_vs_ICC_tumor	CCDC167
1.30E-40	-1.42737	0.033	0.356	4.85E-36	Cholangiocyte	PSC_inflammation_vs_ICC_tumor	MAFK
1.34E-40	-0.589405	0.033	0.359	4.96E-36	Cholangiocyte	PSC_inflammation_vs_ICC_tumor	VCL
1.51E-40	-1.21576	0.027	0.346	5.61E-36	Cholangiocyte	PSC_inflammation_vs_ICC_tumor	FRMD4B
1.58E-40	-2.21955	0.015	0.326	5.87E-36	Cholangiocyte	PSC_inflammation_vs_ICC_tumor	NUDT9
1.63E-40	-7.20478	0	0.295	6.06E-36	Cholangiocyte	PSC_inflammation_vs_ICC_tumor	C7orf55-LUC7L2
1.76E-40	-2.05957	0.015	0.325	6.54E-36	Cholangiocyte	PSC_inflammation_vs_ICC_tumor	SMUG1
2.08E-40	-0.725563	0.066	0.422	7.71E-36	Cholangiocyte	PSC_inflammation_vs_ICC_tumor	BLVRA
2.21E-40	-1.17405	0.042	0.37	8.22E-36	Cholangiocyte	PSC_inflammation_vs_ICC_tumor	CTNNBIP1
2.75E-40	-0.543906	0.493	0.985	1.02E-35	Cholangiocyte	PSC_inflammation_vs_ICC_tumor	HNRNPA1
2.78E-40	-0.451298	0.073	0.435	1.03E-35	Cholangiocyte	PSC_inflammation_vs_ICC_tumor	CIR1
2.82E-40	-1.18296	0.058	0.399	1.05E-35	Cholangiocyte	PSC_inflammation_vs_ICC_tumor	CBX6
2.92E-40	-0.626205	0.055	0.4	1.08E-35	Cholangiocyte	PSC_inflammation_vs_ICC_tumor	NSRP1
3.03E-40	4.60188	0.168	0.037	1.12E-35	Cholangiocyte	PSC_inflammation_vs_ICC_tumor	CYFIP2
3.08E-40	-5.93075	0.002	0.298	1.14E-35	Cholangiocyte	PSC_inflammation_vs_ICC_tumor	GRB7
3.30E-40	3.97788	0.184	0.044	1.23E-35	Cholangiocyte	PSC_inflammation_vs_ICC_tumor	LTB
3.59E-40	-1.37126	0.031	0.353	1.33E-35	Cholangiocyte	PSC_inflammation_vs_ICC_tumor	TWISTNB
3.74E-40	-0.63415	0.046	0.384	1.39E-35	Cholangiocyte	PSC_inflammation_vs_ICC_tumor	TOR1AIP2
3.76E-40	-2.2486	0.02	0.331	1.40E-35	Cholangiocyte	PSC_inflammation_vs_ICC_tumor	DHRS4L2
3.81E-40	-0.566651	0.069	0.423	1.41E-35	Cholangiocyte	PSC_inflammation_vs_ICC_tumor	NOC2L
3.98E-40	-2.24395	0.007	0.306	1.48E-35	Cholangiocyte	PSC_inflammation_vs_ICC_tumor	ICA1
4.30E-40	-3.56408	0.004	0.302	1.60E-35	Cholangiocyte	PSC_inflammation_vs_ICC_tumor	CDA
4.82E-40	-0.431699	0.069	0.428	1.79E-35	Cholangiocyte	PSC_inflammation_vs_ICC_tumor	C1orf122
5.37E-40	-0.761608	0.044	0.375	1.99E-35	Cholangiocyte	PSC_inflammation_vs_ICC_tumor	SMIM20
5.95E-40	-0.556149	0.06	0.409	2.21E-35	Cholangiocyte	PSC_inflammation_vs_ICC_tumor	TMUB1
6.76E-40	-3.25557	0.011	0.312	2.51E-35	Cholangiocyte	PSC_inflammation_vs_ICC_tumor	GNG12
6.99E-40	-7.35863	0	0.292	2.60E-35	Cholangiocyte	PSC_inflammation_vs_ICC_tumor	ZCCHC11
7.09E-40	5.01634	0.277	0.099	2.64E-35	Cholangiocyte	PSC_inflammation_vs_ICC_tumor	TSPYL2
7.33E-40	-1.08853	0.044	0.376	2.72E-35	Cholangiocyte	PSC_inflammation_vs_ICC_tumor	MTHFS
7.72E-40	-1.62775	0.022	0.334	2.87E-35	Cholangiocyte	PSC_inflammation_vs_ICC_tumor	FLYWCH2
9.05E-40	-0.635789	0.062	0.408	3.36E-35	Cholangiocyte	PSC_inflammation_vs_ICC_tumor	GNL3
9.12E-40	-0.280905	0.091	0.466	3.39E-35	Cholangiocyte	PSC_inflammation_vs_ICC_tumor	RNF126
9.87E-40	-7.45827	0	0.291	3.67E-35	Cholangiocyte	PSC_inflammation_vs_ICC_tumor	RP11-554I8.2
1.03E-39	-2.83186	0.011	0.312	3.83E-35	Cholangiocyte	PSC_inflammation_vs_ICC_tumor	SLC39A3
1.04E-39	-4.66891	0.02	0.318	3.88E-35	Cholangiocyte	PSC_inflammation_vs_ICC_tumor	FXYD2
1.07E-39	1.42234	0.752	0.923	3.97E-35	Cholangiocyte	PSC_inflammation_vs_ICC_tumor	DDX5
1.08E-39	-1.40908	0.022	0.334	4.01E-35	Cholangiocyte	PSC_inflammation_vs_ICC_tumor	UBXN6
1.10E-39	-0.36503	0.06	0.405	4.09E-35	Cholangiocyte	PSC_inflammation_vs_ICC_tumor	WDR61
1.14E-39	-0.455245	0.049	0.387	4.23E-35	Cholangiocyte	PSC_inflammation_vs_ICC_tumor	SCARB2
1.29E-39	-6.63835	0.009	0.303	4.81E-35	Cholangiocyte	PSC_inflammation_vs_ICC_tumor	SPINK1
1.31E-39	-3.77241	0.011	0.311	4.88E-35	Cholangiocyte	PSC_inflammation_vs_ICC_tumor	ERBB2
1.46E-39	-0.506012	0.058	0.401	5.43E-35	Cholangiocyte	PSC_inflammation_vs_ICC_tumor	MRPL19
1.52E-39	-1.40974	0.06	0.394	5.63E-35	Cholangiocyte	PSC_inflammation_vs_ICC_tumor	IMPDH2
1.52E-39	-0.465154	0.073	0.432	5.65E-35	Cholangiocyte	PSC_inflammation_vs_ICC_tumor	NIT2
1.57E-39	0.259566	0.142	0.568	5.84E-35	Cholangiocyte	PSC_inflammation_vs_ICC_tumor	METTL9
1.76E-39	-2.09889	0.02	0.327	6.53E-35	Cholangiocyte	PSC_inflammation_vs_ICC_tumor	SIL1
1.97E-39	-0.716795	0.051	0.389	7.32E-35	Cholangiocyte	PSC_inflammation_vs_ICC_tumor	SNAPIN
2.12E-39	-1.69523	0.018	0.322	7.88E-35	Cholangiocyte	PSC_inflammation_vs_ICC_tumor	ST14
2.13E-39	-0.437778	0.046	0.379	7.92E-35	Cholangiocyte	PSC_inflammation_vs_ICC_tumor	MOB4
2.41E-39	-7.43809	0	0.288	8.96E-35	Cholangiocyte	PSC_inflammation_vs_ICC_tumor	SLC7A11
2.42E-39	-0.534731	0.044	0.373	9.00E-35	Cholangiocyte	PSC_inflammation_vs_ICC_tumor	SERTAD3
2.46E-39	-2.46583	0.009	0.306	9.13E-35	Cholangiocyte	PSC_inflammation_vs_ICC_tumor	GGPS1
2.83E-39	-2.14194	0.018	0.322	1.05E-34	Cholangiocyte	PSC_inflammation_vs_ICC_tumor	MRTO4
2.85E-39	-5.06607	0.007	0.299	1.06E-34	Cholangiocyte	PSC_inflammation_vs_ICC_tumor	LIMCH1
3.08E-39	-0.369031	0.08	0.444	1.15E-34	Cholangiocyte	PSC_inflammation_vs_ICC_tumor	AHR
3.17E-39	-8.20149	0	0.288	1.18E-34	Cholangiocyte	PSC_inflammation_vs_ICC_tumor	KLK6
3.38E-39	-2.69896	0.015	0.317	1.26E-34	Cholangiocyte	PSC_inflammation_vs_ICC_tumor	MAOA
3.45E-39	5.53511	0.128	0.022	1.28E-34	Cholangiocyte	PSC_inflammation_vs_ICC_tumor	RFTN1
3.56E-39	-0.997848	0.031	0.347	1.32E-34	Cholangiocyte	PSC_inflammation_vs_ICC_tumor	CYB5R1
3.81E-39	-0.382748	0.077	0.436	1.42E-34	Cholangiocyte	PSC_inflammation_vs_ICC_tumor	RPL7L1
3.99E-39	-3.1081	0.004	0.295	1.48E-34	Cholangiocyte	PSC_inflammation_vs_ICC_tumor	SNX7
4.40E-39	-0.287651	0.062	0.406	1.63E-34	Cholangiocyte	PSC_inflammation_vs_ICC_tumor	SLC35B1
4.91E-39	-4.45406	0.004	0.295	1.82E-34	Cholangiocyte	PSC_inflammation_vs_ICC_tumor	MFSD3
5.68E-39	-0.335569	0.055	0.394	2.11E-34	Cholangiocyte	PSC_inflammation_vs_ICC_tumor	HEXA
5.73E-39	-0.646494	0.055	0.394	2.13E-34	Cholangiocyte	PSC_inflammation_vs_ICC_tumor	LARP7
6.82E-39	-1.53068	0.027	0.336	2.53E-34	Cholangiocyte	PSC_inflammation_vs_ICC_tumor	RRAS2
7.23E-39	4.1972	0.228	0.069	2.69E-34	Cholangiocyte	PSC_inflammation_vs_ICC_tumor	GYPC
7.41E-39	-0.254861	0.108	0.494	2.75E-34	Cholangiocyte	PSC_inflammation_vs_ICC_tumor	TGIF1
7.72E-39	-7.57127	0	0.285	2.87E-34	Cholangiocyte	PSC_inflammation_vs_ICC_tumor	RP11-640M9.1
8.19E-39	-1.07652	0.062	0.401	3.04E-34	Cholangiocyte	PSC_inflammation_vs_ICC_tumor	ZKSCAN1
8.30E-39	-0.532352	0.055	0.39	3.08E-34	Cholangiocyte	PSC_inflammation_vs_ICC_tumor	NSFL1C
8.38E-39	-0.635503	0.055	0.391	3.11E-34	Cholangiocyte	PSC_inflammation_vs_ICC_tumor	MBOAT7
8.51E-39	-4.8324	0.002	0.29	3.16E-34	Cholangiocyte	PSC_inflammation_vs_ICC_tumor	PLEK2
9.12E-39	-4.69123	0.002	0.289	3.39E-34	Cholangiocyte	PSC_inflammation_vs_ICC_tumor	MICALL2
1.06E-38	0.261198	0.197	0.671	3.93E-34	Cholangiocyte	PSC_inflammation_vs_ICC_tumor	SF3B5
1.09E-38	-7.56333	0	0.284	4.03E-34	Cholangiocyte	PSC_inflammation_vs_ICC_tumor	TMEM67
1.10E-38	-0.649538	0.051	0.378	4.08E-34	Cholangiocyte	PSC_inflammation_vs_ICC_tumor	MTX2
1.11E-38	-0.806876	0.04	0.36	4.11E-34	Cholangiocyte	PSC_inflammation_vs_ICC_tumor	BRIX1
1.13E-38	-0.350515	0.06	0.4	4.19E-34	Cholangiocyte	PSC_inflammation_vs_ICC_tumor	NUBP2
1.21E-38	-1.69336	0.022	0.326	4.48E-34	Cholangiocyte	PSC_inflammation_vs_ICC_tumor	SNRNP25
1.22E-38	-0.735771	0.053	0.386	4.53E-34	Cholangiocyte	PSC_inflammation_vs_ICC_tumor	GTPBP4
1.25E-38	-5.02344	0.004	0.292	4.65E-34	Cholangiocyte	PSC_inflammation_vs_ICC_tumor	MSLN
1.33E-38	-1.22641	0.027	0.337	4.93E-34	Cholangiocyte	PSC_inflammation_vs_ICC_tumor	PEX13
1.68E-38	-0.632553	0.053	0.385	6.23E-34	Cholangiocyte	PSC_inflammation_vs_ICC_tumor	PIGP
1.78E-38	-0.692825	0.049	0.378	6.61E-34	Cholangiocyte	PSC_inflammation_vs_ICC_tumor	WIPI2
2.13E-38	-0.490446	0.06	0.399	7.90E-34	Cholangiocyte	PSC_inflammation_vs_ICC_tumor	ASNA1
2.40E-38	-1.18641	0.027	0.335	8.93E-34	Cholangiocyte	PSC_inflammation_vs_ICC_tumor	PLEKHF2
2.46E-38	-5.23552	0.002	0.287	9.13E-34	Cholangiocyte	PSC_inflammation_vs_ICC_tumor	F3
2.53E-38	-1.3637	0.033	0.346	9.38E-34	Cholangiocyte	PSC_inflammation_vs_ICC_tumor	NQO2
2.80E-38	-0.888253	0.046	0.37	1.04E-33	Cholangiocyte	PSC_inflammation_vs_ICC_tumor	TM7SF3
3.02E-38	-0.347324	0.073	0.423	1.12E-33	Cholangiocyte	PSC_inflammation_vs_ICC_tumor	MRPL4
3.05E-38	-0.812632	0.035	0.352	1.13E-33	Cholangiocyte	PSC_inflammation_vs_ICC_tumor	ARFIP2
3.51E-38	-1.31459	0.018	0.315	1.30E-33	Cholangiocyte	PSC_inflammation_vs_ICC_tumor	FAM114A1
3.52E-38	-1.09184	0.031	0.34	1.31E-33	Cholangiocyte	PSC_inflammation_vs_ICC_tumor	YIPF6
3.65E-38	3.99006	0.425	0.247	1.36E-33	Cholangiocyte	PSC_inflammation_vs_ICC_tumor	STK4
3.83E-38	-1.48661	0.009	0.299	1.42E-33	Cholangiocyte	PSC_inflammation_vs_ICC_tumor	C15orf48
3.95E-38	-7.39004	0	0.281	1.47E-33	Cholangiocyte	PSC_inflammation_vs_ICC_tumor	PPAP2A
4.05E-38	-0.570421	0.062	0.402	1.51E-33	Cholangiocyte	PSC_inflammation_vs_ICC_tumor	PWP1
4.62E-38	-1.21763	0.108	0.469	1.71E-33	Cholangiocyte	PSC_inflammation_vs_ICC_tumor	C12orf75
4.72E-38	-0.753823	0.035	0.348	1.75E-33	Cholangiocyte	PSC_inflammation_vs_ICC_tumor	ISCA2
4.83E-38	-0.549708	0.06	0.396	1.79E-33	Cholangiocyte	PSC_inflammation_vs_ICC_tumor	BCAP29
4.91E-38	-6.88722	0.002	0.284	1.82E-33	Cholangiocyte	PSC_inflammation_vs_ICC_tumor	EDN1
5.02E-38	-1.70828	0.015	0.311	1.87E-33	Cholangiocyte	PSC_inflammation_vs_ICC_tumor	C9orf3
5.37E-38	-0.993506	0.044	0.365	1.99E-33	Cholangiocyte	PSC_inflammation_vs_ICC_tumor	HMGXB4
5.47E-38	-6.79765	0.002	0.284	2.03E-33	Cholangiocyte	PSC_inflammation_vs_ICC_tumor	PCSK1N
5.54E-38	-8.64374	0	0.28	2.06E-33	Cholangiocyte	PSC_inflammation_vs_ICC_tumor	NPW
5.54E-38	-7.74843	0	0.28	2.06E-33	Cholangiocyte	PSC_inflammation_vs_ICC_tumor	FAM46A
6.02E-38	-0.548435	0.046	0.372	2.24E-33	Cholangiocyte	PSC_inflammation_vs_ICC_tumor	CALU
6.34E-38	-7.03084	0	0.28	2.36E-33	Cholangiocyte	PSC_inflammation_vs_ICC_tumor	SMEK2
6.64E-38	0.32896	0.29	0.854	2.47E-33	Cholangiocyte	PSC_inflammation_vs_ICC_tumor	PCBP2
6.81E-38	-0.462598	0.06	0.395	2.53E-33	Cholangiocyte	PSC_inflammation_vs_ICC_tumor	NMT1
7.44E-38	-1.37305	0.02	0.319	2.76E-33	Cholangiocyte	PSC_inflammation_vs_ICC_tumor	TMEM189
8.18E-38	-0.4936	0.604	0.994	3.04E-33	Cholangiocyte	PSC_inflammation_vs_ICC_tumor	MYL6
8.78E-38	-4.98903	0.007	0.29	3.26E-33	Cholangiocyte	PSC_inflammation_vs_ICC_tumor	SYNGR1
8.89E-38	-7.21338	0	0.279	3.30E-33	Cholangiocyte	PSC_inflammation_vs_ICC_tumor	WAPAL
9.02E-38	4.94401	0.217	0.064	3.35E-33	Cholangiocyte	PSC_inflammation_vs_ICC_tumor	PITPNC1
9.23E-38	-0.398235	0.071	0.416	3.43E-33	Cholangiocyte	PSC_inflammation_vs_ICC_tumor	ZNHIT3
9.51E-38	-7.11705	0	0.279	3.53E-33	Cholangiocyte	PSC_inflammation_vs_ICC_tumor	C21orf59
1.03E-37	-0.254374	0.111	0.491	3.81E-33	Cholangiocyte	PSC_inflammation_vs_ICC_tumor	HDLBP
1.04E-37	5.62404	0.142	0.028	3.85E-33	Cholangiocyte	PSC_inflammation_vs_ICC_tumor	KCNAB2
1.04E-37	-1.51283	0.027	0.331	3.87E-33	Cholangiocyte	PSC_inflammation_vs_ICC_tumor	ZC3H11A
1.07E-37	-0.697666	0.042	0.359	3.98E-33	Cholangiocyte	PSC_inflammation_vs_ICC_tumor	SKIL
1.10E-37	-1.96762	0.058	0.379	4.09E-33	Cholangiocyte	PSC_inflammation_vs_ICC_tumor	PTTG1
1.14E-37	-1.32357	0.033	0.34	4.22E-33	Cholangiocyte	PSC_inflammation_vs_ICC_tumor	LRRC8A
1.25E-37	-1.55925	0.027	0.331	4.63E-33	Cholangiocyte	PSC_inflammation_vs_ICC_tumor	DDX52
1.33E-37	-7.64909	0	0.278	4.95E-33	Cholangiocyte	PSC_inflammation_vs_ICC_tumor	AC007246.3
1.35E-37	0.251914	0.157	0.583	5.00E-33	Cholangiocyte	PSC_inflammation_vs_ICC_tumor	ANP32A
1.52E-37	-2.60174	0.013	0.302	5.66E-33	Cholangiocyte	PSC_inflammation_vs_ICC_tumor	GNA15
1.52E-37	-7.92018	0	0.278	5.66E-33	Cholangiocyte	PSC_inflammation_vs_ICC_tumor	KDELR3
1.63E-37	-7.32893	0	0.277	6.05E-33	Cholangiocyte	PSC_inflammation_vs_ICC_tumor	PDGFA
1.65E-37	0.338739	0.119	0.507	6.11E-33	Cholangiocyte	PSC_inflammation_vs_ICC_tumor	PPP2CA
1.73E-37	-0.993627	0.04	0.351	6.42E-33	Cholangiocyte	PSC_inflammation_vs_ICC_tumor	HNRNPH2
1.86E-37	-7.28257	0	0.277	6.93E-33	Cholangiocyte	PSC_inflammation_vs_ICC_tumor	FAM92A1
1.88E-37	-0.69523	0.542	0.943	6.99E-33	Cholangiocyte	PSC_inflammation_vs_ICC_tumor	SAT1
1.99E-37	-7.14732	0	0.277	7.41E-33	Cholangiocyte	PSC_inflammation_vs_ICC_tumor	HNRNPA1L2
2.05E-37	-0.509672	0.064	0.4	7.60E-33	Cholangiocyte	PSC_inflammation_vs_ICC_tumor	IDH3B
2.13E-37	-10.1376	0	0.277	7.92E-33	Cholangiocyte	PSC_inflammation_vs_ICC_tumor	MEG3
2.17E-37	5.18483	0.117	0.019	8.05E-33	Cholangiocyte	PSC_inflammation_vs_ICC_tumor	PLEKHO1
[truncated: 4,799 more rows]
