# Supplementary material for: A Dual-Gene Signature of PMAIP1 and GADD45A for Early Detection of Intrahepatic Cholangiocarcinoma in the Context of Primary Sclerosing Cholangitis
Source: Int J Mol Sci. 2026 May 27;27(11):4826. doi: 10.3390/ijms27114826 (PMC13256877; doi:10.3390/ijms27114826)
Supplement: Supplementary file 1 [file ijms-27-04826-s001.zip › Table.S6.xlsx]

## Sheet: Table.S6
Table .S6 Cross-Disease Related Pathway Analysis.
ID	Description	n_stages	stages	min_pvalue	avg_count
HALLMARK_TNFA_SIGNALING_VIA_NFKB	HALLMARK_TNFA_SIGNALING_VIA_NFKB	2	ICC-Adj, Tumor	3.18E-21	77.5
hsa05171	Coronavirus disease - COVID-19	2	ICC-Adj, Tumor	2.44E-17	58
HALLMARK_INTERFERON_GAMMA_RESPONSE	HALLMARK_INTERFERON_GAMMA_RESPONSE	2	ICC-Adj, Tumor	1.56E-10	58.5
HALLMARK_OXIDATIVE_PHOSPHORYLATION	HALLMARK_OXIDATIVE_PHOSPHORYLATION	2	PSC, ICC-Adj	1.56E-10	51.5
hsa04612	Antigen processing and presentation	2	ICC-Adj, Tumor	2.04E-10	23
HALLMARK_INTERFERON_ALPHA_RESPONSE	HALLMARK_INTERFERON_ALPHA_RESPONSE	2	ICC-Adj, Tumor	1.75E-08	31.5
HALLMARK_MYC_TARGETS_V1	HALLMARK_MYC_TARGETS_V1	2	ICC-Adj, Tumor	1.32E-06	49.5
HALLMARK_APOPTOSIS	HALLMARK_APOPTOSIS	2	ICC-Adj, Tumor	0.00152801	36
HALLMARK_MTORC1_SIGNALING	HALLMARK_MTORC1_SIGNALING	2	ICC-Adj, Tumor	0.00225431	41
hsa05135	Yersinia infection	1	PSC	3.80E-14	68
hsa05170	Human immunodeficiency virus 1 infection	1	PSC	8.32E-13	88
hsa04144	Endocytosis	1	PSC	1.12E-12	98
hsa00190	Oxidative phosphorylation	1	ICC-Adj	3.35E-12	31
hsa04932	Non-alcoholic fatty liver disease	1	ICC-Adj	3.35E-12	33
hsa05012	Parkinson disease	1	ICC-Adj	3.35E-12	44
hsa05014	Amyotrophic lateral sclerosis	1	ICC-Adj	3.35E-12	53
hsa05020	Prion disease	1	ICC-Adj	3.35E-12	45
hsa04120	Ubiquitin mediated proteolysis	1	PSC	4.12E-12	65
hsa04660	T cell receptor signaling pathway	1	PSC	1.01E-11	58
hsa05235	PD-L1 expression and PD-1 checkpoint pathway in cancer	1	PSC	2.25E-11	47
hsa05016	Huntington disease	1	ICC-Adj	2.47E-11	46
hsa05161	Hepatitis B	1	PSC	4.27E-11	69
hsa05220	Chronic myeloid leukemia	1	PSC	4.41E-11	42
hsa05132	Salmonella infection	1	PSC	5.20E-11	93
hsa05208	Chemical carcinogenesis - reactive oxygen species	1	ICC-Adj	5.38E-11	38
hsa05163	Human cytomegalovirus infection	1	PSC	8.22E-11	86
hsa05415	Diabetic cardiomyopathy	1	ICC-Adj	8.98E-10	34
HALLMARK_MITOTIC_SPINDLE	HALLMARK_MITOTIC_SPINDLE	1	PSC	3.72E-08	87
hsa05169	Epstein-Barr virus infection	1	Tumor	1.81E-07	50
hsa05222	Small cell lung cancer	1	Tumor	1.22E-06	29
hsa05323	Rheumatoid arthritis	1	Tumor	1.57E-06	29
hsa05145	Toxoplasmosis	1	Tumor	5.18E-06	31
hsa05164	Influenza A	1	Tumor	1.27E-05	40
hsa05418	Fluid shear stress and atherosclerosis	1	Tumor	1.27E-05	35
hsa05166	Human T-cell leukemia virus 1 infection	1	Tumor	4.44E-05	46
HALLMARK_EPITHELIAL_MESENCHYMAL_TRANSITION	HALLMARK_EPITHELIAL_MESENCHYMAL_TRANSITION	1	Tumor	5.38E-05	61
HALLMARK_P53_PATHWAY	HALLMARK_P53_PATHWAY	1	Tumor	5.38E-05	61
hsa05165	Human papillomavirus infection	1	Tumor	0.000102879	60
HALLMARK_IL2_STAT5_SIGNALING	HALLMARK_IL2_STAT5_SIGNALING	1	Tumor	0.00133796	56
HALLMARK_ALLOGRAFT_REJECTION	HALLMARK_ALLOGRAFT_REJECTION	1	ICC-Adj	0.00170731	30
HALLMARK_PROTEIN_SECRETION	HALLMARK_PROTEIN_SECRETION	1	PSC	0.00306719	40
HALLMARK_HYPOXIA	HALLMARK_HYPOXIA	1	ICC-Adj	0.0064949	28
HALLMARK_G2M_CHECKPOINT	HALLMARK_G2M_CHECKPOINT	1	PSC	0.0108196	69
HALLMARK_PI3K_AKT_MTOR_SIGNALING	HALLMARK_PI3K_AKT_MTOR_SIGNALING	1	PSC	0.0137109	40
HALLMARK_ESTROGEN_RESPONSE_LATE	HALLMARK_ESTROGEN_RESPONSE_LATE	1	Tumor	0.0171062	51
HALLMARK_COMPLEMENT	HALLMARK_COMPLEMENT	1	ICC-Adj	0.0223461	26
HALLMARK_TGF_BETA_SIGNALING	HALLMARK_TGF_BETA_SIGNALING	1	PSC	0.023595	23
HALLMARK_UV_RESPONSE_DN	HALLMARK_UV_RESPONSE_DN	1	PSC	0.0250727	50
HALLMARK_UNFOLDED_PROTEIN_RESPONSE	HALLMARK_UNFOLDED_PROTEIN_RESPONSE	1	PSC	0.187165	37
HALLMARK_REACTIVE_OXYGEN_SPECIES_PATHWAY	HALLMARK_REACTIVE_OXYGEN_SPECIES_PATHWAY	1	PSC	0.223009	18
HALLMARK_IL6_JAK_STAT3_SIGNALING	HALLMARK_IL6_JAK_STAT3_SIGNALING	1	PSC	0.33135	28
