# Supplementary material for: A Dual-Gene Signature of PMAIP1 and GADD45A for Early Detection of Intrahepatic Cholangiocarcinoma in the Context of Primary Sclerosing Cholangitis
Source: Int J Mol Sci. 2026 May 27;27(11):4826. doi: 10.3390/ijms27114826 (PMC13256877; doi:10.3390/ijms27114826)
Supplement: Supplementary file 1 [file ijms-27-04826-s001.zip › Table.S7.xlsx]

## Sheet: Table.S7
Program	PSC score, mean ± SD	ICC-Adj score, mean ± SD	ICC-Tumor score, mean ± SD	FDR: PSC vs ICC-Adj	FDR: ICC-Adj vs ICC-Tumor	FDR: PSC vs ICC-Tumor
Ribosome biogenesis	0.216 ± 0.096	0.277 ± 0.046	0.320 ± 0.049	6.66 × 10⁻³¹	1.50 × 10⁻⁹⁶	3.03 × 10⁻¹³⁴
Oxidative phosphorylation	0.076 ± 0.102	0.213 ± 0.076	0.260 ± 0.073	3.37 × 10⁻¹⁰⁰	6.53 × 10⁻⁵⁵	1.74 × 10⁻¹⁹⁸
MYC target activation	0.193 ± 0.102	0.266 ± 0.081	0.382 ± 0.092	4.95 × 10⁻⁴²	2.45 × 10⁻¹⁷⁸	3.90 × 10⁻²⁰³
