# Supplementary material for: A Dual-Gene Signature of PMAIP1 and GADD45A for Early Detection of Intrahepatic Cholangiocarcinoma in the Context of Primary Sclerosing Cholangitis
Source: Int J Mol Sci. 2026 May 27;27(11):4826. doi: 10.3390/ijms27114826 (PMC13256877; doi:10.3390/ijms27114826)
Supplement: Supplementary file 1 [file ijms-27-04826-s001.zip › Table.S8.xlsx]

## Sheet: Table.S8
Table.S8 Detailed Information of Top 20 High-Confidence Ligand-Receptor (L-R) Interaction Pairs in Cholangiocytes from PSC.
source	target	ligand	receptor	prob	pval	interaction_name	interaction_name_2	pathway_name	annotation	evidence
Endothelial	B_cell	APP	CD74	0.281863802292867	0	APP_CD74	APP - CD74	APP	Cell-Cell Contact	PMID: 19849849
Hepatocyte	B_cell	MIF	CD74_CXCR4	0.244457008600387	0	MIF_CD74_CXCR4	MIF - (CD74+CXCR4)	MIF	Secreted Signaling	PMID: 29637711; PMID: 24760155
Fibroblast	B_cell	MIF	CD74_CXCR4	0.233197580280608	0	MIF_CD74_CXCR4	MIF - (CD74+CXCR4)	MIF	Secreted Signaling	PMID: 29637711; PMID: 24760155
Endothelial	Macrophage	APP	CD74	0.221974691677032	0	APP_CD74	APP - CD74	APP	Cell-Cell Contact	PMID: 19849849
Endothelial	B_cell	MIF	CD74_CXCR4	0.215233820494208	0	MIF_CD74_CXCR4	MIF - (CD74+CXCR4)	MIF	Secreted Signaling	PMID: 29637711; PMID: 24760155
Hepatocyte	T_cell	MIF	CD74_CXCR4	0.186696820868542	0	MIF_CD74_CXCR4	MIF - (CD74+CXCR4)	MIF	Secreted Signaling	PMID: 29637711; PMID: 24760155
Fibroblast	B_cell	APP	CD74	0.186680163047963	0	APP_CD74	APP - CD74	APP	Cell-Cell Contact	PMID: 19849849
T_cell	NK_cell	CD69	KLRB1	0.179283355118925	0	CLEC2C_KLRB1	CLEC2C - KLRB1	CLEC	Cell-Cell Contact	PMID: 24223577
Fibroblast	T_cell	MIF	CD74_CXCR4	0.177472858273445	0	MIF_CD74_CXCR4	MIF - (CD74+CXCR4)	MIF	Secreted Signaling	PMID: 29637711; PMID: 24760155
T_cell	B_cell	MIF	CD74_CXCR4	0.1746730675554	0	MIF_CD74_CXCR4	MIF - (CD74+CXCR4)	MIF	Secreted Signaling	PMID: 29637711; PMID: 24760155
Fibroblast	Fibroblast	CD99	CD99	0.172783747492222	0	CD99_CD99	CD99 - CD99	CD99	Cell-Cell Contact	KEGG: hsa04514
Endothelial	Cholangiocyte	APP	CD74	0.172192768605717	0	APP_CD74	APP - CD74	APP	Cell-Cell Contact	PMID: 19849849
Hepatocyte	Cholangiocyte	MIF	CD74_CXCR4	0.166827300828573	0	MIF_CD74_CXCR4	MIF - (CD74+CXCR4)	MIF	Secreted Signaling	PMID: 29637711; PMID: 24760155
Macrophage	B_cell	MIF	CD74_CXCR4	0.166676165670935	0	MIF_CD74_CXCR4	MIF - (CD74+CXCR4)	MIF	Secreted Signaling	PMID: 29637711; PMID: 24760155
Endothelial	T_cell	MIF	CD74_CXCR4	0.162889838025496	0	MIF_CD74_CXCR4	MIF - (CD74+CXCR4)	MIF	Secreted Signaling	PMID: 29637711; PMID: 24760155
Hepatocyte	NK_cell	MIF	CD74_CXCR4	0.161793158187341	0	MIF_CD74_CXCR4	MIF - (CD74+CXCR4)	MIF	Secreted Signaling	PMID: 29637711; PMID: 24760155
B_cell	B_cell	MIF	CD74_CXCR4	0.159603110947278	0	MIF_CD74_CXCR4	MIF - (CD74+CXCR4)	MIF	Secreted Signaling	PMID: 29637711; PMID: 24760155
Fibroblast	Cholangiocyte	MIF	CD74_CXCR4	0.158393828830122	0	MIF_CD74_CXCR4	MIF - (CD74+CXCR4)	MIF	Secreted Signaling	PMID: 29637711; PMID: 24760155
Fibroblast	Endothelial	CD99	CD99	0.156567110649929	0	CD99_CD99	CD99 - CD99	CD99	Cell-Cell Contact	KEGG: hsa04514
Endothelial	Fibroblast	CD99	CD99	0.156567110649929	0	CD99_CD99	CD99 - CD99	CD99	Cell-Cell Contact	KEGG: hsa04514
