# Supplementary material for: A Dual-Gene Signature of PMAIP1 and GADD45A for Early Detection of Intrahepatic Cholangiocarcinoma in the Context of Primary Sclerosing Cholangitis
Source: Int J Mol Sci. 2026 May 27;27(11):4826. doi: 10.3390/ijms27114826 (PMC13256877; doi:10.3390/ijms27114826)
Supplement: Supplementary file 1 [file ijms-27-04826-s001.zip › Table.S9.xlsx]

## Sheet: Table.S9
Table.S9 Detailed Information of Top 20 High-Confidence Ligand-Receptor (L-R) Interaction Pairs in Cholangiocytes from ICC-Adj.
source	target	ligand	receptor	prob	pval	interaction_name	interaction_name_2	pathway_name	annotation	evidence
Endothelial	Macrophage	APP	CD74	0.223249333388867	0	APP_CD74	APP - CD74	APP	Cell-Cell Contact	PMID: 19849849
Endothelial	B_cell	APP	CD74	0.220749012958317	0	APP_CD74	APP - CD74	APP	Cell-Cell Contact	PMID: 19849849
Cholangiocyte	B_cell	MIF	CD74_CXCR4	0.20270271887918	0	MIF_CD74_CXCR4	MIF - (CD74+CXCR4)	MIF	Secreted Signaling	PMID: 29637711; PMID: 24760155
Endothelial	B_cell	MIF	CD74_CXCR4	0.169560871853335	0	MIF_CD74_CXCR4	MIF - (CD74+CXCR4)	MIF	Secreted Signaling	PMID: 29637711; PMID: 24760155
Fibroblast	B_cell	MIF	CD74_CXCR4	0.168418701158777	0	MIF_CD74_CXCR4	MIF - (CD74+CXCR4)	MIF	Secreted Signaling	PMID: 29637711; PMID: 24760155
Hepatocyte	B_cell	MIF	CD74_CXCR4	0.167882094113031	0	MIF_CD74_CXCR4	MIF - (CD74+CXCR4)	MIF	Secreted Signaling	PMID: 29637711; PMID: 24760155
NK_cell	NK_cell	CLEC2B	KLRB1	0.152488404892343	0	CLEC2B_KLRB1	CLEC2B - KLRB1	CLEC	Cell-Cell Contact	PMID: 24223577
NK_cell	B_cell	MIF	CD74_CXCR4	0.152040326182888	0	MIF_CD74_CXCR4	MIF - (CD74+CXCR4)	MIF	Secreted Signaling	PMID: 29637711; PMID: 24760155
Cholangiocyte	NK_cell	MIF	CD74_CXCR4	0.15187783115628	0	MIF_CD74_CXCR4	MIF - (CD74+CXCR4)	MIF	Secreted Signaling	PMID: 29637711; PMID: 24760155
Cholangiocyte	Macrophage	MIF	CD74_CD44	0.149934429073694	0	MIF_CD74_CD44	MIF - (CD74+CD44)	MIF	Secreted Signaling	PMID: 29637711; PMID: 26175090
Cholangiocyte	Macrophage	MIF	CD74_CXCR4	0.149637853848225	0	MIF_CD74_CXCR4	MIF - (CD74+CXCR4)	MIF	Secreted Signaling	PMID: 29637711; PMID: 24760155
Cholangiocyte	T_cell	MIF	CD74_CXCR4	0.14825608020554	0	MIF_CD74_CXCR4	MIF - (CD74+CXCR4)	MIF	Secreted Signaling	PMID: 29637711; PMID: 24760155
B_cell	Macrophage	APP	CD74	0.144038598484149	0	APP_CD74	APP - CD74	APP	Cell-Cell Contact	PMID: 19849849
Fibroblast	Macrophage	APP	CD74	0.14228657234794	0	APP_CD74	APP - CD74	APP	Cell-Cell Contact	PMID: 19849849
B_cell	B_cell	APP	CD74	0.142262932793686	0	APP_CD74	APP - CD74	APP	Cell-Cell Contact	PMID: 19849849
Fibroblast	B_cell	APP	CD74	0.140528959157147	0	APP_CD74	APP - CD74	APP	Cell-Cell Contact	PMID: 19849849
Endothelial	NK_cell	APP	CD74	0.133537807370028	0	APP_CD74	APP - CD74	APP	Cell-Cell Contact	PMID: 19849849
Fibroblast	T_cell	COL1A1	CD44	0.133455251868804	0	COL1A1_CD44	COL1A1 - CD44	COLLAGEN	ECM-Receptor	KEGG: hsa04512
Hepatocyte	Macrophage	VTN	PLAUR	0.127818914166738	0	VTN_PLAUR	VTN - PLAUR	VTN	ECM-Receptor	PMID: 29222114
Endothelial	Endothelial	APP	CD74	0.126439916594524	0	APP_CD74	APP - CD74	APP	Cell-Cell Contact	PMID: 19849849
